# Supplementary material for: Activation of DAF-16/FOXO by reactive oxygen species contributes to longevity in long-lived mitochondrial mutants in Caenorhabditis elegans
Source: PLoS Genet. 2018 Mar 9;14(3):e1007268. doi: 10.1371/journal.pgen.1007268 (PMC5862515; doi:10.1371/journal.pgen.1007268)
Supplement: S1 Table — Genes that were significantly upregulated or downregulated in clk-1, isp-1, nuo-6, daf-2 and sod-2 mutants are listed. (XLSX) [file pgen.1007268.s009.xlsx]

## Sheet: CLK-1 UP
Number of genes:	838
ens_gene	target_id	ext_gene	logFC	logCPM	F	PValue	FDR	predicted_function
WBGene00015573	C07G1.7	C07G1.7	6.46198	2.10226	106.462	4.58733e-12	1.95073e-09
WBGene00009572	F40D4.13a	F40D4.13	6.3103	3.85819	375.123	4.12753e-20	1.44804e-16
WBGene00008010	C38D9.2.1	C38D9.2	6.08707	5.6904	391.884	2.49813e-20	1.16854e-16
WBGene00009038	F22B3.7	F22B3.7	5.88186	2.35758	35.3	1.29226e-06	9.9639e-05
WBGene00044646	B0205.14	B0205.14	5.8447	2.3772	149.234	4.41257e-14	3.25903e-11
WBGene00011009	R04D3.1	cyp-14A4	5.01298	3.38966	65.1177	2.18741e-09	4.09279e-07	CYtochrome P450 family [Source:RefSeq peptide;Acc:NP_510207]
WBGene00016063	C24G7.1	delm-2	4.75796	1.10608	80.4126	1.54813e-10	4.09904e-08	DEgenerin Linked to Mechanosensation [Source:RefSeq peptide;Acc:NP_491296]
WBGene00020242	T05B4.11	phat-5	4.73022	0.382442	41.1681	2.3408e-07	2.31327e-05	PHAryngeal gland Toxin-related [Source:RefSeq peptide;Acc:NP_504148]
WBGene00010212	F57G4.8	fbxa-192	4.49484	3.14042	462.329	1.46867e-21	2.06099e-17	F-box A protein [Source:RefSeq peptide;Acc:NP_507465]
WBGene00235090	C38D9.13	C38D9.13	4.38311	0.384033	119.705	1.98198e-12	8.97197e-10
WBGene00022674	ZK177.9	ZK177.9	4.2875	1.33952	59.0994	1.58877e-08	2.34686e-06
WBGene00000108	K04F1.15	alh-2	4.26238	0.0905155	15.2029	0.000424831	0.0096311	ALdehyde deHydrogenase [Source:RefSeq peptide;Acc:NP_503467]
WBGene00008862	F15D4.5	F15D4.5	4.18897	6.05711	77.4791	2.91672e-10	7.18076e-08
WBGene00044376	Y49F6B.12	Y49F6B.12	4.14291	-0.489635	21.5572	4.8283e-05	0.00181165
WBGene00008575	F08E10.7	scl-24	4.13463	-0.65762	27.3447	1.16569e-05	0.000590546	SCP-Like extracellular protein [Source:RefSeq peptide;Acc:NP_507429]
WBGene00044644	B0205.13	B0205.13	3.90232	5.0523	82.5748	1.35721e-10	3.73447e-08
WBGene00018223	F40B1.1	bath-13	3.90231	2.25672	228.867	8.5965e-17	1.20635e-13	BTB and MATH domain containing [Source:RefSeq peptide;Acc:NP_494287]
WBGene00045207	F13E9.14	F13E9.14	3.8189	0.693568	21.9484	4.33991e-05	0.00166007
WBGene00019471	K07C6.3	cyp-35B2	3.75155	0.654299	13.5054	0.000817895	0.015401	CYtochrome P450 family [Source:RefSeq peptide;Acc:NP_504094]
WBGene00007376	C06C3.5	C06C3.5	3.61272	1.95917	123.49	6.06878e-13	3.15419e-10
WBGene00019019	F57H12.4	frpr-10	3.56982	-0.14243	85.1636	7.63803e-11	2.30203e-08	FMRFamide Peptide Receptor family [Source:RefSeq peptide;Acc:NP_501332]
WBGene00020357	T08E11.1	T08E11.1	3.53009	0.597694	30.7462	3.21817e-06	0.000206288
WBGene00019967	R08F11.3	cyp-33C8	3.51411	5.26819	112.335	2.6094e-12	1.1443e-09	CYtochrome P450 family [Source:RefSeq peptide;Acc:NP_504051]
WBGene00010209	F57G4.4	fbxa-191	3.50862	1.41333	253.305	1.84995e-17	3.70862e-14
WBGene00006650	F09E10.11a	tts-1	3.46664	9.05279	16.8364	0.000242856	0.00631111
WBGene00001762	F37B1.3	gst-14	3.40426	1.6425	44.5792	1.07668e-07	1.22838e-05	Glutathione S-Transferase [Source:RefSeq peptide;Acc:NP_496861]
WBGene00009221	F28F8.2	acs-2	3.34289	7.82618	29.4063	4.9456e-06	0.000289621	fatty Acid CoA Synthetase family [Source:RefSeq peptide;Acc:NP_506869]
WBGene00017214	F07E5.9.1	F07E5.9	3.33755	-0.21634	22.5087	3.57003e-05	0.00143138
WBGene00010295	F59A1.9	fbxa-193	3.31089	2.53082	231.297	7.33255e-17	1.14331e-13
WBGene00021491	Y40B10A.6	comt-4	3.27316	1.58519	38.683	4.28792e-07	3.95871e-05	Catechol-O-MethylTransferase family [Source:RefSeq peptide;Acc:NP_503558]
WBGene00007454	C08F11.7	C08F11.7	3.2671	1.93271	167.468	8.54794e-15	6.66407e-12
WBGene00011046	R05H10.7	R05H10.7	3.23405	1.35307	24.3347	2.0661e-05	0.000914624
WBGene00044213	Y102A5C.36.1	Y102A5C.36	3.19555	2.62458	233.7	6.27447e-17	1.10062e-13
WBGene00009033	F21H7.12	F21H7.12	3.19176	-0.401633	13.6799	0.000750179	0.0144887
WBGene00016551	C40A11.8	C40A11.8	3.15542	1.26034	129.111	3.30621e-13	1.93317e-10
WBGene00010473	K01D12.14	hrg-2	3.14663	2.58218	64.657	2.03455e-09	3.85823e-07	Heme Responsive Gene [Source:RefSeq peptide;Acc:NP_001294663]
WBGene00015398	C03G6.13	tag-293	3.09983	-0.242128	18.9862	0.000112383	0.00348909
WBGene00021083	W08E12.2	W08E12.2	3.05131	1.73264	23.8018	2.48548e-05	0.00106338
WBGene00044783	T26H5.10	T26H5.10	3.00147	-0.303307	29.9048	4.05156e-06	0.000248277
WBGene00019968	R08F11.4	R08F11.4	2.9272	2.86005	18.652	0.000130075	0.00389365
WBGene00008816	F14F8.8	F14F8.8	2.87687	1.62446	34.7257	1.12743e-06	8.78958e-05
WBGene00001075	H27M09.4	dpy-14	2.87346	0.112088	10.5433	0.00260658	0.0358961	DumPY: shorter than wild-type [Source:RefSeq peptide;Acc:NP_491958]
WBGene00014977	ZC15.4	ZC15.4	2.79147	0.808679	55.5025	1.10952e-08	1.71098e-06
WBGene00009247	F29C12.5	bath-45	2.76121	2.28041	129.429	3.19639e-13	1.93317e-10	BTB and MATH domain-containing protein 45 [Source:UniProtKB/Swiss-Prot;Acc:Q9XV51]
WBGene00015597	C08E3.5	fbxa-162	2.74918	1.0312	16.6352	0.000255075	0.00655933
WBGene00019515	K08B4.3	ugt-19	2.74253	5.11985	101.886	8.37746e-12	3.26558e-09	UDP-GlucuronosylTransferase [Source:RefSeq peptide;Acc:NP_500912]
WBGene00010705	K09A11.2	cyp-14A1	2.73198	3.42279	68.3419	1.08155e-09	2.26529e-07	CYtochrome P450 family [Source:RefSeq peptide;Acc:NP_510203]
WBGene00011042	R05H10.1	R05H10.1	2.73033	2.3235	23.4778	2.7381e-05	0.00114698
WBGene00008306	C54E10.1	C54E10.1	2.72276	0.119137	14.109	0.000637777	0.0128406	Major sperm protein [Source:RefSeq peptide;Acc:NP_507677]
WBGene00016064	C24G7.2	acd-1	2.71233	2.73885	39.0879	3.95135e-07	3.67214e-05
WBGene00008477	E03H4.10	clec-17	2.70832	3.3856	32.3872	2.14789e-06	0.000149957	C-type LECtin [Source:RefSeq peptide;Acc:NP_493152]
WBGene00021478	Y39H10A.1	Y39H10A.1	2.65117	1.84689	9.93979	0.00338474	0.0431017
WBGene00008519	F02C12.5a	cyp-13B1	2.64686	2.54156	29.1989	5.08662e-06	0.00029588	Putative cytochrome P450 cyp-13B1 [Source:UniProtKB/Swiss-Prot;Acc:O17624]
WBGene00001387	F15B9.1	far-3	2.61815	4.75221	32.5397	2.13271e-06	0.000149642	Fatty Acid/Retinol binding protein [Source:RefSeq peptide;Acc:NP_506251]
WBGene00077636	Y46G5A.43	Y46G5A.43	2.59866	2.72282	266.387	8.57143e-18	2.00471e-14
WBGene00012898	Y46G5A.6	Y46G5A.6	2.55377	1.84211	118.454	1.06559e-12	5.15636e-10
WBGene00014907	Y51A2A.9	fbxa-117	2.46241	0.656072	76.0151	3.05855e-10	7.40011e-08
WBGene00005228	C05E4.14a	srh-2	2.45403	0.340834	21.7611	4.52357e-05	0.00171566	Serpentine Receptor, class H [Source:RefSeq peptide;Acc:NP_001255988]
WBGene00016660	C45B2.3	C45B2.3	2.45128	0.515291	42.0587	1.90462e-07	1.97981e-05
WBGene00019963	R08E5.3	R08E5.3	2.42786	6.20992	31.4269	2.86109e-06	0.000192104
WBGene00003651	W01D2.2a.1	nhr-61	2.41197	4.76286	95.567	1.78721e-11	6.26997e-09	Nuclear hormone receptor family member nhr-61 [Source:UniProtKB/Swiss-Prot;Acc:O62389]
WBGene00050974	Y6G8.9	Y6G8.9	2.40566	-0.0317323	21.0923	5.60715e-05	0.00199709
WBGene00022215	Y73B3A.13	Y73B3A.13	2.40526	0.482093	46.5033	7.05362e-08	8.60725e-06
WBGene00013826	Y116F11B.10a	Y116F11B.10	2.38211	1.43866	65.9824	1.61293e-09	3.23347e-07
WBGene00044107	F58G6.9a	F58G6.9	2.38034	5.58817	46.8426	7.29964e-08	8.83068e-06
WBGene00007675	C18D4.6a	C18D4.6	2.36777	2.87567	174.083	4.88845e-15	4.03527e-12
WBGene00006539	T04H1.9	tbb-6	2.36021	5.74258	9.74691	0.00367001	0.0455764	TuBulin, Beta [Source:RefSeq peptide;Acc:NP_506075]
WBGene00011539	T06E6.5	fbxa-135	2.35374	0.616975	13.0677	0.000951123	0.0170679	F-box A protein [Source:RefSeq peptide;Acc:NP_506829]
WBGene00022076	Y69A2AR.5	daao-1	2.30724	3.48859	57.0672	8.20233e-09	1.2933e-06	D-amino-acid oxidase [Source:UniProtKB/Swiss-Prot;Acc:Q95XG9]
WBGene00013480	Y69H2.2	egas-3	2.28669	1.05124	20.3343	7.18893e-05	0.0024486	EGF plus ASC domain ion channel [Source:RefSeq peptide;Acc:NP_507638]
WBGene00044249	F55B11.6.1	F55B11.6	2.27674	2.34043	40.6797	2.62387e-07	2.57488e-05
WBGene00018267	F41C3.1	F41C3.1	2.27499	0.423292	17.7239	0.000173022	0.00479618
WBGene00021081	W08A12.4	W08A12.4	2.27135	1.58357	12.1346	0.00138649	0.0227676
WBGene00008538	F02H6.5a	sqrd-1	2.24391	3.63365	127.903	3.76005e-13	2.02942e-10	Sulfide Quinone oxidoReDuctase [Source:RefSeq peptide;Acc:NP_001255798]
WBGene00021671	Y48G1BM.6	Y48G1BM.6	2.24365	2.66327	212.708	2.57363e-16	3.00964e-13
WBGene00004144	R11G11.7	pqn-60	2.23275	2.21458	97.0099	1.47484e-11	5.30676e-09	Prion-like-(Q/N-rich)-domain-bearing protein [Source:RefSeq peptide;Acc:NP_503225]
WBGene00010985	R03A10.5	R03A10.5	2.22143	4.0476	220.967	1.45664e-16	1.85827e-13
WBGene00016863	C52A10.2	C52A10.2	2.16683	1.68413	29.2522	4.85543e-06	0.000286287	Carboxylic ester hydrolase [Source:RefSeq peptide;Acc:NP_504398]
WBGene00000013	C50F2.10	abf-2	2.16525	2.14708	25.9737	1.24652e-05	0.000624727	Antibacterial factor-related peptide 2 [Source:UniProtKB/Swiss-Prot;Acc:G5EC68]
WBGene00016669	C45G7.2	ilys-2	2.15627	0.870291	12.9613	0.00099147	0.0176789	Invertebrate LYSozyme [Source:RefSeq peptide;Acc:NP_500207]
WBGene00017294	F09E10.1	F09E10.1	2.15362	3.62258	27.1957	9.01087e-06	0.000488222
WBGene00017315	F09G2.6	ugt-36	2.12798	1.3682	52.9652	1.83211e-08	2.59697e-06	UDP-GlucuronosylTransferase [Source:RefSeq peptide;Acc:NP_504820]
WBGene00020311	T07D3.9a.1	T07D3.9	2.11883	5.60252	30.0841	4.10778e-06	0.000250628
WBGene00016773	C49D10.4	oac-10	2.11876	0.34809	14.0036	0.000663977	0.0132164	O-ACyltransferase homolog [Source:RefSeq peptide;Acc:NP_494678]
WBGene00021183	Y9C9A.16a	Y9C9A.16	2.11243	2.35326	13.9218	0.000689928	0.013598
WBGene00014954	Y102A5C.5	Y102A5C.5	2.09823	3.14519	119.521	9.44234e-13	4.7323e-10
WBGene00010184	F57A10.2	F57A10.2	2.08672	0.766279	82.4492	1.13954e-10	3.26351e-08	Major sperm protein [Source:RefSeq peptide;Acc:NP_506928]
WBGene00014955	Y102A5C.6	Y102A5C.6	2.07251	4.25583	190.262	1.33897e-15	1.25265e-12
WBGene00007073	AC3.8	ugt-2	2.07072	4.67433	85.0991	7.71007e-11	2.30203e-08	UDP-GlucuronosylTransferase [Source:RefSeq peptide;Acc:NP_505672]
WBGene00015839	C16C4.15	math-10	2.04243	0.0862538	29.7096	6.88538e-06	0.000389607	MATH (meprin-associated Traf homology) domain containing [Source:RefSeq peptide;Acc:NP_494103]
WBGene00235133	T26H5.14	T26H5.14	2.00382	0.779234	19.4626	9.5778e-05	0.00306861
WBGene00007131	B0284.1	B0284.1	2.00052	2.00492	16.1252	0.000305811	0.00745588
WBGene00011305	R186.1	R186.1	1.99274	2.74001	89.2907	4.22977e-11	1.34901e-08
WBGene00019113	F59E11.7a	F59E11.7	1.98672	2.09766	31.0534	2.96021e-06	0.000196257
WBGene00010064	F54F7.2	F54F7.2	1.98587	3.21388	27.5709	7.95634e-06	0.000443061
WBGene00017082	DC2.5a	DC2.5	1.98432	4.23974	60.3434	4.43109e-09	7.67672e-07
WBGene00013180	Y53H1B.1	cutl-10	1.96099	2.47381	33.4657	1.55984e-06	0.00011168	CUTiclin-Like [Source:RefSeq peptide;Acc:NP_492900]
WBGene00008681	F11A6.2	scrm-4	1.96028	4.16649	141.07	9.71132e-14	6.1945e-11	SCRaMblase (phospholipid scramblase) [Source:RefSeq peptide;Acc:NP_492975]
WBGene00009696	F44F1.4	F44F1.4	1.94906	0.945187	72.5898	5.29986e-10	1.24863e-07
WBGene00045297	C16A11.9	fbxc-43	1.93718	1.65954	90.8687	3.39213e-11	1.10702e-08	F-box C protein [Source:RefSeq peptide;Acc:NP_001122587]
WBGene00001119	C04C3.5a	dyf-3	1.92614	2.2136	63.5665	2.46883e-09	4.55857e-07	Clusterin-associated protein 1 homolog [Source:UniProtKB/Swiss-Prot;Acc:Q6I6D4]
WBGene00021576	Y46B2A.1	fbxc-51	1.91681	0.646973	11.5855	0.00170037	0.0263952	F-box C protein [Source:RefSeq peptide;Acc:NP_493836]
WBGene00045401	T26F2.3.1	eol-1	1.91568	0.840915	21.0995	5.59417e-05	0.00199709	Enhanced Olfactory Learning [Source:RefSeq peptide;Acc:NP_001123023]
WBGene00019961	R08E5.1	R08E5.1	1.90179	1.63818	18.9233	0.000115221	0.0035536
WBGene00008301	C54D10.7	dct-3	1.90164	1.74134	15.0184	0.000457753	0.010164	DAF-16/FOXO Controlled, germline Tumor affecting [Source:RefSeq peptide;Acc:NP_001256417]
WBGene00235114	ZK105.13	ZK105.13	1.88027	0.333698	33.3943	1.58915e-06	0.000113201
WBGene00007283	C03E10.6	clec-222	1.8753	2.7237	11.1077	0.00209356	0.030476	C-type LECtin [Source:RefSeq peptide;Acc:NP_505862]
WBGene00044206	T26H5.9a	T26H5.9	1.86684	3.87363	13.9447	0.000693387	0.0136088
WBGene00012027	T25E12.12	fbxa-127	1.86661	0.411349	19.4072	9.7567e-05	0.00311172	F-box A protein [Source:RefSeq peptide;Acc:NP_001024155]
WBGene00023172	Y23H5A.8a.1	Y23H5A.8	1.86555	1.07094	48.1381	4.96442e-08	6.27619e-06
WBGene00023503	F17C11.13a	F17C11.13	1.85726	1.40889	26.3793	1.10335e-05	0.000569238
WBGene00003705	T27B7.4a	nhr-115	1.85456	2.37969	38.0978	4.86106e-07	4.37278e-05	Nuclear hormone receptor family member nhr-115 [Source:UniProtKB/Swiss-Prot;Acc:O16662]
WBGene00015076	B0238.12	B0238.12	1.85371	2.70386	26.369	1.10891e-05	0.000570014
WBGene00008863	F15D4.6.1	F15D4.6	1.84978	1.81275	50.3771	3.10393e-08	4.14833e-06
WBGene00015227	B0507.10	B0507.10	1.84454	1.95645	11.7969	0.00158125	0.0251299
WBGene00011894	T21C9.8	ttr-23	1.8378	2.4626	12.6812	0.00111612	0.0193603	TransThyretin-Related family domain [Source:RefSeq peptide;Acc:NP_505717]
WBGene00018206	F39G3.1	ugt-61	1.82758	4.64189	46.2906	7.5104e-08	9.00799e-06	UDP-glucuronosyltransferase [Source:RefSeq peptide;Acc:NP_504274]
WBGene00014173	ZK970.7	ZK970.7	1.8265	2.85484	9.7305	0.00369544	0.0457303
WBGene00013832	ZC15.3	ZC15.3	1.82202	0.0155112	24.8041	1.7616e-05	0.000818562
WBGene00004054	AC8.1	AC8.1	1.81174	1.61784	64.7328	2.00756e-09	3.85823e-07
WBGene00015605	C08E3.13	C08E3.13	1.8032	0.538783	9.70488	0.00368902	0.0456996
WBGene00017485	F15E6.4	F15E6.4	1.7957	4.06472	10.9282	0.00225178	0.0321577
WBGene00219918	F27C1.18	F27C1.18	1.79496	0.921745	62.6565	2.90628e-09	5.29661e-07
WBGene00008296	C54D10.1	cdr-2	1.78776	6.50239	60.7304	4.22526e-09	7.41163e-07	CaDmium Responsive [Source:RefSeq peptide;Acc:NP_506114]
WBGene00044212	Y68A4A.13	Y68A4A.13	1.78506	2.84548	10.6758	0.0024862	0.034612
WBGene00194695	B0462.5	B0462.5	1.78407	1.00499	21.1476	5.50794e-05	0.00198187
WBGene00004236	Y80D3A.7a	ptr-22	1.77909	1.21309	12.6378	0.00112425	0.0194772	PaTched Related family [Source:RefSeq peptide;Acc:NP_001256835]
WBGene00017726	F22H10.2	F22H10.2	1.7577	3.21735	23.0369	3.06008e-05	0.001263
WBGene00017303	F09F7.6	F09F7.6	1.74631	4.15745	24.2154	2.15865e-05	0.000952588
WBGene00023284	F41B5.1	F41B5.1	1.72563	1.50453	92.606	2.669e-11	8.91765e-09
WBGene00008111	C46C2.3	C46C2.3	1.72256	1.0616	45.6652	8.46946e-08	9.90433e-06
WBGene00011979	T24B8.5	T24B8.5	1.70217	4.24022	14.9856	0.000471392	0.010336
WBGene00020276	T05H4.15a	T05H4.15	1.69099	1.4164	22.4678	3.61625e-05	0.00144578
WBGene00012564	Y37H2A.4	fbxa-107	1.67696	3.52546	98.6431	1.18968e-11	4.39335e-09	F-box A protein [Source:RefSeq peptide;Acc:NP_507536]
WBGene00189951	Y73B6BL.269b	linc-29	1.66851	2.17758	69.4573	8.90241e-10	1.95199e-07
WBGene00001772	F37B1.1	gst-24	1.66755	3.65406	12.124	0.00139589	0.0228305	Glutathione S-Transferase [Source:RefSeq peptide;Acc:NP_496859]
WBGene00015642	C09E7.8a	C09E7.8	1.66113	5.07666	100.723	9.08315e-12	3.44497e-09
WBGene00015052	B0218.8	clec-52	1.6596	6.30819	38.5355	4.56695e-07	4.18876e-05	C-type LECtin [Source:RefSeq peptide;Acc:NP_501371]
WBGene00003647	T05B4.2	nhr-57	1.65234	2.72758	50.8927	2.79083e-08	3.76574e-06	Nuclear hormone receptor family member nhr-57 [Source:UniProtKB/Swiss-Prot;Acc:O16425]
WBGene00022590	ZC317.7	ZC317.7	1.63993	2.91563	48.5927	4.50816e-08	5.75118e-06
WBGene00016221	C29F9.6.1	C29F9.6	1.63979	0.830294	20.2119	7.47148e-05	0.00253254
WBGene00021664	Y48G1BL.5	Y48G1BL.5	1.62764	2.81696	59.5259	5.15643e-09	8.61431e-07
WBGene00020015	R11G11.12a	nhr-210	1.62125	2.78397	37.6137	5.47074e-07	4.82836e-05	Nuclear Hormone Receptor family [Source:RefSeq peptide;Acc:NP_503231]
WBGene00138721	C54D10.14a	C54D10.14	1.60267	0.979069	11.7446	0.00159487	0.025289
WBGene00021606	Y46H3C.6	Y46H3C.6	1.59465	1.62297	65.0915	1.88476e-09	3.67344e-07
WBGene00021055	W06A11.4	W06A11.4	1.57541	1.9389	94.6989	2.00826e-11	6.87365e-09
WBGene00014254	ZK1320.4	cyp-13A10	1.5729	1.01304	13.1946	0.000903217	0.0164822	Putative cytochrome P450 CYP13A10 [Source:UniProtKB/Swiss-Prot;Acc:Q09653]
WBGene00044256	Y45F10C.6	Y45F10C.6	1.56121	2.37908	49.8396	3.4703e-08	4.46777e-06
WBGene00009835	F47H4.2a.1	F47H4.2	1.54829	4.18193	14.8623	0.000491448	0.0106003
WBGene00011424	T04B2.6	dhs-31	1.54568	1.29754	17.7872	0.000169273	0.00472248	DeHydrogenases, Short chain [Source:RefSeq peptide;Acc:NP_001255457]
WBGene00001752	K08F4.7	gst-4	1.54546	5.81049	25.7229	1.39946e-05	0.000681895	Glutathione S-transferase 4 [Source:UniProtKB/Swiss-Prot;Acc:Q21355]
WBGene00000708	M199.5a	col-135	1.54379	4.82616	13.583	0.000794764	0.0151329	COLlagen [Source:RefSeq peptide;Acc:NP_001255858]
WBGene00002199	M176.6a	kin-15	1.54312	2.98848	41.4685	2.18293e-07	2.20381e-05	Receptor-like tyrosine-protein kinase kin-15 [Source:UniProtKB/Swiss-Prot;Acc:P34891]
WBGene00010790	K12G11.3	sodh-1	1.53934	8.14841	10.3381	0.00286802	0.0385415	Alcohol dehydrogenase 1 [Source:UniProtKB/Swiss-Prot;Acc:Q17334]
WBGene00017133	EEED8.2	EEED8.2	1.53269	1.44451	33.6254	1.49632e-06	0.000109034
WBGene00022564	ZC204.14	ZC204.14	1.52755	1.93995	78.7184	2.00608e-10	5.11843e-08
WBGene00017849	F27B3.7	F27B3.7	1.52602	2.90135	68.4592	1.05374e-09	2.26529e-07
WBGene00044541	K09H11.11	K09H11.11	1.52275	1.54191	23.9226	2.30231e-05	0.000992581
WBGene00015014	B0047.3	bath-24	1.51726	2.18966	35.992	8.17711e-07	6.48301e-05	BTB and MATH domain containing [Source:RefSeq peptide;Acc:NP_494163]
WBGene00003722	R11G11.1	nhr-132	1.51513	2.8596	83.3227	1.00086e-10	2.92605e-08	Nuclear Hormone Receptor family [Source:RefSeq peptide;Acc:NP_503237]
WBGene00017789	F25E5.8a.1	F25E5.8	1.5144	5.40995	36.8192	6.82458e-07	5.73469e-05
WBGene00013653	Y105C5B.14	Y105C5B.14	1.50557	-0.0247549	15.2137	0.000423153	0.00962415
WBGene00010215	F57G8.6	nhr-193	1.48667	2.29578	27.1024	8.93958e-06	0.000486237	Nuclear Hormone Receptor family [Source:RefSeq peptide;Acc:NP_507131]
WBGene00013215	Y54G11A.4	Y54G11A.4	1.48475	2.21699	33.4924	1.54903e-06	0.000111475
WBGene00003702	Y70C5C.6a	nhr-112	1.47641	1.75113	36.3934	7.39619e-07	6.06963e-05	Nuclear Hormone Receptor family [Source:RefSeq peptide;Acc:NP_001024286]
WBGene00020183	T03D3.5	T03D3.5	1.47143	3.74199	62.2191	3.14504e-09	5.65824e-07
WBGene00006535	F40F4.5	tba-9	1.47083	3.08446	69.9723	8.16592e-10	1.84826e-07	TuBulin, Alpha [Source:RefSeq peptide;Acc:NP_508555]
WBGene00015857	C16D9.1	C16D9.1	1.45547	2.58261	27.3149	8.4079e-06	0.000462698
WBGene00022275	Y74C9A.1	Y74C9A.1	1.45532	0.900956	32.0133	2.2873e-06	0.000156579
WBGene00002270	R07B1.2.1	lec-7	1.45414	1.23309	24.8049	1.76115e-05	0.000818562	Probable galaptin lec-7 [Source:UniProtKB/Swiss-Prot;Acc:Q09605]
WBGene00050946	M162.12	M162.12	1.44683	0.300668	20.1905	7.52416e-05	0.00253814
WBGene00007459	C08F11.12.1	C08F11.12	1.44616	0.789863	9.56224	0.0039191	0.0474519	UPF0375 protein C08F11.12 [Source:UniProtKB/Swiss-Prot;Acc:Q9U3R0]
WBGene00044901	Y41G9A.10	Y41G9A.10	1.44362	2.16067	36.0096	8.14116e-07	6.48301e-05
WBGene00021263	Y22D7AR.10	Y22D7AR.10	1.43813	4.36581	10.7775	0.00239429	0.0335655
WBGene00018772	F53G12.4	F53G12.4	1.43751	0.23542	29.4755	4.56277e-06	0.000270166
WBGene00019290	K02A2.5	K02A2.5	1.4371	0.453195	30.7904	3.17906e-06	0.000206288
WBGene00010904	M88.1.1	ugt-62	1.42737	7.95971	17.6142	0.000184819	0.00504586	UDP-glucuronosyltransferase [Source:RefSeq peptide;Acc:NP_497918]
WBGene00017069	D2096.1a	D2096.1	1.42391	3.35	47.1064	6.19115e-08	7.62109e-06
WBGene00012623	Y38H6C.10	fbxa-149	1.41829	1.49901	23.9618	2.27483e-05	0.00098832	F-box A protein [Source:RefSeq peptide;Acc:NP_507952]
WBGene00019070	F58H7.5	F58H7.5	1.41465	0.803296	41.5286	2.15268e-07	2.20381e-05
WBGene00018730	F53A9.7	F53A9.7	1.41198	3.22381	36.4023	7.37979e-07	6.06963e-05
WBGene00013947	ZK228.4a	ZK228.4	1.4112	5.15466	25.6833	1.61267e-05	0.000764545
WBGene00007691	C23H4.2	C23H4.2	1.41006	3.17857	23.4658	2.64943e-05	0.00111986	Carboxylic ester hydrolase [Source:RefSeq peptide;Acc:NP_510037]
WBGene00007162	B0391.5	fbxa-153	1.40969	1.31063	14.2913	0.000595579	0.0121479	F-box A protein [Source:RefSeq peptide;Acc:NP_506881]
WBGene00015456	C04G6.6	C04G6.6	1.40655	2.97359	70.0038	8.12296e-10	1.84826e-07
WBGene00021886	Y54G2A.21	Y54G2A.21	1.39904	1.92522	48.0366	5.07278e-08	6.35593e-06
WBGene00003766	B0213.3	nlp-28	1.39897	4.84186	14.5489	0.000552598	0.0114883	Neuropeptide-like protein 28 QWGYGGY-amide GYGGYGGY-amide GMYGGY-amide GMYGGW-amide [Source:UniProtKB/Swiss-Prot;Acc:O44665]
WBGene00021121	W09G12.7	W09G12.7	1.39619	1.32143	11.8858	0.00150754	0.0242328
WBGene00012783	Y43C5A.3	Y43C5A.3	1.39504	3.84436	15.5235	0.000382012	0.00893463
WBGene00012399	Y6E2A.5	Y6E2A.5	1.38789	1.81552	15.3475	0.000402929	0.00926934
WBGene00020152	T01G6.5	nhr-211	1.37811	1.70861	50.9968	2.73177e-08	3.75111e-06	Nuclear Hormone Receptor family [Source:RefSeq peptide;Acc:NP_503218]
WBGene00012538	Y37A1B.5a	Y37A1B.5	1.37755	6.20182	50.13	3.26697e-08	4.28462e-06
WBGene00015012	B0047.1a	bath-20	1.37339	0.60199	21.0968	5.59906e-05	0.00199709	BTB and MATH domain containing [Source:RefSeq peptide;Acc:NP_001033321]
WBGene00016346	C33E10.2	fbxa-120	1.37049	1.33992	20.869	6.0278e-05	0.00210943	F-box A protein [Source:RefSeq peptide;Acc:NP_510807]
WBGene00019232	H23N18.1	ugt-13	1.36767	5.66931	19.0808	0.000112309	0.00348909	UDP-GlucuronosylTransferase [Source:RefSeq peptide;Acc:NP_504317]
WBGene00015601	C08E3.9	fbxa-166	1.36657	1.07824	21.8901	4.34153e-05	0.00166007	F-box A protein [Source:RefSeq peptide;Acc:NP_494014]
WBGene00016294	C31H2.4	C31H2.4	1.3607	3.07593	22.1041	4.05635e-05	0.00157681	Putative protein C31H2.4 [Source:UniProtKB/Swiss-Prot;Acc:Q18347]
WBGene00235353	Y67D8C.23	Y67D8C.23	1.35419	1.25922	38.2707	4.6612e-07	4.22004e-05
WBGene00044414	C06A5.12	C06A5.12	1.35241	0.793309	39.4363	3.52118e-07	3.36141e-05
WBGene00007835	C31A11.7	oac-7	1.35206	1.34133	22.9527	3.10669e-05	0.00127474	O-ACyltransferase homolog [Source:RefSeq peptide;Acc:NP_507120]
WBGene00016097	C25E10.8	C25E10.8	1.34568	3.46309	72.545	5.33869e-10	1.24863e-07
WBGene00013931	ZK39.6	clec-97	1.34267	2.05975	11.0118	0.00214914	0.0310595	C-type LECtin [Source:RefSeq peptide;Acc:NP_492870]
WBGene00022440	Y110A2AL.3	Y110A2AL.3	1.33986	0.918228	13.8958	0.000691187	0.0136037
WBGene00010585	K05C4.9	K05C4.9	1.33285	1.02419	24.3437	2.02481e-05	0.000902036
WBGene00005092	B0547.3	srd-14	1.33204	2.03965	14.0444	0.000653477	0.013063
WBGene00044435	Y20F4.8	Y20F4.8	1.33174	0.0730814	14.9887	0.000459624	0.0101734
WBGene00020741	T23F4.3	dlhd-1	1.32526	2.13463	13.2559	0.000882163	0.0161822	DieneLactone Hydrolase Domain containing protein [Source:RefSeq peptide;Acc:NP_493925]
WBGene00018603	F48E3.2	F48E3.2	1.3243	2.92405	13.9648	0.000675508	0.0133738
WBGene00003680	ZK488.2	nhr-90	1.32129	3.56521	80.4357	1.5427e-10	4.09904e-08	Nuclear hormone receptor family member nhr-90 [Source:UniProtKB/Swiss-Prot;Acc:O17025]
WBGene00013216	Y54G11A.7	Y54G11A.7	1.30626	4.89802	42.3441	1.78374e-07	1.86801e-05
WBGene00010148	F56D5.3	F56D5.3	1.30432	2.93302	29.5483	4.4715e-06	0.000267015
WBGene00012592	Y38E10A.14	Y38E10A.14	1.30291	5.49582	11.8701	0.00154306	0.0246625
WBGene00018643	F49F1.1	drd-50	1.3024	2.21509	10.7942	0.00234511	0.0330743	dietary restriction down regulated [Source:RefSeq peptide;Acc:NP_500485]
WBGene00010277	F58G6.7	F58G6.7	1.30214	4.98958	23.3658	2.77322e-05	0.00115823
WBGene00010183	F57A8.8	fipr-13	1.29729	3.38202	26.4151	1.09184e-05	0.000565381	FIP (Fungus-Induced Protein) Related [Source:RefSeq peptide;Acc:NP_001023988]
WBGene00219546	F41E7.20	F41E7.20	1.29438	1.80612	10.2762	0.00290243	0.0387533
WBGene00021043	W05G11.6a.1	pck-1	1.29374	8.55725	59.7602	4.93653e-09	8.44809e-07	Phosphoenolypyruvate CarboxyKinase [Source:RefSeq peptide;Acc:NP_497134]
WBGene00009512	F37H8.3a	F37H8.3	1.29244	2.88817	24.4102	1.98435e-05	0.000889661
WBGene00015067	B0238.1	B0238.1	1.29113	4.06285	69.868	8.30965e-10	1.85094e-07	Carboxylic ester hydrolase [Source:RefSeq peptide;Acc:NP_504400]
WBGene00044536	F14F9.8	F14F9.8	1.28575	0.382695	9.69228	0.00370875	0.0458545
WBGene00015043	B0213.14	cyp-34A8	1.28488	5.2119	18.7953	0.000122545	0.00372223	CYtochrome P450 family [Source:RefSeq peptide;Acc:NP_504102]
WBGene00015829	C16C4.5	math-15	1.27714	0.476255	17.4676	0.000189134	0.00513369	MATH (meprin-associated Traf homology) domain containing [Source:RefSeq peptide;Acc:NP_494101]
WBGene00006464	T07H3.1	bath-47	1.27683	2.46621	16.2485	0.000290891	0.00718116	BTB and MATH domain-containing protein 47 [Source:UniProtKB/Swiss-Prot;Acc:O76612]
WBGene00009383	F35B12.3	F35B12.3	1.27528	3.79168	24.5932	1.87735e-05	0.000849833
WBGene00020329	T07H3.6	bath-26	1.27507	2.21707	9.87471	0.00343801	0.0435429	BTB and MATH domain containing [Source:RefSeq peptide;Acc:NP_494005]
WBGene00003960	F54D5.1a	pcs-1	1.27272	4.25947	101.916	7.79543e-12	3.12552e-09	PhytoChelatin Synthase [Source:RefSeq peptide;Acc:NP_001122615]
WBGene00019048	F58E2.4	F58E2.4	1.27009	2.16979	39.98	3.09425e-07	2.9946e-05
WBGene00010365	H04D03.4	H04D03.4	1.26622	0.0932443	9.88884	0.0034134	0.0434272
WBGene00011522	T06D8.1a	srap-1	1.266	6.76606	30.303	3.67342e-06	0.000228094	Serine Rich Adhesion Protein-like [Source:RefSeq peptide;Acc:NP_496398]
WBGene00023069	F55A4.9	rncs-1	1.26278	1.37686	12.0954	0.00138718	0.0227676
WBGene00017262	F08F3.4	F08F3.4	1.26178	5.96657	18.7871	0.000123481	0.00374256
WBGene00003644	F36D3.2	nhr-54	1.2611	0.948157	44.2479	1.15924e-07	1.3119e-05	Nuclear hormone receptor family member nhr-54 [Source:UniProtKB/Swiss-Prot;Acc:O45460]
WBGene00021066	W06H8.2	W06H8.2	1.2577	1.88263	20.1327	7.66884e-05	0.00256842
WBGene00004157	W03D2.1a	pqn-75	1.25568	3.4243	67.3292	1.27794e-09	2.63725e-07	Prion-like-(Q/N-rich)-domain-bearing protein [Source:RefSeq peptide;Acc:NP_741365]
WBGene00012404	Y6G8.2a	Y6G8.2	1.25425	4.01698	18.194	0.000147627	0.00428913
WBGene00017654	F21C10.4	F21C10.4	1.2508	0.680588	16.0679	0.00031036	0.00753508
WBGene00010294	F59A1.8	fbxa-129	1.24676	1.57533	35.5972	9.03097e-07	7.11975e-05
WBGene00007315	C04H5.7a	C04H5.7	1.24133	2.89647	12.5119	0.00117972	0.0201891
WBGene00007890	C33A12.19a	C33A12.19	1.23817	3.20493	11.4602	0.00179647	0.0274917
WBGene00013391	Y62H9A.3	Y62H9A.3	1.23787	5.59072	14.8231	0.000500347	0.0107033
WBGene00235310	R02D1.2	R02D1.2	1.2366	1.83974	21.6533	4.68199e-05	0.00177095
WBGene00011964	T23G5.6	saeg-2	1.23387	4.22095	59.3428	5.33544e-09	8.8085e-07	Suppressor of Activated EGL-4 [Source:RefSeq peptide;Acc:NP_499042]
WBGene00016417	C34F11.8	C34F11.8	1.23056	3.11475	27.4224	8.15155e-06	0.000452137
WBGene00023415	F16C3.3	F16C3.3	1.22821	1.81378	53.361	1.69257e-08	2.47415e-06
WBGene00019060	F58F9.7.1	F58F9.7	1.22782	5.48973	12.8609	0.0010475	0.0183287	Acyl-coenzyme A oxidase [Source:RefSeq peptide;Acc:NP_500943]
WBGene00015828	C16C4.4a	math-14	1.22103	2.27789	20.6012	6.5767e-05	0.00226759	MATH (meprin-associated Traf homology) domain containing [Source:RefSeq peptide;Acc:NP_001254044]
WBGene00003528	C37H5.9a	nas-9	1.21896	4.7747	34.5444	1.18033e-06	9.15111e-05	Zinc metalloproteinase nas-9 [Source:UniProtKB/Swiss-Prot;Acc:P91137]
WBGene00020153	T01G6.6a	nhr-212	1.21028	2.77646	36.1509	7.85808e-07	6.33749e-05	Nuclear Hormone Receptor family [Source:RefSeq peptide;Acc:NP_503217]
WBGene00010238	F58B4.5	F58B4.5	1.21009	5.48088	14.4258	0.000578111	0.0118606
WBGene00017126	E04F6.6	E04F6.6	1.20731	4.58452	42.8239	1.59852e-07	1.68662e-05
WBGene00010589	K05D4.4	cyp-33D1	1.20082	0.307749	19.0802	0.000108879	0.00340289	CYtochrome P450 family [Source:RefSeq peptide;Acc:NP_507076]
WBGene00045058	Y71A12B.17a	gadr-5	1.19907	1.33894	22.2196	3.91069e-05	0.00153722	Uncharacterized protein; Y71A12B.17 [Source:UniProtKB/TrEMBL;Acc:G3DRG2]
WBGene00010451	K01A11.3	K01A11.3	1.19803	0.411728	19.3052	0.000100956	0.00318362
WBGene00001564	C05E4.9a	icl-1	1.19515	10.2352	20.6326	6.56616e-05	0.00226759	Bifunctional glyoxylate cycle protein Isocitrate lyase Malate synthase [Source:UniProtKB/Swiss-Prot;Acc:Q10663]
WBGene00010196	F57C2.4	F57C2.4	1.19002	4.14316	13.1417	0.000929269	0.0168481
WBGene00019090	F59A7.2	F59A7.2	1.18503	3.2967	31.56	2.58226e-06	0.000174216
WBGene00013510	Y71A12B.13a	Y71A12B.13	1.18456	0.767232	30.3401	3.5947e-06	0.000225198
WBGene00017660	F21C10.11a	F21C10.11	1.1786	3.64264	14.9717	0.000462521	0.0102214
WBGene00018492	F46E10.11	hpo-26	1.17773	2.30109	20.5221	6.74887e-05	0.00230993
WBGene00016639	C44B12.6a	C44B12.6	1.17652	0.391237	29.6594	4.33596e-06	0.000261144
WBGene00008113	C46C2.5	C46C2.5	1.17179	2.69407	9.52105	0.00399646	0.0481153
WBGene00010146	F56C4.3a	glb-19	1.17033	1.50179	36.903	6.51688e-07	5.50912e-05	GLoBin related [Source:RefSeq peptide;Acc:NP_001255496]
WBGene00045516	F43D2.7	F43D2.7	1.16793	1.21238	19.3484	9.95062e-05	0.00315372
WBGene00044167	C36A4.11.1	C36A4.11	1.16342	0.424997	19.8756	8.3485e-05	0.00274367
WBGene00011328	T01D3.3a	T01D3.3	1.16185	1.74607	37.4857	5.64512e-07	4.95113e-05
WBGene00010001	F53F8.4	F53F8.4	1.1561	4.57964	45.4903	8.80128e-08	1.02073e-05
WBGene00007849	C31E10.8	tbc-19	1.15491	3.37748	43.6185	1.33515e-07	1.44124e-05	TBC (Tre-2/Bub2/Cdc16) domain family [Source:RefSeq peptide;Acc:NP_510336]
WBGene00012130	T28F3.4a	slc-17.4	1.153	4.68081	18.9222	0.000115476	0.00355369	SLC (SoLute Carrier) homolog [Source:RefSeq peptide;Acc:NP_503071]
WBGene00206386	K10C2.12	K10C2.12	1.15236	0.743677	13.4837	0.000808435	0.0153101
WBGene00010274	F58G6.3	F58G6.3	1.15169	4.42806	15.7555	0.000349617	0.00835804
WBGene00018400	F43H9.4	F43H9.4	1.15107	4.34295	19.5319	9.36117e-05	0.00301297
WBGene00019622	K10C2.7	K10C2.7	1.14782	1.59248	21.3605	5.14273e-05	0.00189417
WBGene00012583	Y38E10A.5	clec-4	1.13807	4.55456	10.2863	0.00292144	0.0389331	C-type LECtin [Source:RefSeq peptide;Acc:NP_496688]
WBGene00206415	F59H6.14	F59H6.14	1.13448	1.12222	30.6289	3.32203e-06	0.000209991
WBGene00017565	F18E3.7a	ddo-2	1.13425	5.65111	11.1271	0.00207733	0.0303204	D-aspartate oxidase 2 [Source:UniProtKB/Swiss-Prot;Acc:Q19564]
WBGene00012446	Y17D7A.1	nhr-230	1.13422	1.73353	19.5551	9.28663e-05	0.00299584	Nuclear Hormone Receptor family [Source:RefSeq peptide;Acc:NP_507681]
WBGene00010619	K07A1.15	K07A1.15	1.13096	1.24165	24.4959	1.93349e-05	0.000869636
WBGene00016505	C37C3.13.1	ttr-33	1.1301	4.00737	41.2391	2.30244e-07	2.30787e-05	TransThyretin-Related family domain [Source:RefSeq peptide;Acc:NP_872192]
WBGene00012396	Y6D1A.2	Y6D1A.2	1.12704	0.73701	12.9342	0.000998764	0.0177638
WBGene00009840	F47H4.9	fbxa-189	1.126	2.67793	16.1069	0.000306035	0.00745588	F-box A protein [Source:RefSeq peptide;Acc:NP_507392]
WBGene00009042	F22B5.4.1	F22B5.4	1.12566	3.1567	43.9943	1.22698e-07	1.34517e-05
WBGene00013392	Y62H9A.4.1	Y62H9A.4	1.12447	5.65389	17.1919	0.000212162	0.00564947
WBGene00002090	ZK1251.2a	ins-7	1.12442	1.63253	12.9582	0.000989511	0.0176664	Probable insulin-like peptide beta-type 4 [Source:UniProtKB/Swiss-Prot;Acc:Q23430]
WBGene00015402	C03G6.17	C03G6.17	1.1227	2.36945	18.2738	0.000143169	0.00419434
WBGene00014028	ZK637.10.1	trxr-2	1.12252	4.21434	85.8782	6.88498e-11	2.14704e-08	Probable glutathione reductase 2 [Source:UniProtKB/Swiss-Prot;Acc:P30635]
WBGene00008178	C48D1.5a	C48D1.5	1.12154	0.905296	15.0765	0.00044501	0.00999172
WBGene00014089	ZK822.1	ZK822.1	1.11996	0.42406	26.4159	1.09158e-05	0.000565381
WBGene00016767	C49C8.3	C49C8.3	1.11978	1.74029	27.1143	8.90894e-06	0.000486237
WBGene00014643	B0391.8	B0391.8	1.11826	1.91832	55.0923	1.20205e-08	1.83353e-06
WBGene00019789	M116.2	M116.2	1.11088	2.8077	51.7359	2.34866e-08	3.26324e-06
WBGene00003124	K10B3.9.1	mai-1	1.1095	3.7495	25.41	1.46916e-05	0.000708477	ATPase inhibitor mai-1, mitochondrial [Source:UniProtKB/Swiss-Prot;Acc:P37209]
WBGene00007405	C07A9.9	C07A9.9	1.10726	3.0703	22.3377	3.76748e-05	0.0014977
WBGene00007958	C35C5.9.1	C35C5.9	1.10703	3.15016	39.3274	3.61398e-07	3.40369e-05
WBGene00016262	C30F12.3	C30F12.3	1.10563	1.25588	16.5046	0.000265484	0.00673696
WBGene00000720	T06E4.4	col-147	1.09597	7.81907	24.7268	1.8049e-05	0.000827719	COLlagen [Source:RefSeq peptide;Acc:NP_505486]
WBGene00016766	C49C8.2	C49C8.2	1.09208	1.15511	20.171	7.57275e-05	0.00254254
WBGene00012750	Y41C4A.2	faah-6	1.09023	1.58925	9.46562	0.00408365	0.0489794	Fatty Acid Amide Hydrolase homolog [Source:RefSeq peptide;Acc:NP_499508]
WBGene00012457	Y17G7B.1	acbp-6	1.08517	2.05056	16.0598	0.000311264	0.007544	Acyl-Coenzyme A Binding Protein [Source:RefSeq peptide;Acc:NP_496552]
WBGene00020373	T09A12.2a	gpx-6	1.08004	1.21021	14.8762	0.000479115	0.0104401	Glutathione peroxidase [Source:RefSeq peptide;Acc:NP_001023368]
WBGene00007694	C23H4.6a	C23H4.6	1.07384	2.35265	13.3689	0.000844734	0.0156801
WBGene00017233	F07G11.9	lmd-4	1.07266	1.23965	17.9107	0.0001622	0.0045523	LysM Domain (peptidoglycan binding) protein [Source:RefSeq peptide;Acc:NP_504862]
WBGene00003655	Y17D7A.3a	nhr-65	1.06881	3.03967	33.9622	1.37121e-06	0.000104697	Nuclear hormone receptor family member nhr-65 [Source:UniProtKB/Swiss-Prot;Acc:O45907]
WBGene00007533	C12C8.2a	cbl-1	1.06813	5.74937	29.5732	4.44074e-06	0.000266311	Cystathionine Beta Lyase [Source:RefSeq peptide;Acc:NP_492486]
WBGene00000673	F14F7.1	col-98	1.06665	9.53317	15.864	0.000336877	0.00809527	COLlagen [Source:RefSeq peptide;Acc:NP_499703]
WBGene00021272	Y23H5B.1	Y23H5B.1	1.05751	0.527452	23.089	2.97758e-05	0.00123258
WBGene00013169	Y53F4B.23	Y53F4B.23	1.05361	1.8666	11.9378	0.00147668	0.0239287
WBGene00013481	Y69H2.3a	Y69H2.3	1.05305	7.57414	39.2279	3.70101e-07	3.46242e-05
WBGene00009469	F36D3.1	F36D3.1	1.04961	3.65263	26.3286	1.11986e-05	0.000573538
WBGene00016894	C53B7.3a	C53B7.3	1.04911	5.50246	9.76871	0.00363652	0.0453128
WBGene00045473	F30A10.14	F30A10.14	1.04856	2.66808	12.49	0.00118746	0.02025
WBGene00016046	C24B5.4	C24B5.4	1.04807	3.44787	33.6787	1.47573e-06	0.000108994
WBGene00011583	T07D10.3	T07D10.3	1.04802	1.39026	27.6094	7.72535e-06	0.000431912
WBGene00020832	T26C12.2	T26C12.2	1.04426	1.02337	9.59307	0.0038681	0.0469966
WBGene00019738	M02F4.7	clec-265	1.04403	5.32721	14.0473	0.000660354	0.0131734	C-type LECtin [Source:RefSeq peptide;Acc:NP_508518]
WBGene00019249	H28G03.1a	H28G03.1	1.04111	8.04489	26.6837	1.00947e-05	0.000528579
WBGene00018413	F44C8.1	cyp-33C4	1.03745	2.66909	11.4533	0.00179258	0.0274621	CYtochrome P450 family [Source:RefSeq peptide;Acc:NP_503612]
WBGene00014697	C36A4.3	cyp-25A3	1.03059	2.17963	15.3888	0.000396905	0.00916081	CYtochrome P450 family [Source:RefSeq peptide;Acc:NP_001040850]
WBGene00009511	F37H8.2	F37H8.2	1.02775	2.70549	25.6181	1.38101e-05	0.000675249
WBGene00021611	Y46H3D.7a.1	nhr-238	1.02445	1.58624	21.5819	4.79023e-05	0.00180428	Nuclear Hormone Receptor family [Source:RefSeq peptide;Acc:NP_503461]
WBGene00005649	F20D6.3	srp-8	1.02018	0.531404	15.1529	0.000432694	0.00974637	SeRPin [Source:RefSeq peptide;Acc:NP_505108]
WBGene00013489	Y69H2.14	col-42	1.01968	9.8748	14.2529	0.000608635	0.0123424	COLlagen [Source:RefSeq peptide;Acc:NP_872207]
WBGene00016657	C44E12.1	C44E12.1	1.0181	3.53512	23.5706	2.5652e-05	0.00109083
WBGene00000677	F56B3.1	col-103	1.01634	9.7906	14.8959	0.00047873	0.0104401	COLlagen [Source:RefSeq peptide;Acc:NP_499982]
WBGene00013226	Y56A3A.5	faah-5	1.01367	0.984025	18.5658	0.000129586	0.00389365	Fatty Acid Amide Hydrolase homolog [Source:RefSeq peptide;Acc:NP_499542]
WBGene00009299	F31E9.6	F31E9.6	1.01277	0.742116	12.8702	0.00102386	0.0180682
WBGene00007322	C05B5.5a	C05B5.5	1.01071	0.971335	11.2662	0.00193326	0.0289535	Uncharacterized F-box protein C05B5.5 [Source:UniProtKB/Swiss-Prot;Acc:P34293]
WBGene00000783	T10H4.12	cpr-3	1.00526	4.20629	10.1831	0.00303216	0.0397321	Cathepsin B-like cysteine proteinase 3 [Source:UniProtKB/Swiss-Prot;Acc:P43507]
WBGene00007991	C37A5.7.1	C37A5.7	1.00219	3.7536	45.9893	7.88924e-08	9.38218e-06
WBGene00020566	T19C3.9	ttr-7	0.997401	3.04285	31.5908	2.56097e-06	0.000173614	TransThyretin-Related family domain [Source:RefSeq peptide;Acc:NP_001022770]
WBGene00003716	F44C8.10	nhr-126	0.996246	2.67979	53.1775	1.75581e-08	2.54013e-06	Nuclear Hormone Receptor family [Source:RefSeq peptide;Acc:NP_503609]
WBGene00003643	K06B4.11	nhr-53	0.991798	1.92478	9.76935	0.0035898	0.0448582	Nuclear hormone receptor family member nhr-53 [Source:UniProtKB/Swiss-Prot;Acc:O17933]
WBGene00003767	B0213.4	nlp-29	0.986183	4.55818	21.2037	5.40908e-05	0.00195918	Neuropeptide-like protein 29 QWGYGGY-amide GYGGYGGY-amide GMYGGY-amide GMYGGW-amide [Source:UniProtKB/Swiss-Prot;Acc:O44664]
WBGene00195233	F31E9.11	F31E9.11	0.983657	2.11994	10.7573	0.002379	0.0333846
WBGene00017504	F16B4.2a.1	F16B4.2	0.982973	1.93538	21.3372	5.18154e-05	0.0018985
WBGene00019138	F59H6.8	bath-21	0.981881	1.54368	30.1985	3.737e-06	0.000231019	BTB and MATH domain containing [Source:RefSeq peptide;Acc:NP_494155]
WBGene00020139	T01B11.2a.1	T01B11.2	0.979545	6.58108	16.2998	0.000288453	0.00717706	Alanine--glyoxylate aminotransferase 2-like [Source:UniProtKB/Swiss-Prot;Acc:P91408]
WBGene00015370	C03A7.12	C03A7.12	0.976058	2.15791	18.2555	0.000144069	0.00420315
WBGene00008177	C48D1.1a	C48D1.1	0.970767	1.57689	10.6032	0.00253472	0.0350171
WBGene00016630	C44B7.10.1	acer-1	0.966763	8.85776	45.0836	9.62704e-08	1.10735e-05	ACEtyl-CoA Regulator [Source:RefSeq peptide;Acc:NP_495409]
WBGene00008739	F13D12.3	F13D12.3	0.965347	4.70911	44.0169	1.22077e-07	1.34517e-05
WBGene00015395	C03G6.8	nhr-147	0.963897	0.539683	11.5068	0.00175438	0.0270244	Nuclear Hormone Receptor family [Source:RefSeq peptide;Acc:NP_504873]
WBGene00018955	F56C11.3	F56C11.3	0.96357	3.8175	41.1704	2.33955e-07	2.31327e-05	Sulfhydryl oxidase [Source:RefSeq peptide;Acc:NP_490690]
WBGene00018470	F45E4.5a	F45E4.5	0.962699	3.37278	11.1244	0.00204771	0.0299953
WBGene00015262	B0563.5	B0563.5	0.95966	1.93329	18.1595	0.00014889	0.00429411
WBGene00012374	W09H1.4	W09H1.4	0.958855	0.42809	13.7008	0.000744219	0.014405
WBGene00008032	C39E9.8a	C39E9.8	0.955524	6.44196	32.3354	2.0996e-06	0.000148059
WBGene00003569	F35C12.2a	ncx-4	0.953653	2.71571	18.643	0.000126232	0.00380949	Na/Ca eXchangers [Source:RefSeq peptide;Acc:NP_001040663]
WBGene00017785	F25E5.4	F25E5.4	0.952276	2.35769	12.7955	0.00105401	0.0183739
WBGene00010873	M05B5.6	trpa-2	0.952179	2.38057	40.5931	2.67778e-07	2.60953e-05	TRPA cation channel homolog [Source:RefSeq peptide;Acc:NP_492031]
WBGene00015805	C15H9.11.1	C15H9.11	0.951308	2.78731	26.8484	9.62255e-06	0.000513193
WBGene00011805	T16G12.4	T16G12.4	0.951145	3.65176	33.5038	1.54444e-06	0.000111475
WBGene00015085	B0244.10	B0244.10	0.950723	2.62584	16.8111	0.000238134	0.0062114	Putative G-protein coupled receptor B0244.10 [Source:UniProtKB/Swiss-Prot;Acc:Q960A0]
WBGene00022445	Y110A2AL.9	Y110A2AL.9	0.945795	1.78902	15.0005	0.000457633	0.010164
WBGene00006561	Y38C1AA.4a	tcl-2	0.945429	3.15308	11.7374	0.00159948	0.0253336	T-cell defective protein 2 [Source:UniProtKB/Swiss-Prot;Acc:Q9N428]
WBGene00018647	F49F1.7a	F49F1.7	0.94343	2.45518	10.073	0.00315944	0.0407504
WBGene00007985	C36F7.2.1	swah-1	0.942249	4.02073	37.7921	5.23718e-07	4.65148e-05	SoWAH (Drosophila) homolog [Source:RefSeq peptide;Acc:NP_492534]
WBGene00005271	C06C3.6.1	srh-48	0.941926	0.973251	9.58333	0.00388414	0.0471099	Serpentine Receptor, class H [Source:RefSeq peptide;Acc:NP_495999]
WBGene00013896	ZC443.1	ZC443.1	0.940936	3.26396	45.7203	8.36772e-08	9.86758e-06
WBGene00022017	Y61A9LA.5	Y61A9LA.5	0.937879	1.44916	33.649	1.48716e-06	0.000109034
WBGene00018850	F55A3.5	gpx-8	0.934405	1.01497	10.1026	0.00312061	0.040398	Glutathione PeroXidase [Source:RefSeq peptide;Acc:NP_492818]
WBGene00016914	C54D1.7	C54D1.7	0.929252	1.85501	31.9191	2.34555e-06	0.000159782
WBGene00014246	ZK1307.3	ZK1307.3	0.927188	2.20574	32.1932	2.18039e-06	0.000151472
WBGene00017304	F09F7.7a	F09F7.7	0.925207	5.15405	23.6537	2.5004e-05	0.00106651	DNA N6-methyl adenine demethylase [Source:UniProtKB/Swiss-Prot;Acc:Q8MNT9]
WBGene00016849	C50H11.1	acs-21	0.911981	2.8858	18.7964	0.000119828	0.00365944	fatty Acid CoA Synthetase family [Source:RefSeq peptide;Acc:NP_503845]
WBGene00009400	F35C5.12	F35C5.12	0.910714	1.41957	26.824	9.69116e-06	0.000513193
WBGene00020720	T23B12.5	T23B12.5	0.910004	0.702475	12.4372	0.00121232	0.0205713
WBGene00044773	C08A9.10	C08A9.10	0.907193	3.87023	11.311	0.00189858	0.028679
WBGene00017961	F31F4.12	nhr-180	0.90582	2.44224	21.2825	5.27348e-05	0.00191994	Nuclear Hormone Receptor family [Source:RefSeq peptide;Acc:NP_503286]
WBGene00014884	Y39E4B.14	Y39E4B.14	0.90457	0.441415	13.0775	0.000944924	0.0169784
WBGene00012449	Y17D7B.1	nhr-231	0.904428	0.220452	19.9082	8.25897e-05	0.00272061	Nuclear Hormone Receptor family [Source:RefSeq peptide;Acc:NP_507672]
WBGene00014027	ZK637.9a	tpk-1	0.901951	2.27681	26.5156	1.06023e-05	0.000553094	Thiamin pyrophosphokinase 1 [Source:UniProtKB/Swiss-Prot;Acc:P30636]
WBGene00007598	C15A11.4	C15A11.4	0.899668	2.46183	13.3132	0.000862976	0.0159135
WBGene00000761	C24A11.9	coq-1	0.899263	6.19889	44.013	1.22184e-07	1.34517e-05	COenzyme Q (ubiquinone) biosynthesis [Source:RefSeq peptide;Acc:NP_491588]
WBGene00020335	T08A9.2	ttr-30	0.899168	3.84576	10.0529	0.0031872	0.0409204	TransThyretin-Related family domain [Source:RefSeq peptide;Acc:NP_509240]
WBGene00020445	T12B3.2	T12B3.2	0.899146	4.19967	12.4239	0.00121868	0.0206294
WBGene00010293	F59A1.7	fbxa-108	0.899026	3.07256	14.4273	0.000566047	0.0116986	F-box A protein [Source:RefSeq peptide;Acc:NP_507468]
WBGene00018602	F48D6.4a	F48D6.4	0.898518	7.28579	10.7876	0.00236789	0.0332619
WBGene00003713	M02H5.7	nhr-123	0.896423	0.93687	17.7196	0.000173282	0.00479618	Nuclear Hormone Receptor family [Source:RefSeq peptide;Acc:NP_503207]
WBGene00014006	ZK596.1	ZK596.1	0.895854	3.95066	12.412	0.00122437	0.0207007
WBGene00001608	R07B1.8	R07B1.8	0.895157	2.03522	17.6286	0.000178839	0.00492089
WBGene00007313	C04H5.2.1	clec-147	0.894947	2.12966	10.2791	0.002899	0.0387533	C-type LECtin [Source:RefSeq peptide;Acc:NP_497022]
WBGene00004932	C08A9.1	sod-3	0.893148	4.85205	12.948	0.000994175	0.0177046	Superoxide dismutase [Mn] 2, mitochondrial [Source:UniProtKB/Swiss-Prot;Acc:P41977]
WBGene00003726	C13C4.3	nhr-136	0.889759	2.41981	31.1433	2.88904e-06	0.000193057	Nuclear hormone receptor family member nhr-136 [Source:UniProtKB/Swiss-Prot;Acc:O01930]
WBGene00219207	C01F6.14	C01F6.14	0.888034	1.07617	16.5467	0.000261534	0.00664874
WBGene00017291	F09E5.14	F09E5.14	0.883756	2.23121	16.4834	0.000267493	0.00676347
WBGene00019197	H14A12.5	H14A12.5	0.881612	1.02236	15.2455	0.000418252	0.00954363
WBGene00016452	C35D10.17	C35D10.17	0.880666	4.05034	38.3	4.62814e-07	4.21732e-05	COX assembly mitochondrial protein 2 homolog [Source:UniProtKB/Swiss-Prot;Acc:Q8MNU7]
WBGene00016812	C50D2.9	C50D2.9	0.875703	5.29481	66.2347	1.54374e-09	3.13961e-07
WBGene00018085	F36A4.8	ttr-20	0.873424	2.4619	34.7699	1.11416e-06	8.7346e-05	TransThyretin-Related family domain [Source:RefSeq peptide;Acc:NP_500522]
WBGene00045474	C49G9.2	C49G9.2	0.871899	1.34052	12.1023	0.00138336	0.0227581
WBGene00044132	C23H4.8	C23H4.8	0.869944	1.07752	10.7303	0.00240559	0.0336567
WBGene00019047	F58E2.3	F58E2.3	0.869853	1.79464	18.2746	0.000143132	0.00419434
WBGene00022191	Y71H2B.1	Y71H2B.1	0.868573	2.6063	15.4821	0.000383629	0.00894975
WBGene00007730	C25G4.2.1	C25G4.2	0.868293	4.86701	21.3422	5.17308e-05	0.0018985	UPF0483 protein C25G4.2 [Source:UniProtKB/Swiss-Prot;Acc:Q18169]
WBGene00008857	F15D3.7	timm-23	0.865631	6.88978	54.7344	1.28946e-08	1.92499e-06	Translocase, Inner Mitochondrial Membrane [Source:RefSeq peptide;Acc:NP_492953]
WBGene00015182	B0416.7a	B0416.7	0.86324	2.65117	10.2946	0.00288034	0.0386423
WBGene00021986	Y59C2A.3	Y59C2A.3	0.860523	5.21796	53.1048	1.78157e-08	2.55109e-06
WBGene00014213	ZK1073.1.1	ZK1073.1	0.857323	6.44059	20.1028	7.74479e-05	0.00258495
WBGene00013949	ZK262.2	ZK262.2	0.854205	0.782343	10.4262	0.00272714	0.0369932
WBGene00009823	F47G4.2	gadr-6	0.853917	2.80882	14.7925	0.000494178	0.0106199
WBGene00000244	T25F10.5	bbs-8	0.8533	0.580632	11.5997	0.00169016	0.0263534	Tetratricopeptide repeat protein 8 [Source:UniProtKB/Swiss-Prot;Acc:Q23049]
WBGene00015332	C02C2.1	tyr-1	0.85271	4.85287	17.0884	0.00021597	0.00573997	Putative tyrosinase-like protein tyr-1 [Source:UniProtKB/Swiss-Prot;Acc:P34269]
WBGene00003693	F44C8.4	nhr-103	0.851878	2.30201	36.6336	6.96705e-07	5.81956e-05	Nuclear hormone receptor family member nhr-103 [Source:UniProtKB/Swiss-Prot;Acc:O16359]
WBGene00007388	C06H2.4	folt-1	0.84912	3.24113	10.0539	0.00318484	0.0409204	Folate transporter 1 [Source:UniProtKB/Swiss-Prot;Acc:Q17766]
WBGene00003602	H01A20.1	nhr-3	0.848841	4.83667	10.1052	0.00312746	0.0404495	Nuclear hormone receptor family member nhr-3 [Source:UniProtKB/Swiss-Prot;Acc:Q9XTJ4]
WBGene00021673	Y48G1BM.8	Y48G1BM.8	0.848493	1.88476	23.1148	2.95385e-05	0.00122637
WBGene00020090	R119.5a	R119.5	0.847201	3.30892	25.2984	1.51887e-05	0.000727834
WBGene00019200	H14E04.3	H14E04.3	0.842807	0.629894	21.1992	5.41695e-05	0.00195918
WBGene00009620	F41E7.4	fip-5	0.840208	3.04291	15.3686	0.000399845	0.0092135	Fungus-Induced Protein [Source:RefSeq peptide;Acc:NP_509726]
WBGene00016511	C37H5.13a	C37H5.13	0.839792	5.25251	44.02	1.21991e-07	1.34517e-05
WBGene00012034	T26C5.4	T26C5.4	0.833156	3.03404	12.5605	0.00115514	0.0198653
WBGene00000835	ZK652.11	cuc-1	0.832283	5.79086	11.7837	0.00158011	0.0251299	CU (copper) Chaperonin [Source:RefSeq peptide;Acc:NP_498707]
WBGene00013364	Y60A3A.16	Y60A3A.16	0.825854	0.497784	14.8016	0.000492511	0.0106003
WBGene00045418	F15B9.10a	F15B9.10	0.825821	6.22245	57.2425	7.93197e-09	1.26488e-06
WBGene00022326	Y82E9BL.10	fbxa-14	0.825691	2.41563	24.7669	1.78143e-05	0.000819635	F-box A protein [Source:RefSeq peptide;Acc:NP_497384]
WBGene00022592	ZC328.2	klu-2	0.822939	2.96755	12.5332	0.00116757	0.0200055	KLUmpfuss related [Source:RefSeq peptide;Acc:NP_491843]
WBGene00022354	Y82E9BR.22	Y82E9BR.22	0.820644	3.74856	57.6205	7.38066e-09	1.19049e-06
WBGene00011474	T05D4.1.1	aldo-1	0.820381	8.7122	30.8212	3.15263e-06	0.000205772	Fructose-bisphosphate aldolase 1 [Source:UniProtKB/Swiss-Prot;Acc:P54216]
WBGene00020451	T12B5.4	fbxa-11	0.818953	1.49951	20.2286	7.43047e-05	0.00252474	F-box A protein [Source:RefSeq peptide;Acc:NP_497303]
WBGene00022562	ZC204.12	ZC204.12	0.818825	5.47175	14.9366	0.000468966	0.0103151
WBGene00001811	C30H6.6	haf-1	0.81625	2.62562	22.7659	3.29335e-05	0.00133571	HAlF transporter (PGP related) [Source:RefSeq peptide;Acc:NP_503098]
WBGene00011561	T07C4.5	ttr-15	0.815568	8.65202	18.7658	0.000121078	0.00368565	Transthyretin-like protein 15 [Source:UniProtKB/Swiss-Prot;Acc:Q22288]
WBGene00008394	D1086.7	D1086.7	0.807444	5.95899	14.7808	0.000497437	0.0106736
WBGene00010348	H01G02.1a	H01G02.1	0.807037	4.4989	18.085	0.000152751	0.00438355
WBGene00003617	F44C8.3	nhr-18	0.806308	2.53479	21.5357	4.8617e-05	0.00181906	Nuclear hormone receptor family member nhr-18 [Source:UniProtKB/Swiss-Prot;Acc:O16360]
WBGene00012970	Y48A6B.9a	Y48A6B.9	0.805725	3.39453	12.873	0.00102272	0.0180682	Probable trans-2-enoyl-CoA reductase 2, mitochondrial [Source:UniProtKB/Swiss-Prot;Acc:Q9XXC8]
WBGene00044586	Y61A9LA.12	Y61A9LA.12	0.805654	0.864561	14.5548	0.000539763	0.0112884
WBGene00000491	B0024.8a	che-12	0.805391	1.52208	13.561	0.000784918	0.0150065
WBGene00010887	M7.12	M7.12	0.805137	1.69333	11.8612	0.00152237	0.0244154
WBGene00019131	F59H5.3	bath-12	0.804481	2.11319	22.6202	3.44719e-05	0.00139007
WBGene00003649	T27B7.1	nhr-59	0.804426	1.11616	11.5031	0.00175701	0.0270353	Nuclear hormone receptor family member nhr-59 [Source:UniProtKB/Swiss-Prot;Acc:Q9TXJ1]
WBGene00007458	C08F11.11.1	C08F11.11	0.803082	7.95982	15.2979	0.000410306	0.00939286	UPF0375 protein C08F11.11 [Source:UniProtKB/Swiss-Prot;Acc:O62053]
WBGene00008667	F10G8.9a	F10G8.9	0.801348	3.8532	39.8281	3.20774e-07	3.08316e-05
WBGene00017127	E04F6.8.1	E04F6.8	0.798746	4.42353	17.9516	0.00015993	0.00450141
WBGene00015059	B0228.1	B0228.1	0.79703	2.90478	12.4415	0.0012103	0.0205618
WBGene00010456	K01C8.1.1	K01C8.1	0.795974	6.61184	14.457	0.00056057	0.0116305
WBGene00012149	VF13D12L.3	VF13D12L.3	0.794083	7.26317	11.7165	0.00161742	0.0255025
WBGene00013569	Y75B12B.4	bath-36	0.792859	2.28574	20.5426	6.70392e-05	0.00230015	BTB and MATH domain-containing protein 36 [Source:UniProtKB/Swiss-Prot;Acc:Q9XWB9]
WBGene00021034	W05F2.2	enu-3.4	0.790121	1.51755	13.6339	0.000763424	0.0146354	ENhancer of Uncoordination [Source:RefSeq peptide;Acc:NP_001032982]
WBGene00012142	T28H10.1	T28H10.1	0.788453	1.77159	17.7557	0.000171129	0.00475536
WBGene00010368	H06A10.1	H06A10.1	0.788223	3.90633	15.56	0.00037291	0.00879503
WBGene00022110	Y71F9AL.4	Y71F9AL.4	0.788118	4.12769	41.4733	2.18046e-07	2.20381e-05
WBGene00020658	T21F4.1a	T21F4.1	0.785768	6.30974	19.4844	9.50837e-05	0.00305334
WBGene00020852	T27B7.6a	nhr-228	0.785283	3.2116	28.5408	5.92758e-06	0.000338137	Nuclear Hormone Receptor family [Source:RefSeq peptide;Acc:NP_001041172]
WBGene00001685	K10B3.7.1	gpd-3	0.78372	9.4185	50.9586	2.75325e-08	3.75111e-06	Glyceraldehyde-3-phosphate dehydrogenase 3 [Source:UniProtKB/Swiss-Prot;Acc:P17330]
WBGene00017246	F08D12.2	F08D12.2	0.777388	3.03713	14.2002	0.000616289	0.0124616
WBGene00002262	F13D12.2	ldh-1	0.775453	6.91469	15.1799	0.000428427	0.00969695	L-lactate dehydrogenase [Source:UniProtKB/Swiss-Prot;Acc:Q27888]
WBGene00001639	M01F1.1	gly-14	0.774174	1.82837	31.0343	2.97554e-06	0.000196257	GLYcosylation related [Source:RefSeq peptide;Acc:NP_497719]
WBGene00018311	F41G4.8	F41G4.8	0.773366	1.70211	9.83599	0.00349025	0.043928
WBGene00014021	ZK637.1	svop-1	0.772615	3.10539	27.1857	8.72694e-06	0.000478379	Putative transporter svop-1 [Source:UniProtKB/Swiss-Prot;Acc:P30638]
WBGene00003394	T07H6.2	mom-1	0.770007	1.52733	12.7476	0.00107381	0.0186726	Protein-serine O-palmitoleoyltransferase porcupine [Source:UniProtKB/Swiss-Prot;Acc:Q22329]
WBGene00003652	Y67A6A.2a	nhr-62	0.768905	3.21839	16.8679	0.000233406	0.00613103	Nuclear hormone receptor family member nhr-62 [Source:UniProtKB/Swiss-Prot;Acc:O02279]
WBGene00012588	Y38E10A.10	lips-16	0.768322	0.902162	13.4506	0.000818722	0.015401	LIPaSe related [Source:RefSeq peptide;Acc:NP_496693]
WBGene00022772	ZK616.2	ZK616.2	0.765195	1.37802	9.51544	0.0039979	0.0481153
WBGene00000374	C01F6.3	cyp-31A1	0.764188	4.1687	18.9273	0.000114642	0.00355138
WBGene00022683	ZK185.3	ZK185.3	0.763653	3.2698	9.59034	0.00387259	0.0470104
WBGene00003688	M02H5.6a	nhr-98	0.76301	1.96815	18.1573	0.000149005	0.00429411	Nuclear hormone receptor family member nhr-98 [Source:UniProtKB/Swiss-Prot;Acc:Q966I0]
WBGene00007340	C05D12.2	C05D12.2	0.762398	4.02952	9.98035	0.00328459	0.0420553
WBGene00010597	K06A4.7	K06A4.7	0.760846	5.86245	10.9411	0.00221478	0.0318116
WBGene00001684	K10B3.8.1	gpd-2	0.759812	9.25779	27.6145	7.71415e-06	0.000431912	Glyceraldehyde-3-phosphate dehydrogenase 2 [Source:UniProtKB/Swiss-Prot;Acc:P17329]
WBGene00003174	F16F9.5	mec-10	0.75972	1.4193	9.94717	0.00333068	0.0425291	Degenerin mec-10 [Source:UniProtKB/Swiss-Prot;Acc:P34886]
WBGene00044251	F59C6.12	F59C6.12	0.757861	1.90988	23.9188	2.30499e-05	0.000992581	UPF0598 protein F59C6.12 [Source:UniProtKB/Swiss-Prot;Acc:Q564X7]
WBGene00021745	Y50D4B.6	Y50D4B.6	0.756643	0.833626	13.1863	0.000906113	0.0165136
WBGene00013484	Y69H2.9	Y69H2.9	0.756635	2.44733	9.84887	0.00347135	0.0437987
WBGene00008110	C46C2.2.1	C46C2.2	0.756233	6.57978	13.6377	0.000762526	0.0146354
WBGene00021079	W08A12.2	W08A12.2	0.753248	3.21987	11.9776	0.00145347	0.0236072
WBGene00017787	F25E5.6	nhr-141	0.745731	0.745275	10.9727	0.0021782	0.0313504	Nuclear Hormone Receptor family [Source:RefSeq peptide;Acc:NP_001023845]
WBGene00012452	Y17D7B.4.1	Y17D7B.4	0.740035	4.14061	12.247	0.00130649	0.0218261
WBGene00003580	Y38A8.1	ndx-3	0.736499	3.89306	10.821	0.00231768	0.0328024	Nudix hydrolase 3 [Source:UniProtKB/Swiss-Prot;Acc:Q23236]
WBGene00008335	C55A6.6	C55A6.6	0.736402	2.21221	21.3984	5.0805e-05	0.00188113
WBGene00000787	C41D11.8	cps-6	0.735905	6.03547	77.7969	2.31356e-10	5.79753e-08	Endonuclease G, mitochondrial [Source:UniProtKB/Swiss-Prot;Acc:Q95NM6]
WBGene00020446	T12B3.3	T12B3.3	0.735624	4.60337	11.2217	0.00196841	0.0293235
WBGene00009813	F47B10.2	haly-1	0.732709	6.83982	27.0252	9.1416e-06	0.00049151	Histidine ammonia-lyase [Source:UniProtKB/Swiss-Prot;Acc:Q20502]
WBGene00003031	R186.4	lin-46	0.731035	0.921035	14.991	0.000459239	0.0101734	LIN-46; Uncharacterized protein [Source:UniProtKB/TrEMBL;Acc:G5EF06]
WBGene00011060	R06C1.6	R06C1.6	0.728782	3.48727	12.4474	0.00120749	0.020539
WBGene00010553	K04C1.3	K04C1.3	0.72632	1.67259	12.141	0.00136237	0.022545
WBGene00008334	C55A6.5	sdz-8	0.72589	2.63633	15.422	0.000392129	0.00911051	SKN-1 Dependent Zygotic transcript [Source:RefSeq peptide;Acc:NP_505921]
WBGene00018729	F53A9.6	F53A9.6	0.724628	4.33702	14.808	0.00049135	0.0106003
WBGene00007378	C06C3.8a	C06C3.8	0.723298	1.7699	13.671	0.000752704	0.0145092
WBGene00016492	C37A2.6	C37A2.6	0.722957	1.7062	19.0986	0.000108209	0.00338952	Methyltransferase-like protein 20 homolog [Source:UniProtKB/Swiss-Prot;Acc:O01503]
WBGene00003606	F54D1.4	nhr-7	0.721128	2.54479	10.0622	0.00317372	0.040897	Nuclear hormone receptor family member nhr-7 [Source:UniProtKB/Swiss-Prot;Acc:Q20765]
WBGene00020606	T20C7.2	nhr-284	0.721058	1.02351	9.80287	0.00353936	0.0444256	Nuclear Hormone Receptor family [Source:RefSeq peptide;Acc:NP_001024151]
WBGene00000801	Y23H5A.1a	cars-2	0.719136	2.57193	22.6682	3.39567e-05	0.00137324
WBGene00003684	C12D5.8a	nhr-94	0.717903	1.98072	15.159	0.000431725	0.00974019	Nuclear Hormone Receptor family [Source:RefSeq peptide;Acc:NP_504989]
WBGene00001433	Y18D10A.25	fkb-8	0.716881	3.5951	10.2174	0.00297441	0.0393772	Peptidyl-prolyl cis-trans isomerase [Source:RefSeq peptide;Acc:NP_001021725]
WBGene00045410	E01G4.7	E01G4.7	0.716408	2.86656	15.0702	0.000446048	0.00999713
WBGene00002010	C37H5.8	hsp-6	0.714626	10.0101	18.4659	0.000134072	0.00396926	Heat shock 70 kDa protein F, mitochondrial [Source:UniProtKB/Swiss-Prot;Acc:P11141]
WBGene00021076	W07E6.5a	W07E6.5	0.714595	2.13268	21.3719	5.12394e-05	0.00189222
WBGene00019329	K02F3.6	ceeh-1	0.711916	4.19013	30.7726	3.1945e-06	0.000206288	Epoxide hydrolase 1 [Source:UniProtKB/Swiss-Prot;Acc:G5EBI4]
WBGene00018669	F52C6.12.1	F52C6.12	0.710153	0.718554	9.62593	0.00381452	0.046539
WBGene00007653	C17G1.7	cysl-1	0.709966	5.92256	15.9949	0.000318612	0.00769549	Cysteine synthase 1 [Source:UniProtKB/Swiss-Prot;Acc:Q93244]
WBGene00009243	F29C6.1a	F29C6.1	0.709513	4.91188	15.5192	0.000378483	0.00889658
WBGene00016504	C37C3.12	C37C3.12	0.708264	1.60743	14.3466	0.00058338	0.0119164
WBGene00007114	B0035.16	mttu-1	0.707346	2.86665	24.9382	1.69193e-05	0.000796741	Probable mitochondrial tRNA-specific 2-thiouridylase 1 [Source:UniProtKB/Swiss-Prot;Acc:Q17440]
WBGene00016522	C39B5.4	fbxa-38	0.70659	1.40014	12.2375	0.00131139	0.021856	F-box A protein [Source:RefSeq peptide;Acc:NP_497515]
WBGene00010242	F58D5.2a	F58D5.2	0.706319	2.0602	11.3798	0.00184653	0.0280437
WBGene00013258	Y57A10A.15	polg-1	0.705304	4.80297	27.3864	8.23653e-06	0.000455052	POLG (mitochondrial DNA POLymerase Gamma) [Source:RefSeq peptide;Acc:NP_496592]
WBGene00018672	F52C9.1.1	F52C9.1	0.704465	5.35195	33.617	1.49958e-06	0.000109034	Uncharacterized WD repeat-containing protein F52C9.1 [Source:RefSeq peptide;Acc:NP_001254925]
WBGene00010538	K03H1.3.1	ttr-3	0.702972	0.605024	14.9002	0.000474889	0.010393	Transthyretin-like protein 3 [Source:UniProtKB/Swiss-Prot;Acc:P34499]
WBGene00009450	F35H8.6	ugt-58	0.699717	6.00873	37.3652	5.8147e-07	5.06818e-05	Putative UDP-glucuronosyltransferase ugt-58 [Source:UniProtKB/Swiss-Prot;Acc:Q20086]
WBGene00019139	F59H6.9	bath-1	0.698634	2.79545	10.9047	0.00223962	0.0320535	BTB and MATH domain containing [Source:RefSeq peptide;Acc:NP_494156]
WBGene00021400	Y38C1AA.9	Y38C1AA.9	0.698404	1.47996	13.7799	0.000722223	0.0140763
WBGene00021201	Y17G9B.4a	Y17G9B.4	0.697525	2.73833	19.7561	8.68595e-05	0.00284126
WBGene00015434	C04E12.4	C04E12.4	0.696423	4.17787	17.9644	0.000159222	0.00450141
WBGene00010961	MTCE.16	nduo-2	0.695673	6.26686	12.8219	0.00104322	0.0182995	NADH-ubiquinone oxidoreductase chain 2 [Source:UniProtKB/Swiss-Prot;Acc:P24889]
WBGene00020046	R13A1.9	best-16	0.68925	0.551595	10.4253	0.00272817	0.0369932	BESTrophin (chloride channel) homolog [Source:RefSeq peptide;Acc:NP_001023344]
WBGene00016840	C50F2.7	C50F2.7	0.688223	1.08203	12.8795	0.00102017	0.0180531
WBGene00021497	Y40C5A.4a	Y40C5A.4	0.686674	3.16384	20.7097	6.34827e-05	0.00220508
WBGene00017786	F25E5.5	F25E5.5	0.686138	3.47159	12.6007	0.00113714	0.0195798
WBGene00020457	T12B5.11	fbxa-67	0.680923	3.07179	22.1683	3.97464e-05	0.00155365	F-box A protein [Source:RefSeq peptide;Acc:NP_497302]
WBGene00019006	F57B10.9	F57B10.9	0.679912	4.08391	22.0078	4.1821e-05	0.0016212
WBGene00020407	T10D4.3	chil-24	0.679888	2.43518	16.3113	0.000284427	0.00708945	CHItinase-Like [Source:RefSeq peptide;Acc:NP_494455]
WBGene00008861	F15D4.4	F15D4.4	0.679417	1.88789	16.3608	0.000279444	0.00699008
WBGene00000901	W01G7.1	daf-5	0.679177	5.519	26.8349	9.66041e-06	0.000513193	Abnormal DAuer Formation DAF-5, a Ski oncogene homolog involved in a neuronal TGF beta pathway (71.0 kD) (Daf-5); Uncharacterized protein [Source:UniProtKB/TrEMBL;Acc:G5EDM7]
WBGene00077771	C41G7.9a.1	C41G7.9	0.67848	6.70004	22.9093	3.14904e-05	0.00128835
WBGene00016325	C32E8.9	C32E8.9	0.677839	4.35683	19.6062	9.12983e-05	0.00295886
WBGene00012431	Y11D7A.7	Y11D7A.7	0.676692	3.83979	10.1793	0.00302215	0.0397321
WBGene00021928	Y55F3AM.11	Y55F3AM.11	0.674316	2.88708	12.1829	0.00134001	0.02228
WBGene00015739	C13D9.9	ugt-7	0.673362	2.69525	9.66215	0.00375638	0.0461775	UDP-GlucuronosylTransferase [Source:RefSeq peptide;Acc:NP_504343]
WBGene00007357	C06A12.3a	C06A12.3	0.671171	4.09577	24.5986	1.87431e-05	0.000849833
WBGene00010539	K03H1.4.1	ttr-2	0.668866	7.33318	25.7546	1.3262e-05	0.000655303	Transthyretin-like protein 2 [Source:UniProtKB/Swiss-Prot;Acc:P34500]
WBGene00015939	C18A3.1	C18A3.1	0.668167	3.33426	13.3274	0.000858293	0.0158647	DNA N6-methyl methyltransferase [Source:UniProtKB/Swiss-Prot;Acc:Q09956]
WBGene00019777	M57.1	M57.1	0.665007	3.56697	29.501	4.53059e-06	0.000269397
WBGene00003694	R11E3.5a	nhr-104	0.664293	3.74825	18.0346	0.000155422	0.00443299	Nuclear Hormone Receptor family [Source:RefSeq peptide;Acc:NP_001293849]
WBGene00005647	C03G6.19	srp-6	0.662009	4.51022	36.3234	7.52645e-07	6.10513e-05	SeRPin [Source:RefSeq peptide;Acc:NP_504890]
WBGene00016893	C53B7.2	C53B7.2	0.661527	3.86254	17.8197	0.000167378	0.00468826
WBGene00009453	F36A2.3	F36A2.3	0.65997	6.02007	30.7164	3.24372e-06	0.000206905
WBGene00016561	C41D11.1a	eri-6	0.659734	4.0737	37.0434	6.29446e-07	5.35644e-05	Enhanced RNAI (RNA interference) [Source:RefSeq peptide;Acc:NP_001249624]
WBGene00010094	F55C5.5	tsfm-1	0.658976	6.1477	14.6428	0.000522374	0.0110067	Elongation factor Ts, mitochondrial [Source:UniProtKB/Swiss-Prot;Acc:Q20819]
WBGene00012356	W09D6.1a	W09D6.1	0.658131	3.9883	22.4546	3.63128e-05	0.00144767
WBGene00007766	C27C7.1	C27C7.1	0.657699	5.51094	16.5753	0.000258886	0.0066292
WBGene00021094	W08F4.5	W08F4.5	0.656383	0.859161	9.72005	0.00366542	0.0455596
WBGene00008841	F15A4.6	F15A4.6	0.6562	4.3923	20.0395	7.9081e-05	0.00262351
WBGene00012987	Y48C3A.3	Y48C3A.3	0.65566	4.34424	17.2542	0.000203773	0.00545714
WBGene00011817	T16H12.9	T16H12.9	0.655419	1.95133	14.8622	0.00048159	0.0104615
WBGene00017078	D2096.11	D2096.11	0.653785	1.482	16.2458	0.000291176	0.00718116
WBGene00003669	T26H2.9a	nhr-79	0.652995	3.24577	9.78981	0.00355893	0.0445915	Nuclear hormone receptor family member nhr-79 [Source:UniProtKB/Swiss-Prot;Acc:O18141]
WBGene00011242	R11D1.1a	R11D1.1	0.651283	5.37524	22.2626	3.85792e-05	0.00152073
WBGene00009396	F35C5.8.1	clec-65	0.650837	6.71263	21.5278	4.87397e-05	0.00181906	C-type LECtin [Source:RefSeq peptide;Acc:NP_496745]
WBGene00007886	C33A12.7	ethe-1	0.649785	2.86782	10.8513	0.00228907	0.0325313	ETHE1 (human ETHylmalonic Encephalopathy) homolog [Source:RefSeq peptide;Acc:NP_501684]
WBGene00016123	C25H3.14	C25H3.14	0.649642	3.7873	37.9171	5.07974e-07	4.54038e-05
WBGene00020143	T01C8.2	T01C8.2	0.64681	3.90906	20.9773	5.8197e-05	0.00205713
WBGene00021344	Y37B11A.2a	Y37B11A.2	0.645653	4.32344	9.90968	0.0033836	0.0431017	DNA polymerase [Source:RefSeq peptide;Acc:NP_001299851]
WBGene00011608	T08D2.3	T08D2.3	0.644547	2.46667	9.82341	0.00350882	0.0441212
WBGene00012013	T25B9.7.1	ugt-54	0.642259	3.22628	10.1645	0.00304085	0.0397321	UDP-GlucuronosylTransferase [Source:RefSeq peptide;Acc:NP_501996]
WBGene00003987	F14B8.3	pes-23	0.641481	3.70903	11.6475	0.00165806	0.0259104	Patterned Expression Site [Source:RefSeq peptide;Acc:NP_509167]
WBGene00019664	K11H12.8a	K11H12.8	0.641172	7.13577	14.574	0.000535919	0.0112583
WBGene00017861	F27D9.2	F27D9.2	0.640591	4.17883	16.136	0.000302853	0.00741699
WBGene00015483	C05D11.5	C05D11.5	0.637411	2.86188	18.266	0.000143554	0.00419685	Putative hydroxypyruvate isomerase [Source:UniProtKB/Swiss-Prot;Acc:Q11185]
WBGene00008860	F15D4.3	rmo-1	0.636383	5.69574	14.8039	0.000492091	0.0106003
WBGene00008368	D1053.3	D1053.3	0.635664	2.88771	10.1588	0.00304808	0.0397896
WBGene00020339	T08A9.11a	ttr-59	0.632194	5.10532	21.4877	4.93702e-05	0.0018377	TransThyretin-Related family domain [Source:RefSeq peptide;Acc:NP_741833]
WBGene00010878	M05D6.5a	M05D6.5	0.632165	4.82218	21.8148	4.44683e-05	0.00169572
WBGene00012228	W03H9.2a	W03H9.2	0.631462	1.17247	11.6809	0.00163606	0.0256811
WBGene00001813	F57A10.3	haf-3	0.630956	6.5206	22.8203	3.23781e-05	0.00132082	HAlF transporter (PGP related) [Source:RefSeq peptide;Acc:NP_506927]
WBGene00007585	C14C10.2a	C14C10.2	0.629443	3.23433	19.376	9.85892e-05	0.00313719
WBGene00004349	C41G11.3a	rgs-6	0.628347	2.97323	16.4877	0.000267079	0.00676347	Regulator of G-protein signaling rgs-6 [Source:UniProtKB/Swiss-Prot;Acc:Q18563]
WBGene00006363	F35D2.5a	syd-1	0.627916	2.28755	11.1858	0.00199728	0.0295861	Rho GTPase-activating protein syd-1 [Source:UniProtKB/Swiss-Prot;Acc:Q86NH1]
WBGene00010768	K11D2.1a	K11D2.1	0.625325	1.72908	10.0402	0.00320316	0.0410501
WBGene00008336	C55A6.7	C55A6.7	0.621335	3.57025	13.0993	0.000937014	0.0169447
WBGene00009576	F40F8.3	F40F8.3	0.620549	2.46654	25.7229	1.33872e-05	0.000659167
WBGene00017507	F16B4.5a	F16B4.5	0.619077	1.37455	10.2373	0.00294989	0.0390895
WBGene00045387	K09H9.8	K09H9.8	0.618273	3.75943	13.2953	0.000868927	0.0159603
WBGene00001394	W02A2.1a	fat-2	0.618168	9.54906	21.278	5.2811e-05	0.00191994	Delta(12) fatty acid desaturase fat-2 [Source:UniProtKB/Swiss-Prot;Acc:G5EGA5]
WBGene00018852	F55A3.7	F55A3.7	0.617786	2.67155	14.9549	0.000465394	0.0102526
WBGene00010007	F53H4.2.1	F53H4.2	0.616889	6.24199	11.1839	0.00199882	0.0295861
WBGene00021646	Y47G6A.21	Y47G6A.21	0.615701	4.70952	24.5487	1.90283e-05	0.000858598
WBGene00022113	Y71F9AL.8	Y71F9AL.8	0.613715	4.27587	31.0301	2.97889e-06	0.000196257
WBGene00000462	T26C11.5	ceh-41	0.61274	2.38611	10.9253	0.00222078	0.0318652	C. Elegans Homeobox [Source:RefSeq peptide;Acc:NP_508340]
WBGene00015735	C13B9.4a.1	pdfr-1	0.612602	4.1197	18.3023	0.000141778	0.00417101	Calcitonin receptor-like protein 1 [Source:UniProtKB/Swiss-Prot;Acc:Q09460]
WBGene00023498	ZK678.1	lin-15A	0.611665	3.62865	17.4816	0.000188214	0.00511861
WBGene00019111	F59E11.5	F59E11.5	0.611419	4.6739	16.8344	0.000236187	0.00618361
WBGene00019001	F57B10.3a	ipgm-1	0.610113	8.33423	24.0336	2.22547e-05	0.000972899	2,3-bisphosphoglycerate-independent phosphoglycerate mutase [Source:UniProtKB/Swiss-Prot;Acc:G5EFZ1]
WBGene00003718	F44C8.5a	nhr-128	0.609961	1.64406	10.98	0.00217174	0.0312896	Nuclear Hormone Receptor family [Source:RefSeq peptide;Acc:NP_001023923]
WBGene00017770	F25B4.7	F25B4.7	0.608286	5.29002	24.8733	1.72525e-05	0.000807014
WBGene00006570	F39G3.8	tig-2	0.608069	3.20658	15.2044	0.000424593	0.0096311	TransformIng Growth factor beta family [Source:RefSeq peptide;Acc:NP_504271]
WBGene00021544	Y43B11AR.3	Y43B11AR.3	0.608017	3.79724	11.8771	0.00151274	0.0242887
WBGene00003610	ZC410.1a	nhr-11	0.606882	1.6763	10.2735	0.00290578	0.0387612	Nuclear hormone receptor family member nhr-11 [Source:UniProtKB/Swiss-Prot;Acc:Q23294]
WBGene00001955	F58A4.7a	hlh-11	0.606481	6.8004	13.3753	0.000842651	0.0156622	Helix-loop-helix protein 11 [Source:UniProtKB/Swiss-Prot;Acc:P34474]
WBGene00043743	Y59E9AL.2	Y59E9AL.2	0.605588	4.16859	10.6027	0.00253527	0.0350171
WBGene00010011	F53H4.6	F53H4.6	0.604784	2.28963	11.199	0.00198667	0.0294718
WBGene00009335	F32D8.13a	F32D8.13	0.603159	1.36697	9.80016	0.00354342	0.0444368
WBGene00010440	JC8.8	ttr-51	0.602528	7.22032	10.6519	0.00248435	0.034612	TransThyretin-Related family domain [Source:RefSeq peptide;Acc:NP_502549]
WBGene00013806	Y116A8C.29	Y116A8C.29	0.602086	1.84421	9.77818	0.00357645	0.044737
WBGene00013708	Y106G6E.4	Y106G6E.4	0.601946	3.34846	19.688	8.88467e-05	0.0028995	Probable 5-formyltetrahydrofolate cyclo-ligase [Source:UniProtKB/Swiss-Prot;Acc:Q9XWE6]
WBGene00007927	C34C12.8	C34C12.8	0.601804	6.32747	15.8378	0.000337188	0.00809527	GrpE protein homolog, mitochondrial [Source:UniProtKB/Swiss-Prot;Acc:Q18421]
WBGene00019863	R04A9.3	R04A9.3	0.59436	3.05953	11.5693	0.00171092	0.0264712
WBGene00015787	C15B12.6a	C15B12.6	0.59249	2.13358	17.3312	0.000198354	0.00534261
WBGene00010805	M01E5.2	M01E5.2	0.592464	3.65868	13.9248	0.00068366	0.0135124
WBGene00017007	D1007.10a	D1007.10	0.590519	3.74367	11.7154	0.0016136	0.025471
WBGene00013425	Y66A7A.5	ceh-91	0.590282	4.87073	11.1605	0.00201788	0.0296823	C. Elegans Homeobox [Source:RefSeq peptide;Acc:NP_499503]
WBGene00003715	R02D1.1	nhr-125	0.58946	1.14245	11.0877	0.00207854	0.0303204	Nuclear hormone receptor family member nhr-125 [Source:UniProtKB/Swiss-Prot;Acc:O17082]
WBGene00016677	C45G9.6a	C45G9.6	0.587886	3.9441	29.8383	4.12666e-06	0.00025069
WBGene00022455	Y110A7A.4	tyms-1	0.583729	4.90477	11.2754	0.00192605	0.0288919	Thymidylate synthase [Source:RefSeq peptide;Acc:NP_491532]
WBGene00021296	Y25C1A.13	Y25C1A.13	0.583085	4.78501	25.1532	1.58627e-05	0.000757145
WBGene00010724	K09E9.1a.1	K09E9.1	0.581966	4.50769	11.2791	0.00192323	0.0288919
WBGene00016283	C31B8.8	C31B8.8	0.581075	4.6159	21.0644	5.65807e-05	0.00201012	Matrix metalloproteinase; Uncharacterized protein [Source:UniProtKB/TrEMBL;Acc:G5EBU3]
WBGene00009557	F39B2.7	mtcu-1	0.579913	3.17914	14.4458	0.000562146	0.0116351	nuclear encoded Mitochondrial TRNA Carboxymethyl-amino-methyl modification of Uridine residues [Source:RefSeq peptide;Acc:NP_493573]
WBGene00021855	Y54F10AR.2	Y54F10AR.2	0.578082	4.9885	33.7807	1.43719e-06	0.000107851
WBGene00001028	F22B7.5a	dnj-10	0.577398	6.2429	26.7465	9.9121e-06	0.000522919	DnaJ homolog dnj-10 [Source:UniProtKB/Swiss-Prot;Acc:Q8TA83]
WBGene00011201	R10E4.5a	nth-1	0.577377	3.18892	10.5287	0.00261388	0.0359613	Endonuclease III homolog [Source:UniProtKB/Swiss-Prot;Acc:P54137]
WBGene00016442	C35D10.5	C35D10.5	0.577372	4.80999	19.8454	8.43247e-05	0.00276478
WBGene00001157	F01G10.2	ech-8	0.576322	4.05393	13.4348	0.000823683	0.0154529	Enoyl-CoA Hydratase [Source:RefSeq peptide;Acc:NP_501876]
WBGene00012864	Y45F3A.9	Y45F3A.9	0.573133	3.44403	15.6054	0.000366798	0.00869473
WBGene00013612	Y102A5C.3	fbxa-207	0.572692	2.49155	18.5473	0.000130408	0.00389365
WBGene00007165	B0391.10	B0391.10	0.570861	3.90422	17.6303	0.000178733	0.00492089
WBGene00013358	Y60A3A.7	abhd-3.1	0.570497	5.26515	12.1056	0.00138159	0.0227557	ABHydrolase Domain containing homolog [Source:RefSeq peptide;Acc:NP_507863]
WBGene00009733	F45G2.7	F45G2.7	0.570262	3.0535	15.7633	0.000346393	0.0082951
WBGene00000767	C35D10.4	coq-8	0.570045	6.86805	15.7301	0.000350582	0.00836685	Atypical kinase coq-8, mitochondrial [Source:UniProtKB/Swiss-Prot;Acc:Q18486]
WBGene00008133	C47B2.7a	efsc-1	0.568704	3.82001	13.6145	0.000769081	0.0147238	eukaryotic Elongation Factor, SelenoCysteine-tRNA-specific [Source:RefSeq peptide;Acc:NP_493275]
WBGene00003234	Y56A3A.3.1	mif-1	0.567204	4.5947	18.6821	0.000124563	0.00376723	MIF (Macrophage migration Inhibitory Factor) related [Source:RefSeq peptide;Acc:NP_499536]
WBGene00019864	R04A9.5	ceh-93	0.565803	3.35001	19.1297	0.000107083	0.00336173	C. Elegans Homeobox [Source:RefSeq peptide;Acc:NP_508095]
WBGene00011095	R07B7.11	gana-1	0.564157	4.36502	9.87344	0.00343561	0.0435429	GAlactosidase/N-Acetylgalactosaminidase [Source:RefSeq peptide;Acc:NP_506031]
WBGene00003609	B0280.8	nhr-10	0.562435	4.325	14.684	0.000514444	0.0108887	Nuclear hormone receptor family member nhr-10 [Source:UniProtKB/Swiss-Prot;Acc:P41999]
WBGene00009713	F44G4.3	F44G4.3	0.561186	3.18005	13.7761	0.000723245	0.0140767
WBGene00021692	Y48G8AL.15	Y48G8AL.15	0.559683	2.22243	26.9654	9.30137e-06	0.000498191
WBGene00007099	B0024.9a	trx-2	0.559513	5.48457	19.4272	9.69166e-05	0.00309802	Probable thioredoxin-2 [Source:UniProtKB/Swiss-Prot;Acc:Q17424]
WBGene00010889	M18.3	M18.3	0.558594	4.36337	15.2208	0.000422051	0.00961468
WBGene00015740	C13E3.1	C13E3.1	0.556176	2.84623	11.3927	0.00183695	0.0279285
WBGene00011232	R11A5.4a.1	pck-2	0.554321	10.3932	13.7066	0.000742579	0.0143931	Phosphoenolypyruvate CarboxyKinase [Source:RefSeq peptide;Acc:NP_001021587]
WBGene00016781	C49G7.3	C49G7.3	0.553961	6.73495	18.7933	0.000119956	0.00365944
WBGene00010272	F58G6.1.1	amph-1	0.553213	5.94746	23.5246	2.60183e-05	0.00110307	AMPHiphysin homolog [Source:RefSeq peptide;Acc:NP_501711]
WBGene00007586	C14C10.3a	ril-2	0.549016	7.23618	33.8366	1.41651e-06	0.00010687	RNAi-Induced Longevity [Source:RefSeq peptide;Acc:NP_001256436]
WBGene00004172	Y75B8A.27	pqn-92	0.546797	4.74131	12.134	0.00136611	0.0225687	Prion-like-(Q/N-rich)-domain-bearing protein [Source:RefSeq peptide;Acc:NP_499599]
WBGene00007760	C27B7.2	C27B7.2	0.545422	3.92998	15.1679	0.000430326	0.00972427
WBGene00016427	C34H4.5a.1	C34H4.5	0.545154	3.04866	13.666	0.000754142	0.014517
WBGene00021965	Y57G7A.1	Y57G7A.1	0.543539	2.15721	18.0178	0.000156322	0.00444962
WBGene00010809	M01F1.3.1	M01F1.3	0.542447	6.60942	25.8759	1.27948e-05	0.000634453	Lipoyl synthase, mitochondrial [Source:UniProtKB/Swiss-Prot;Acc:Q21452]
WBGene00001446	W07E11.2	flp-3	0.542159	3.66996	17.5536	0.000183556	0.00502113	FMRFamide-like neuropeptides 3 SPLGTMRF-amide TPLGTMRF-amide SAEPFGTMRF-amide NPENDTPFGTMRF-amide ASEDALFGTMRF-amide EAEEPLGTMRF-amide SADDSAPFGTMRF-amide NPLGTMRF-amide [Source:UniProtKB/Swiss-Prot;Acc:Q23212]
WBGene00044650	Y71G10AR.4	Y71G10AR.4	0.538138	6.42531	18.0432	0.000154962	0.00442887
WBGene00003907	C52B9.7a	paf-2	0.53744	3.29425	16.3751	0.00027802	0.00696687	Platelet-activating factor acetylhydrolase homolog 2 [Source:UniProtKB/Swiss-Prot;Acc:Q22943]
WBGene00014203	ZK1058.3	ZK1058.3	0.536482	3.18362	9.73499	0.00364233	0.0453128	Probable galactose-1-phosphate uridylyltransferase [Source:UniProtKB/Swiss-Prot;Acc:Q27536]
WBGene00019478	K07C11.5	cri-2	0.535809	4.41159	13.9122	0.000686918	0.0135577	Putative metalloproteinase inhibitor tag-225 [Source:UniProtKB/Swiss-Prot;Acc:Q21265]
WBGene00008415	D2030.5	mce-1	0.533614	5.77083	19.6678	8.94467e-05	0.00290803	Methylmalonyl-CoA Epimerase [Source:RefSeq peptide;Acc:NP_492120]
WBGene00012548	Y37D8A.6	Y37D8A.6	0.532121	4.32668	17.3046	0.000200208	0.00538222
WBGene00020842	T27A3.6	T27A3.6	0.529676	4.90116	33.9577	1.37278e-06	0.000104697	Molybdopterin synthase catalytic subunit [Source:RefSeq peptide;Acc:NP_491763]
WBGene00013805	Y116A8C.28b	bca-2	0.529275	5.26293	28.5653	5.88678e-06	0.000337181	Carbonic anhydrase [Source:RefSeq peptide;Acc:NP_872092]
WBGene00001946	Y49E10.6a	his-72	0.528953	7.10123	43.7695	1.29052e-07	1.40387e-05	Histone H3.3 type 2 [Source:UniProtKB/Swiss-Prot;Acc:Q9U281]
WBGene00014118	ZK858.5	ZK858.5	0.528466	4.26946	14.3816	0.000575784	0.0118301	TM2 domain-containing protein ZK858.5 [Source:UniProtKB/Swiss-Prot;Acc:Q94421]
WBGene00010141	F56A8.5	F56A8.5	0.526889	4.19348	17.3924	0.000194164	0.0052398
WBGene00006061	F30A10.5a	stl-1	0.52613	6.07395	30.2616	3.67286e-06	0.000228094	STomatin-Like [Source:RefSeq peptide;Acc:NP_001251106]
WBGene00020089	R119.3.1	R119.3	0.526073	5.58552	17.0428	0.000219454	0.00582155
WBGene00018370	F42H10.6.1	F42H10.6	0.52596	3.42852	9.88276	0.00342216	0.0434992	Putative esterase F42H10.6 [Source:UniProtKB/Swiss-Prot;Acc:P34419]
WBGene00004023	T16D1.2	pho-4	0.525906	4.5435	9.70874	0.00368299	0.0456971	intestinal acid PHOsphatase [Source:RefSeq peptide;Acc:NP_494984]
WBGene00019250	H28G03.2a	H28G03.2	0.52521	5.06218	14.0654	0.000648324	0.0129785
WBGene00013672	Y105E8A.12a	catp-1	0.525109	5.21663	18.8419	0.000117998	0.00361543	Cation transporting ATPase [Source:RefSeq peptide;Acc:NP_001122528]
WBGene00017852	F27C1.2a	F27C1.2	0.523685	6.32828	25.6854	1.35369e-05	0.000664205
WBGene00000189	ZK632.8	arl-5	0.519488	3.51345	18.5014	0.00013246	0.00393817	ADP-ribosylation factor-like protein 5 [Source:UniProtKB/Swiss-Prot;Acc:P34212]
WBGene00013081	Y51A2D.14.1	Y51A2D.14	0.517303	4.8432	11.8128	0.00155205	0.0247781
WBGene00010052	F54D5.7.1	F54D5.7	0.515804	6.94705	11.063	0.00209953	0.0305313	Probable glutaryl-CoA dehydrogenase, mitochondrial [Source:UniProtKB/Swiss-Prot;Acc:Q20772]
WBGene00022554	ZC204.2	duxl-1	0.515404	3.44998	14.2197	0.000611783	0.0123884	DUX (vertebrate dual homeobox) Like [Source:RefSeq peptide;Acc:NP_494032]
WBGene00017776	F25B5.5	F25B5.5	0.515215	5.52773	24.9219	1.70025e-05	0.000797981	CDK5RAP1-like protein [Source:UniProtKB/Swiss-Prot;Acc:Q09316]
WBGene00016116	C25H3.7	C25H3.7	0.514542	5.84656	11.8355	0.00153806	0.0246106
WBGene00013176	Y53F4B.39a	Y53F4B.39	0.512675	5.82117	22.9609	3.09876e-05	0.00127474	Beta-lactamase-like protein 2 homolog [Source:UniProtKB/Swiss-Prot;Acc:Q95Q18]
WBGene00008980	F20D1.10.1	emre-1	0.512605	4.04173	16.0902	0.000307874	0.0074877	Essential Mitochondrial calcium uniporter (MCU) REgulator [Source:RefSeq peptide;Acc:NP_510487]
WBGene00021239	Y20F4.4a	Y20F4.4	0.512335	4.33621	14.7258	0.000506539	0.0107926
WBGene00004046	F45E4.2	plp-1	0.51199	7.70538	54.9088	1.24603e-08	1.88017e-06	Pur alpha Like Protein [Source:RefSeq peptide;Acc:NP_501241]
WBGene00011884	T21B10.2a.1	enol-1	0.510029	9.90005	16.4736	0.000268428	0.0067749	Enolase [Source:UniProtKB/Swiss-Prot;Acc:Q27527]
WBGene00011274	R53.5	R53.5	0.509689	5.70263	33.9111	1.38943e-06	0.000105394
WBGene00021430	Y38F2AR.12a	Y38F2AR.12	0.50714	5.77192	10.1886	0.00301045	0.0396673
WBGene00002200	M176.7.1	kin-16	0.505798	3.80184	11.5755	0.00170667	0.0264612	Receptor-like tyrosine-protein kinase kin-16 [Source:UniProtKB/Swiss-Prot;Acc:P34892]
WBGene00022131	Y71F9B.13a	Y71F9B.13	0.502064	4.51461	14.8701	0.000480188	0.0104472
WBGene00022491	Y119D3B.14	Y119D3B.14	0.501039	5.64028	25.2967	1.51967e-05	0.000727834	Mitochondrial elongation factor G2; Uncharacterized protein [Source:UniProtKB/TrEMBL;Acc:Q95Y73]
WBGene00017864	F27D9.5	pcca-1	0.500191	8.58209	25.1186	1.6028e-05	0.000762446	Propionyl-CoA carboxylase alpha chain, mitochondrial [Source:UniProtKB/Swiss-Prot;Acc:Q19842]
WBGene00011304	R166.5a	mnk-1	0.498915	8.43536	21.9585	4.24813e-05	0.00164226	MAP kinase iNtegrating Kinase (MNK) homolog [Source:RefSeq peptide;Acc:NP_496272]
WBGene00000762	F57B9.4a	coq-2	0.497528	4.72002	24.0572	2.20944e-05	0.00096891	4-hydroxybenzoate polyprenyltransferase, mitochondrial [Source:UniProtKB/Swiss-Prot;Acc:Q8I7J4]
WBGene00010842	M03C11.5.1	ymel-1	0.495	6.60736	21.9099	4.31422e-05	0.00165867	ATP-dependent zinc metalloprotease YME1 homolog [Source:UniProtKB/Swiss-Prot;Acc:P54813]
WBGene00012806	Y43F4B.9a.1	Y43F4B.9	0.494513	3.87389	16.6483	0.000252266	0.00651266
WBGene00010846	M04B2.2	M04B2.2	0.494499	4.10241	15.4974	0.000381501	0.00893463
WBGene00001821	C07A12.1a	ham-2	0.49363	2.05604	9.51056	0.00400622	0.0481742
WBGene00010628	K07C5.5a	ceeh-2	0.492826	3.48165	14.5618	0.000538356	0.0112758	Epoxide hydrolase 2 [Source:UniProtKB/Swiss-Prot;Acc:G5EDL5]
WBGene00015608	C08F1.4a	math-3	0.492243	4.42302	11.1453	0.00203042	0.0298252	MATH (meprin-associated Traf homology) domain containing [Source:RefSeq peptide;Acc:NP_494076]
WBGene00018025	F35A5.2	F35A5.2	0.491857	2.53105	15.5879	0.000369135	0.00872065
WBGene00022457	Y110A7A.7	Y110A7A.7	0.491586	3.38255	30.869	3.11195e-06	0.000204066
WBGene00010369	H06O01.2	chd-1	0.49115	6.47101	13.8111	0.000713727	0.0139689	Chromodomain and Helicase Domain protein [Source:RefSeq peptide;Acc:NP_491994]
WBGene00010757	K10G9.3a	pad-2	0.490089	2.59522	15.0469	0.000449886	0.0100529	GDP-fucose protein O-fucosyltransferase 2 [Source:UniProtKB/Swiss-Prot;Acc:Q8WR51]
WBGene00185079	W10D9.6	W10D9.6	0.488328	3.49131	25.8874	1.27513e-05	0.000634453
WBGene00011065	R06C7.6	R06C7.6	0.487891	1.34509	9.54423	0.00394923	0.0476932	Protein N-terminal glutamine amidohydrolase [Source:UniProtKB/Swiss-Prot;Acc:Q21775]
WBGene00009246	F29C12.4	gfm-1	0.48724	7.50208	29.0744	5.10247e-06	0.00029588	Elongation factor G, mitochondrial [Source:UniProtKB/Swiss-Prot;Acc:Q9XV52]
WBGene00011813	T16H12.3a	T16H12.3	0.486004	4.65879	23.2533	2.8295e-05	0.00117823
WBGene00000764	T03F1.2	coq-4	0.485541	3.72588	18.9195	0.000114944	0.00355287	Ubiquinone biosynthesis protein coq-4, mitochondrial [Source:UniProtKB/Swiss-Prot;Acc:P91428]
WBGene00004182	C06E8.3a	prk-1	0.48312	5.24714	13.0338	0.000960983	0.0172228	Pim (mammalian oncogene) Related Kinase [Source:RefSeq peptide;Acc:NP_001263706]
WBGene00016965	C56C10.9	C56C10.9	0.482607	4.21052	26.7084	1.00226e-05	0.000526768
WBGene00004400	F26F4.3	rom-1	0.481771	3.01638	13.223	0.00089339	0.0163668	Rhomboid-related protein 1 [Source:UniProtKB/Swiss-Prot;Acc:Q19821]
WBGene00014309	F07H5.5a	F07H5.5	0.481658	9.97294	20.0398	7.90738e-05	0.00262351
WBGene00013643	Y105C5A.24	Y105C5A.24	0.481283	4.14575	10.368	0.00279385	0.0377344
WBGene00016419	C34G6.2	tyr-4	0.480956	7.6132	11.6634	0.00164754	0.0258324	TYRosinase [Source:RefSeq peptide;Acc:NP_491709]
WBGene00003590	C28A5.3	nex-3	0.48066	5.13916	9.88028	0.00342574	0.0435053	Annexin [Source:RefSeq peptide;Acc:NP_497903]
WBGene00017164	F01F1.10a	eng-1	0.47762	4.39067	24.107	2.17616e-05	0.000957305	Endo-b-N-acetylGlucosaminidase [Source:RefSeq peptide;Acc:NP_498267]
WBGene00001055	C27C12.7	dpf-2	0.476152	5.7438	15.0664	0.000446676	0.00999713	Dipeptidyl peptidase family member 2 [Source:UniProtKB/Swiss-Prot;Acc:Q18253]
WBGene00014172	ZK970.2a	clpp-1	0.475684	4.90149	18.474	0.000133702	0.00396668	ATP-dependent Clp protease proteolytic subunit 1, mitochondrial [Source:UniProtKB/Swiss-Prot;Acc:Q27539]
WBGene00008372	D1054.5	D1054.5	0.474854	3.15336	12.1163	0.00137571	0.0226855
WBGene00004202	C37A5.9	pry-1	0.474559	4.16599	12.4897	0.00118761	0.02025	Axin-like protein pry-1 [Source:UniProtKB/Swiss-Prot;Acc:O62090]
WBGene00001393	Y67H2A.8	fat-1	0.474075	8.93375	20.8902	5.98643e-05	0.00210019	Omega-3 fatty acid desaturase fat-1 [Source:UniProtKB/Swiss-Prot;Acc:Q9NEQ0]
WBGene00006448	C16C10.10	glod-4	0.473783	4.892	11.32	0.00189166	0.0286052	Glyoxalase 1 [Source:UniProtKB/Swiss-Prot;Acc:Q09253]
WBGene00008859	F15D4.2	F15D4.2	0.473726	3.95523	13.2077	0.000898685	0.0164308
WBGene00016930	C54G6.1a	madf-6	0.473231	3.84269	12.1832	0.00133981	0.02228	MADF domain transcription factor [Source:RefSeq peptide;Acc:NP_490806]
WBGene00011526	T06D8.5	cox-15	0.472326	6.24365	15.5981	0.00036778	0.0087033	Cytochrome OXidase assembly protein [Source:RefSeq peptide;Acc:NP_496402]
WBGene00017166	F01F1.12a.1	aldo-2	0.471669	9.89293	20.9685	5.83631e-05	0.00205781	Fructose-bisphosphate aldolase 2 [Source:UniProtKB/Swiss-Prot;Acc:P46563]
WBGene00044310	H20J04.9	H20J04.9	0.471659	3.55994	14.1312	0.000632466	0.012752
WBGene00003594	Y56A3A.13	nft-1	0.470815	5.52782	30.4428	3.49515e-06	0.000219944	Nitrilase and fragile histidine triad fusion protein NitFhit Bis(5'-adenosyl)-triphosphatase Nitrilase homolog [Source:UniProtKB/Swiss-Prot;Acc:O76463]
WBGene00000540	C01G8.2	cln-3.2	0.470172	3.64543	18.5564	0.000130003	0.00389365	Battenin [Source:RefSeq peptide;Acc:NP_491556]
WBGene00004201	F54F2.8.1	prx-19	0.470119	6.56057	16.9385	0.000227667	0.00599408	Putative peroxisomal biogenesis factor 19 [Source:UniProtKB/Swiss-Prot;Acc:P34453]
WBGene00016216	C29F9.1	C29F9.1	0.469609	1.71272	10.805	0.00233291	0.0329685
WBGene00013026	Y49A3A.3	Y49A3A.3	0.469439	4.31562	10.6369	0.00249982	0.0346777
WBGene00002256	ZK742.5.1	lbp-4	0.46928	4.75626	18.4216	0.000136117	0.00402132	Fatty acid-binding protein homolog 4 [Source:UniProtKB/Swiss-Prot;Acc:Q23092]
WBGene00015131	B0303.11a	B0303.11	0.46905	5.51336	10.4336	0.00271886	0.0369932	Uncharacterized amino-acid permease B0303.11 [Source:UniProtKB/Swiss-Prot;Acc:P34261]
WBGene00021640	Y47G6A.14	Y47G6A.14	0.468901	4.58963	10.5231	0.00261993	0.0360093
WBGene00002131	ZK792.3	inx-9	0.467894	4.40601	11.1159	0.00205481	0.030068	Innexin [Source:RefSeq peptide;Acc:NP_502210]
WBGene00000765	ZK652.9	coq-5	0.466851	5.51979	10.993	0.00216031	0.0311568	2-methoxy-6-polyprenyl-1,4-benzoquinol methylase, mitochondrial [Source:UniProtKB/Swiss-Prot;Acc:P34666]
WBGene00003883	T27B1.1	osm-1	0.46455	3.60767	9.77787	0.00357692	0.044737	Intraflagellar transport protein osm-1 [Source:UniProtKB/Swiss-Prot;Acc:Q22830]
WBGene00009340	F32G8.4	best-14	0.464147	5.7925	13.5286	0.00079468	0.0151329	Bestrophin homolog 14 [Source:UniProtKB/Swiss-Prot;Acc:Q19978]
WBGene00009140	F26A3.1	F26A3.1	0.463823	4.84227	27.0593	9.05186e-06	0.000488557
WBGene00016509	C37H5.6a	adss-1	0.462758	8.427	11	0.00215412	0.0310995	Adenylosuccinate synthetase [Source:UniProtKB/Swiss-Prot;Acc:P91134]
WBGene00008008	C38D4.9	C38D4.9	0.462706	3.03269	11.2047	0.00198202	0.0294636
WBGene00003745	F18E9.2a	nlp-7	0.462579	2.54895	11.2304	0.00196153	0.029256	Neuropeptide-Like Protein [Source:RefSeq peptide;Acc:NP_001257062]
WBGene00001022	C01G8.4	dnj-4	0.46237	3.95729	17.7058	0.00017411	0.00480962	DNaJ domain (prokaryotic heat shock protein) [Source:RefSeq peptide;Acc:NP_491558]
WBGene00012148	VF13D12L.1	inos-1	0.462187	7.07733	16.6156	0.000255212	0.00655933	INOsitol-3-phosphate Synthase [Source:RefSeq peptide;Acc:NP_496499]
WBGene00004194	C34C6.6a	prx-5	0.46206	4.23442	13.0167	0.000967366	0.0173151	PeRoXisome assembly factor [Source:RefSeq peptide;Acc:NP_001022020]
WBGene00014226	ZK1098.11	ZK1098.11	0.461544	3.69537	17.0256	0.00022079	0.00584593
WBGene00000982	T11F9.11	dhs-19	0.455884	4.4963	14.8968	0.000475475	0.010393	DeHydrogenases, Short chain [Source:RefSeq peptide;Acc:NP_505915]
WBGene00016592	C42C1.15	erl-1	0.45365	4.30578	13.092	0.000939642	0.0169486	ERLin (ER lipid raft associated protein) homolog [Source:RefSeq peptide;Acc:NP_502339]
WBGene00020025	R12C12.5	R12C12.5	0.453009	3.99378	14.3491	0.000582836	0.0119164
WBGene00004803	C06A5.11	sir-2.4	0.452972	3.52555	12.2821	0.00128857	0.021604	NAD-dependent protein deacetylase sir-2.4 [Source:UniProtKB/Swiss-Prot;Acc:Q95Q89]
WBGene00007026	F32H2.2a	mdt-31	0.451853	3.11495	11.36	0.00186132	0.0282073	Mediator of RNA polymerase II transcription subunit 31 [Source:UniProtKB/Swiss-Prot;Acc:P91869]
WBGene00012463	Y17G7B.10a.1	Y17G7B.10	0.451747	5.81829	16.4614	0.000269597	0.00679221	NAD kinase 2, mitochondrial [Source:UniProtKB/TrEMBL;Acc:Q9XXI6]
WBGene00002129	K02B2.4a	inx-7	0.450866	4.27031	10.3032	0.00287008	0.0385415	Innexin-7 [Source:UniProtKB/Swiss-Prot;Acc:Q21123]
WBGene00020284	T06A10.1a	mel-46	0.450638	6.57007	27.7421	7.43734e-06	0.000419149	MEL-46; Uncharacterized protein [Source:UniProtKB/TrEMBL;Acc:G5ED26]
WBGene00001021	C01G10.12	dnj-3	0.449037	2.93025	15.8634	0.000334081	0.00805525	DNaJ domain (prokaryotic heat shock protein) [Source:RefSeq peptide;Acc:NP_506711]
WBGene00009776	F46B6.12	F46B6.12	0.448506	4.86443	25.8789	1.27832e-05	0.000634453	UPF0587 protein F46B6.12 [Source:UniProtKB/Swiss-Prot;Acc:Q9BI88]
WBGene00006738	Y48A5A.2.1	ulp-3	0.447417	3.78994	11.285	0.00191865	0.0288919	Ubiquitin-Like Protease [Source:RefSeq peptide;Acc:NP_001023477]
WBGene00014022	ZK637.2	ZK637.2	0.439221	5.97147	13.4042	0.000833386	0.0155517
WBGene00019884	R05D3.12a	R05D3.12	0.4371	5.85267	10.0536	0.00318525	0.0409204	Putative DNA topoisomerase 2, mitochondrial [Source:UniProtKB/Swiss-Prot;Acc:P34534]
WBGene00013239	Y56A3A.22	Y56A3A.22	0.436931	5.40596	14.1625	0.000625059	0.0126208
WBGene00011868	T20G5.4a	best-18	0.436631	3.03906	10.5963	0.00254193	0.0350746	Bestrophin homolog 18 [Source:UniProtKB/Swiss-Prot;Acc:P34577]
WBGene00020088	R119.2	R119.2	0.435873	5.07241	29.9224	4.03199e-06	0.000248162
WBGene00011398	T03F6.1	qdpr-1	0.433834	6.18855	11.2442	0.0019506	0.029151	Quinoid DihydroPteridine Reductase [Source:RefSeq peptide;Acc:NP_499760]
WBGene00018014	F33G12.2	F33G12.2	0.433437	4.01884	9.85557	0.00346157	0.0437624
WBGene00003624	C11G6.4a	nhr-28	0.432441	3.7071	13.1397	0.000922528	0.016791	Nuclear hormone receptor family member nhr-28 [Source:UniProtKB/Swiss-Prot;Acc:Q17905]
WBGene00008419	D2030.9a.1	wdr-23	0.429954	6.30866	10.7766	0.00236027	0.0332214	DDB1- and CUL4-associated factor 11 homolog [Source:UniProtKB/Swiss-Prot;Acc:P90794]
WBGene00013259	Y57A10A.16	trpp-5	0.429949	3.63057	15.2795	0.000413085	0.00944108	TRansport Protein Particle [Source:RefSeq peptide;Acc:NP_496593]
WBGene00013017	Y48E1C.4a	Y48E1C.4	0.429777	4.50421	23.4078	2.69741e-05	0.00113672
WBGene00016019	C23H3.3a	C23H3.3	0.428041	4.94068	26.1967	1.16406e-05	0.000590546
WBGene00003530	K11G12.1a	nas-11	0.427049	6.16917	13.2958	0.000868765	0.0159603	Zinc metalloproteinase nas-11 [Source:UniProtKB/Swiss-Prot;Acc:Q21432]
WBGene00045237	F39H2.5.1	mrt-1	0.423466	5.21531	13.8919	0.00069221	0.0136047	MoRTal germline [Source:RefSeq peptide;Acc:NP_740895]
WBGene00003686	F44C8.11	nhr-96	0.422496	2.25681	10.2488	0.00293583	0.0390299	Nuclear hormone receptor family member nhr-96 [Source:UniProtKB/Swiss-Prot;Acc:Q95X91]
WBGene00019167	H06I04.1a	H06I04.1	0.420869	4.30344	21.4616	4.97856e-05	0.00184826
WBGene00022199	Y71H10A.1a	pfk-1.1	0.420651	7.42294	9.95654	0.00331759	0.0424005	ATP-dependent 6-phosphofructokinase 1 [Source:UniProtKB/Swiss-Prot;Acc:Q9TZL8]
WBGene00020883	T28A11.21	fbxa-64	0.420538	3.05457	9.65087	0.00377439	0.0462585	F-box A protein [Source:RefSeq peptide;Acc:NP_503905]
WBGene00008164	C47G2.3	C47G2.3	0.418774	4.94976	11.3299	0.00188412	0.028522	Mitochondrial import inner membrane translocase subunit tim-22 [Source:UniProtKB/Swiss-Prot;Acc:Q9NAQ9]
WBGene00010890	M18.5	ddb-1	0.416522	7.12354	9.5578	0.00392651	0.0475	DNA damage-binding protein 1 [Source:UniProtKB/Swiss-Prot;Acc:Q21554]
WBGene00008169	C48B4.6	C48B4.6	0.414685	4.28611	11.6534	0.00165414	0.0258779
WBGene00022718	ZK370.4a	ZK370.4	0.413465	7.90014	12.7354	0.00107892	0.0187383	Uncharacterized NTE family protein ZK370.4 [Source:UniProtKB/Swiss-Prot;Acc:Q02331]
WBGene00011872	T20G5.10	blos-1	0.409647	3.58042	10.2772	0.00290125	0.0387533	Biogenesis of lysosome-related organelles complex 1 subunit 1 [Source:UniProtKB/Swiss-Prot;Acc:Q22616]
WBGene00003687	H27C11.1a	nhr-97	0.408895	6.84332	12.8186	0.00104458	0.0183004	Nuclear hormone receptor family member nhr-97 [Source:UniProtKB/Swiss-Prot;Acc:Q9BJK5]
WBGene00007824	C30H6.7a	C30H6.7	0.407527	7.1628	30.7441	3.21935e-06	0.000206288
WBGene00003586	F13H10.2a	ndx-9	0.403445	5.20137	10.2478	0.00293695	0.0390299	NADH pyrophosphatase [Source:UniProtKB/Swiss-Prot;Acc:Q19427]
WBGene00017121	E04A4.7.1	cyc-2.1	0.400034	9.23513	11.907	0.00149486	0.0240842	Cytochrome c 2.1 [Source:UniProtKB/Swiss-Prot;Acc:P19974]
WBGene00001740	ZC395.6	gro-1	0.399611	4.05374	12.1324	0.00136702	0.0225687	Uncharacterized protein; tRNA isopentenyl transferase [Source:UniProtKB/TrEMBL;Acc:G5EBS1]
WBGene00043060	R144.12	R144.12	0.398435	4.81995	13.2061	0.000899229	0.0164308
WBGene00016261	C30F12.2.1	C30F12.2	0.397288	5.02564	13.9951	0.000665752	0.013233
WBGene00009367	F33H2.3	F33H2.3	0.397175	5.10742	13.4949	0.000804963	0.0152649	Acidic leucine-rich nuclear phosphoprotein 32-related protein 1 [Source:UniProtKB/Swiss-Prot;Acc:O62220]
WBGene00012244	W04D2.5	mrps-11	0.396254	5.6397	24.7698	1.77987e-05	0.000819635	Mitochondrial Ribosomal Protein, Small [Source:RefSeq peptide;Acc:NP_506131]
WBGene00021882	Y54G2A.17a.1	Y54G2A.17	0.394049	6.03409	10.5025	0.00264233	0.036273	Nicotinate phosphoribosyltransferase [Source:UniProtKB/Swiss-Prot;Acc:Q95XX1]
WBGene00018756	F53C3.13a	F53C3.13	0.392408	7.1468	20.0307	7.93114e-05	0.00262495
WBGene00021748	Y50D4C.3a	Y50D4C.3	0.392242	5.33645	22.7873	3.27134e-05	0.00133063
WBGene00018610	F48E8.3.1	F48E8.3	0.390571	6.44943	23.9094	2.31161e-05	0.000992581
WBGene00015204	B0495.5.1	B0495.5	0.390549	4.96495	17.8047	0.00016825	0.00470328
WBGene00014202	ZK1058.1	mmcm-1	0.390221	7.90453	20.1707	7.57346e-05	0.00254254	Probable methylmalonyl-CoA mutase, mitochondrial [Source:UniProtKB/Swiss-Prot;Acc:Q23381]
WBGene00015974	C18E3.5	C18E3.5	0.389985	4.97205	10.6647	0.0024713	0.0345073
WBGene00045245	F09A5.9	ttr-34	0.389549	5.30367	10.4371	0.00271489	0.0369884	TransThyretin-Related family domain [Source:RefSeq peptide;Acc:NP_001123125]
WBGene00011540	T06E6.10	T06E6.10	0.389249	4.11614	17.1499	0.000211357	0.00563873
WBGene00007825	C30H6.8	C30H6.8	0.383476	4.33934	10.1065	0.00311548	0.040398
WBGene00014090	ZK822.2.1	ZK822.2	0.380385	4.53215	12.5516	0.00115919	0.0198863
WBGene00003876	C06G8.2	pept-2	0.379089	5.50761	14.4508	0.000561094	0.0116305	Peptide transporter family 2 [Source:UniProtKB/Swiss-Prot;Acc:Q17758]
WBGene00020993	W03F8.3a	W03F8.3	0.37756	4.72679	10.2099	0.00298376	0.0394266	Probable peptide chain release factor 1, mitochondrial [Source:UniProtKB/Swiss-Prot;Acc:O44568]
WBGene00012666	Y39B6A.3a	Y39B6A.3	0.377284	4.46753	11.0491	0.00211144	0.0306093
WBGene00013680	Y105E8A.23a	rpom-1	0.376201	5.95723	17.1619	0.000210464	0.0056256	DNA-directed RNA polymerase [Source:RefSeq peptide;Acc:NP_001122531]
WBGene00011271	R53.1a.1	flad-1	0.375399	5.58535	21.9489	4.26112e-05	0.00164275	Probable FAD synthase Molybdenum cofactor biosynthesis protein-like region FAD synthase region [Source:UniProtKB/Swiss-Prot;Acc:Q22017]
WBGene00006946	C34E10.4a	prx-10	0.37101	5.02102	11.5316	0.00173698	0.0268152	Tryptophan--tRNA ligase, mitochondrial [Source:UniProtKB/Swiss-Prot;Acc:P46579]
WBGene00018701	F52E4.1a.1	pccb-1	0.369065	8.64349	10.8198	0.00231882	0.0328024	Propionyl Coenzyme A Carboxylase Beta subunit [Source:RefSeq peptide;Acc:NP_741743]
WBGene00010303	F59A2.3	cri-3	0.368818	7.52172	11.1743	0.00200665	0.0295861	Conserved regulator of innate immunity protein 3 [Source:UniProtKB/Swiss-Prot;Acc:Q21018]
WBGene00001177	B0348.4a	egl-8	0.368543	7.05709	12.4327	0.00121445	0.0205826	1-phosphatidylinositol 4,5-bisphosphate phosphodiesterase beta egl-8 [Source:UniProtKB/Swiss-Prot;Acc:G5EBH0]
WBGene00012362	W09D10.4	W09D10.4	0.366037	6.8449	10.5008	0.00264428	0.036273
WBGene00013577	Y76A2B.5.1	Y76A2B.5	0.365253	7.15627	22.2826	3.83365e-05	0.00151543
WBGene00013732	Y111B2A.8	aakg-1	0.358766	6.43582	13.6784	0.000750607	0.0144887	AMP-Activated protein Kinase Gamma subunit [Source:RefSeq peptide;Acc:NP_499637]
WBGene00016654	C44E4.5	C44E4.5	0.357549	5.4091	14.2388	0.000607411	0.0123354
WBGene00010639	K07F5.15a	K07F5.15	0.356494	5.89277	20.2041	7.49064e-05	0.00253292
WBGene00009940	F52F12.7a	strl-1	0.355543	5.56825	11.1711	0.00200923	0.0295861	Steroidogenic acute regulatory-like protein 1 [Source:UniProtKB/Swiss-Prot;Acc:O17883]
WBGene00019158	H05C05.2a	H05C05.2	0.355134	5.08329	9.73992	0.00363475	0.0453128
WBGene00017268	F08F8.2	hmgr-1	0.35186	6.02267	16.5626	0.000260064	0.00663541	3-hydroxy-3-methylglutaryl coenzyme A reductase [Source:RefSeq peptide;Acc:NP_498626]
WBGene00007143	B0334.3a.1	B0334.3	0.348491	7.5296	13.0802	0.000943925	0.0169784
WBGene00000041	F54H12.1a	aco-2	0.348429	10.2039	11.23	0.00196179	0.029256	Probable aconitate hydratase, mitochondrial [Source:UniProtKB/Swiss-Prot;Acc:P34455]
WBGene00021057	W06B4.2	W06B4.2	0.346736	4.52079	10.4273	0.00272598	0.0369932
WBGene00019203	H14N18.3	ttr-47	0.346466	6.02762	11.4053	0.00182761	0.0278495	TransThyretin-Related family domain [Source:RefSeq peptide;Acc:NP_505304]
WBGene00013242	Y56A3A.30	Y56A3A.30	0.345193	3.53354	12.3166	0.00127114	0.0213373
WBGene00014307	F07H5.3a	F07H5.3	0.341957	6.94652	14.657	0.000519644	0.0109822
WBGene00003748	F37A8.4	nlp-10	0.341912	3.51454	9.5558	0.00392984	0.0475	Neuropeptide-Like Protein [Source:RefSeq peptide;Acc:NP_497795]
WBGene00004889	Y54E5B.1a	smp-1	0.338759	5.53927	16.7455	0.000243722	0.00632191	Semaphorin-1A [Source:UniProtKB/Swiss-Prot;Acc:Q17330]
WBGene00000112	F56D12.1a.1	alh-6	0.336368	7.16452	9.53167	0.00397039	0.0478664	ALdehyde deHydrogenase [Source:RefSeq peptide;Acc:NP_493946]
WBGene00018674	F52C9.3	F52C9.3	0.335908	5.55999	17.78	0.000169693	0.00472481
WBGene00013462	Y67H2A.4c	micu-1	0.333947	6.12393	21.0328	5.71606e-05	0.00202559	Calcium uptake protein 1 homolog, mitochondrial [Source:UniProtKB/Swiss-Prot;Acc:Q95PZ2]
WBGene00018475	F45E12.5a	mrpl-14	0.331963	5.75883	15.4799	0.000383934	0.00894975	Mitochondrial Ribosomal Protein, Large [Source:RefSeq peptide;Acc:NP_495528]
WBGene00013366	Y60A3A.21a	Y60A3A.21	0.329533	3.75838	9.76309	0.00359932	0.044937
WBGene00013925	ZK20.4a.1	ZK20.4	0.327677	4.56557	12.8033	0.00105082	0.0183444	Cytochrome c oxidase assembly factor 7 homolog [Source:UniProtKB/Swiss-Prot;Acc:Q23450]
WBGene00011639	T09A5.12.1	ztf-17	0.326004	6.37842	15.3356	0.00040469	0.00929461	Zinc finger transcription factor family protein 17 [Source:UniProtKB/Swiss-Prot;Acc:P45972]
WBGene00014095	ZK829.4.1	gdh-1	0.324711	10.858	9.93072	0.0033538	0.0427853	Glutamate dehydrogenase [Source:RefSeq peptide;Acc:NP_502267]
WBGene00008856	F15D3.6	F15D3.6	0.323642	5.97379	10.4914	0.00265456	0.0363429
WBGene00020831	T26C12.1	T26C12.1	0.321605	7.0553	10.7729	0.00236381	0.0332379	Acetolactate synthase-like protein [Source:UniProtKB/Swiss-Prot;Acc:O61856]
WBGene00010418	H27A22.1a	H27A22.1	0.321499	5.29207	17.9598	0.00015948	0.00450141
WBGene00003063	R13A5.12	lpd-7	0.320589	7.83674	14.2447	0.000606076	0.0123262	Pescadillo homolog [Source:UniProtKB/Swiss-Prot;Acc:Q95Y89]
WBGene00016739	C48A7.2a.1	pitr-1	0.31877	8.03134	10.1952	0.00300214	0.0396211	PIT (mammalian phosphate transporter) Related [Source:RefSeq peptide;Acc:NP_501180]
WBGene00017777	F25B5.6a	F25B5.6	0.318008	6.33799	10.798	0.00233966	0.0330306	Putative folylpolyglutamate synthase [Source:UniProtKB/Swiss-Prot;Acc:Q09509]
WBGene00001983	E04A4.4a	hoe-1	0.317015	7.00714	11.2807	0.00192199	0.0288919	Ribonuclease Z [Source:UniProtKB/Swiss-Prot;Acc:O44476]
WBGene00015021	B0205.6	B0205.6	0.316932	5.80106	11.5729	0.00170839	0.0264612
WBGene00010304	F59A2.4a	clpf-1	0.316261	5.06086	12.8553	0.00102978	0.018109	CLeavage/Polyadenylation Factor Ia subunit [Source:RefSeq peptide;Acc:NP_001040859]
WBGene00008452	E02A10.1	mrps-5	0.315608	6.5972	16.3197	0.000283578	0.00708087	Putative 28S ribosomal protein S5, mitochondrial [Source:UniProtKB/Swiss-Prot;Acc:Q93425]
WBGene00012860	Y45F3A.3a.1	acdh-11	0.31453	6.29283	11.2124	0.0019759	0.0294038	Acyl-CoA dehydrogenase family member 11 [Source:UniProtKB/Swiss-Prot;Acc:Q9XWZ2]
WBGene00011482	T05E11.6	hpo-4	0.311078	5.29279	12.4785	0.00119285	0.0203147	Putative GPI-anchor transamidase [Source:UniProtKB/Swiss-Prot;Acc:P49048]
WBGene00003584	C43E11.7	ndx-7	0.308413	4.73093	12.8405	0.00103574	0.0181909	Putative nudix hydrolase 7 [Source:UniProtKB/Swiss-Prot;Acc:P91148]
WBGene00044321	B0511.8.1	mrps-30	0.307792	6.58392	18.5474	0.0001304	0.00389365	Mitochondrial Ribosomal Protein, Small [Source:RefSeq peptide;Acc:NP_492783]
WBGene00019353	K03B4.1	K03B4.1	0.302453	5.52634	11.946	0.00147185	0.023878
WBGene00013464	Y67H2A.7a	Y67H2A.7	0.302371	5.31754	20.5536	6.6798e-05	0.00229749
WBGene00008639	F10B5.2	F10B5.2	0.302126	5.15075	11.6875	0.00163173	0.0256727	Protein AAR2 homolog [Source:UniProtKB/Swiss-Prot;Acc:Q09305]
WBGene00018996	F57B9.1	F57B9.1	0.299486	4.62091	13.9558	0.000675692	0.0133738	Putative pyridoxamine 5'-phosphate oxidase [Source:UniProtKB/Swiss-Prot;Acc:Q20939]
WBGene00012544	Y37D8A.2	Y37D8A.2	0.298964	7.26658	12.3926	0.00123372	0.0208087	Putative phospholipase B-like 1 [Source:UniProtKB/Swiss-Prot;Acc:Q9XWV2]
WBGene00001320	ZK809.4a	ent-1	0.297028	7.48369	10.8485	0.00229173	0.0325313	Equilibrative Nucleoside Transporter [Source:RefSeq peptide;Acc:NP_001255573]
WBGene00007917	C34C6.4	C34C6.4	0.296773	5.74355	16.5774	0.000258701	0.0066292
WBGene00004286	D2013.1	rab-39	0.293189	4.43631	11.7317	0.0016031	0.0253622	RAB family [Source:RefSeq peptide;Acc:NP_495984]
WBGene00022051	Y67D2.1a.1	rep-1	0.292945	4.89164	14.8159	0.000489908	0.0106003	Rab Escort Protein homolog [Source:RefSeq peptide;Acc:NP_001022928]
WBGene00015208	B0495.9	B0495.9	0.283478	4.92112	13.3911	0.000837567	0.015609
WBGene00008480	E04D5.1a.1	E04D5.1	0.280249	8.07345	16.1743	0.00029873	0.00734164	Eukaryotic translation initiation factor 2A [Source:UniProtKB/Swiss-Prot;Acc:Q19052]
WBGene00008238	C50F4.16	C50F4.16	0.272101	5.44549	10.4251	0.00272842	0.0369932
WBGene00000987	Y60A3A.10.1	dhs-24	0.269412	5.99933	14.7627	0.000499654	0.0107033	DeHydrogenases, Short chain [Source:RefSeq peptide;Acc:NP_507860]
WBGene00011510	T05H10.6a.1	pdha-1	0.268813	8.52614	11.1988	0.00198677	0.0294718	Probable pyruvate dehydrogenase E1 component subunit alpha, mitochondrial [Source:UniProtKB/Swiss-Prot;Acc:P52899]
WBGene00009440	F35G12.2.1	idhg-1	0.266207	7.63864	9.96309	0.00330847	0.0423225	Isocitrate dehydrogenase [Source:RefSeq peptide;Acc:NP_497927]
WBGene00011123	R07H5.3a	nuaf-3	0.2488	4.38258	11.7272	0.00160604	0.0253801	NADH:Ubiquinone oxidoreductase Assembly Factor [Source:RefSeq peptide;Acc:NP_001023328]
WBGene00004063	ZK256.1a	pmr-1	0.175023	6.43887	11.3758	0.00184951	0.0280586	Calcium-transporting ATPase [Source:RefSeq peptide;Acc:NP_001021860]

## Sheet: CLK-1 DOWN
Number of genes:	337
ens_gene	target_id	ext_gene	logFC	logCPM	F	PValue	FDR	predicted_function
WBGene00013943	ZK218.11	ZK218.11	-10.1128	0.505681	55.0189	3.32028e-06	0.000209991
WBGene00013939	ZK218.5	ZK218.5	-9.8363	2.39876	106.329	5.62459e-12	2.32147e-09
WBGene00005646	C03G6.18	srp-5	-9.09799	0.108226	224.521	3.79701e-16	4.09873e-13
WBGene00019609	K10B3.1a	K10B3.1	-8.31086	3.49587	193.883	1.16997e-15	1.17272e-12
WBGene00015790	C15C7.4	C15C7.4	-7.53264	1.87704	413.457	8.79223e-21	6.16907e-17
WBGene00013941	ZK218.7	ZK218.7	-5.95997	0.521108	64.2923	6.97708e-09	1.13848e-06
WBGene00017019	D1014.6	D1014.6	-5.04568	1.07922	65.8328	1.73062e-09	3.42054e-07
WBGene00022156	Y71G12B.18a	Y71G12B.18	-4.88272	3.37562	42.3689	1.95243e-07	2.01459e-05
WBGene00010166	F56H6.5	gmd-2	-4.72338	3.2886	9.70897	0.0037291	0.046025	GDP-mannose 4,6 dehydratase 2 [Source:UniProtKB/Swiss-Prot;Acc:O45583]
WBGene00255598	BE0003N10.6a	BE0003N10.6	-4.72337	3.35206	143.296	8.25528e-14	5.79232e-11
WBGene00017020	D1014.7a	D1014.7	-4.52898	0.811887	82.0399	1.2114e-10	3.3999e-08
WBGene00021703	Y48G9A.10	cpt-3	-4.42275	0.260756	13.5147	0.000815619	0.0153946	Carnitine Palmitoyl Transferase [Source:RefSeq peptide;Acc:NP_497498]
WBGene00016483	C36C5.14	C36C5.14	-4.23703	-0.168747	60.9636	3.95327e-09	7.02231e-07
WBGene00016847	C50F7.9	C50F7.9	-3.84922	-0.824418	21.7849	4.48944e-05	0.00170733
WBGene00014009	ZK617.2	lips-6	-3.07489	-0.149816	13.6606	0.000760316	0.0146158	LIPaSe related [Source:RefSeq peptide;Acc:NP_502276]
WBGene00017212	F07E5.7	F07E5.7	-3.07251	0.178841	18.0671	0.000154498	0.00442464
WBGene00017498	F15E11.12a	pud-4	-3.02881	5.38648	43.4517	1.53046e-07	1.63947e-05	Protein Up-regulated in Daf-2(gf) [Source:RefSeq peptide;Acc:NP_001294745]
WBGene00017501	F15E11.15a	pud-3	-2.90666	6.38385	28.8747	5.72907e-06	0.000329492	Protein Up-regulated in Daf-2(gf) [Source:RefSeq peptide;Acc:NP_001023805]
WBGene00021805	Y53G8AM.5	Y53G8AM.5	-2.8832	0.750047	26.2971	1.13024e-05	0.000576753
WBGene00015199	B0454.8	B0454.8	-2.77415	0.363808	18.1746	0.000149022	0.00429411
WBGene00007875	C32H11.12	dod-24	-2.77221	6.5744	56.9752	9.54154e-09	1.48774e-06	Downstream Of DAF-16 (regulated by DAF-16) [Source:RefSeq peptide;Acc:NP_502474]
WBGene00022664	ZK121.2	ZK121.2	-2.74186	4.17805	116.149	1.38739e-12	6.48973e-10
WBGene00022096	Y69A2AR.25	Y69A2AR.25	-2.67533	-1.02463	32.0304	2.27696e-06	0.000156579
WBGene00000027	Y5H2A.3	abu-4	-2.66769	0.616127	25.0559	1.6332e-05	0.000771674	Activated in Blocked Unfolded protein response [Source:RefSeq peptide;Acc:NP_872210]
WBGene00019565	K09D9.2	cyp-35A3	-2.6213	2.66152	37.1628	6.2981e-07	5.35644e-05	CYtochrome P450 family [Source:RefSeq peptide;Acc:NP_504121]
WBGene00006950	ZK678.5	wrt-4	-2.54062	6.206	17.0673	0.000224007	0.00590883	Warthog protein 4 Warthog protein 4 N-product Warthog protein 4 C-product [Source:UniProtKB/Swiss-Prot;Acc:Q94129]
WBGene00000213	W03G1.7a	asm-3	-2.46364	3.82242	15.4698	0.000395205	0.00915721	Putative sphingomyelin phosphodiesterase asm-3 [Source:UniProtKB/Swiss-Prot;Acc:Q9UAY4]
WBGene00001626	F44F4.6	gly-1	-2.44131	1.24505	16.1568	0.000303908	0.00742986	GLYcosylation related [Source:RefSeq peptide;Acc:NP_496345]
WBGene00017678	F21F8.4.1	asp-12	-2.29708	4.69113	50.5314	3.19164e-08	4.22531e-06	ASpartyl Protease [Source:RefSeq peptide;Acc:NP_505134]
WBGene00008359	D1025.8	nspc-17	-2.25865	2.63583	50.0799	3.30111e-08	4.2893e-06	Nematode Specific Peptide family, group C [Source:RefSeq peptide;Acc:NP_001024511]
WBGene00019063	F58F12.3	F58F12.3	-2.22152	2.57525	128.288	3.60877e-13	2.02567e-10
WBGene00008358	D1025.7	nspc-18	-2.21408	2.7308	59.6089	5.0773e-09	8.5843e-07	Nematode Specific Peptide family, group C [Source:RefSeq peptide;Acc:NP_741930]
WBGene00044521	Y5H2A.4	Y5H2A.4	-2.21046	0.348506	17.9598	0.000159479	0.00450141
WBGene00014076	ZK792.1a	ZK792.1	-2.18232	4.21698	347.468	1.38217e-19	3.8792e-16
WBGene00009024	F21G4.3	F21G4.3	-2.1752	0.736111	11.6	0.00169686	0.0263772
WBGene00018343	F42A10.7.1	F42A10.7	-2.1535	4.45487	13.9062	0.000703508	0.0137882
WBGene00018162	F38A5.5	nspb-3	-2.14418	-0.218327	12.165	0.0013495	0.0223847	Nematode Specific Peptide family, group B [Source:RefSeq peptide;Acc:NP_501010]
WBGene00015453	C04G6.2	C04G6.2	-2.11826	4.35986	13.7993	0.000732372	0.0142149
WBGene00005832	C25F9.1a	srw-85	-2.10414	0.274837	22.1766	3.96427e-05	0.00155365	Serpentine Receptor, class W [Source:RefSeq peptide;Acc:NP_507781]
WBGene00008357	D1025.6	nspc-16	-2.05616	0.692548	20.47	6.86498e-05	0.00234395	Nematode Specific Peptide family, group C [Source:RefSeq peptide;Acc:NP_510416]
WBGene00010034	F54B11.11	F54B11.11	-2.05265	2.24866	22.6048	3.51015e-05	0.0014114
WBGene00019089	F59A7.1	clec-206	-2.04253	-0.236933	17.9491	0.000160066	0.00450141	C-type LECtin [Source:RefSeq peptide;Acc:NP_503546]
WBGene00009526	F38A1.14	clec-169	-2.0311	2.19431	79.9031	1.67291e-10	4.34741e-08	C-type LECtin [Source:RefSeq peptide;Acc:NP_001023187]
WBGene00015574	C07G3.2	irg-1	-2.03	1.64727	24.7723	1.77855e-05	0.000819635	Infection Response Gene [Source:RefSeq peptide;Acc:NP_503983]
WBGene00010123	F55G11.2	F55G11.2	-1.92905	4.05038	24.1329	2.23482e-05	0.000973952
WBGene00019563	K09C6.9	K09C6.9	-1.92455	3.57016	42.9738	1.5449e-07	1.64239e-05
WBGene00008390	D1086.3	D1086.3	-1.88002	5.70109	16.8621	0.000240674	0.00626602
WBGene00007806	C29F3.5	clec-230	-1.79265	1.92996	12.578	0.00115859	0.0198863	C-type LECtin [Source:RefSeq peptide;Acc:NP_506807]
WBGene00001700	K02E2.2	grd-11	-1.77118	0.721736	9.60024	0.00386711	0.0469966	GRounDhog (hedgehog-like family) [Source:RefSeq peptide;Acc:NP_507923]
WBGene00016786	C49G7.8	cyp-35A4	-1.75507	0.802121	10.1799	0.0030281	0.0397321	CYtochrome P450 family [Source:RefSeq peptide;Acc:NP_504124]
WBGene00008360	D1025.9	nspc-19	-1.75219	1.73367	33.6843	1.47362e-06	0.000108994	Nematode Specific Peptide family, group C [Source:RefSeq peptide;Acc:NP_001024512]
WBGene00019020	F57H12.5a	F57H12.5	-1.74408	3.05132	36.3241	7.52515e-07	6.10513e-05
WBGene00010745	K10D11.1	dod-17	-1.73585	4.84015	18.9765	0.000116641	0.00358166	Downstream Of DAF-16 (regulated by DAF-16) [Source:RefSeq peptide;Acc:NP_502486]
WBGene00020610	T20D4.4	T20D4.4	-1.67581	0.307717	14.501	0.000550697	0.0114658
WBGene00020609	T20D4.3	T20D4.3	-1.65796	1.51778	10.1893	0.00302419	0.0397321
WBGene00019619	K10C2.3	asp-14	-1.63406	7.93555	21.2628	5.52225e-05	0.00198194	ASpartyl Protease [Source:RefSeq peptide;Acc:NP_509082]
WBGene00015710	C12D5.9	C12D5.9	-1.62887	1.46198	36.0583	8.04232e-07	6.44902e-05
WBGene00006980	C14F5.2	zig-3	-1.58716	1.27868	18.1745	0.000148126	0.00429411	2 (Zwei) IG domain protein [Source:RefSeq peptide;Acc:NP_509336]
WBGene00000710	Y51H4A.9	col-137	-1.58662	5.58928	12.3808	0.00126218	0.0212632	COLlagen [Source:RefSeq peptide;Acc:NP_502966]
WBGene00004989	T08A9.8	spp-4	-1.58228	4.40017	32.4155	2.07765e-06	0.000147251	SaPosin-like Protein family [Source:RefSeq peptide;Acc:NP_509237]
WBGene00010291	F58H10.1	F58H10.1	-1.5559	2.90341	12.6386	0.00113154	0.0195072
WBGene00008565	F08A8.2	acox-2	-1.55529	4.98811	11.9541	0.00149258	0.0240842	Acyl-coenzyme A oxidase [Source:RefSeq peptide;Acc:NP_493262]
WBGene00016013	C23G10.6	C23G10.6	-1.5334	3.35886	16.454	0.000273359	0.00686233	UDP-glucuronosyltransferase [Source:RefSeq peptide;Acc:NP_498344]
WBGene00007243	C01G12.2	nspb-7	-1.51375	1.70364	16.4308	0.000272551	0.00685431	Nematode Specific Peptide family, group B [Source:RefSeq peptide;Acc:NP_497029]
WBGene00011536	T06E4.9	T06E4.9	-1.50351	3.66593	14.3901	0.000583122	0.0119164
WBGene00007251	C01G12.11	nspb-9	-1.49365	1.64702	14.6068	0.000529419	0.0111384	Nematode Specific Peptide family, group B [Source:RefSeq peptide;Acc:NP_001021904]
WBGene00004000	T21E8.1a	pgp-6	-1.48593	4.09827	11.3238	0.00191894	0.0288919	P-GlycoProtein related [Source:RefSeq peptide;Acc:NP_001041287]
WBGene00016570	C41G11.4a	gnrr-4	-1.48153	1.39784	68.3331	1.07655e-09	2.26529e-07	human GoNadotropin-Releasing hormone Receptor (GnRHR) related [Source:RefSeq peptide;Acc:NP_741798]
WBGene00016424	C34H4.1a	C34H4.1	-1.48058	3.31708	24.6046	1.87089e-05	0.000849833
WBGene00017743	F23F1.2	F23F1.2	-1.47484	3.29864	15.555	0.000377072	0.00887826
WBGene00021731	Y49G5A.1	Y49G5A.1	-1.45366	2.7764	12.8892	0.00101954	0.0180531
WBGene00016153	C27A2.5	C27A2.5	-1.43971	1.19582	9.46639	0.00408737	0.0489821
WBGene00011535	T06E4.8	T06E4.8	-1.41907	3.8831	12.0179	0.00145136	0.0236027
WBGene00020803	T25E4.1	T25E4.1	-1.41594	3.92127	13.1541	0.000930945	0.0168567
WBGene00020611	T20D4.5	T20D4.5	-1.41454	1.70203	13.0799	0.000944052	0.0169784
WBGene00009877	F49C12.7a	F49C12.7	-1.41167	3.76379	17.2849	0.000203549	0.00545714
WBGene00016274	C30G12.2	C30G12.2	-1.40718	7.25265	15.0926	0.000453305	0.0100972
WBGene00017103	E02H9.5	klo-2	-1.39572	2.42608	16.8638	0.000233742	0.00613103	KLOtho (mammalian aging-associated protein) homolog [Source:RefSeq peptide;Acc:NP_497558]
WBGene00000725	F32G8.5	col-152	-1.36427	3.40709	13.3461	0.0008592	0.0158647	COLlagen [Source:RefSeq peptide;Acc:NP_505709]
WBGene00011668	T09F5.9	clec-47	-1.36134	3.64806	11.2795	0.00194535	0.0291036	C-type LECtin [Source:RefSeq peptide;Acc:NP_506744]
WBGene00018971	F56D6.2	clec-67	-1.32633	4.97705	18.2967	0.000144798	0.00421565	C-type LECtin [Source:RefSeq peptide;Acc:NP_500437]
WBGene00005644	Y32G9A.4	srp-3	-1.31753	2.20125	47.8667	5.2599e-08	6.53205e-06	SeRPin [Source:RefSeq peptide;Acc:NP_503528]
WBGene00012728	Y39G8B.9	Y39G8B.9	-1.3112	3.28889	12.0651	0.00141287	0.0230813
WBGene00007384	C06G8.1	swt-3	-1.30753	6.18898	37.1956	6.11752e-07	5.2667e-05	Sugar transporter SWEET [Source:RefSeq peptide;Acc:NP_502000]
WBGene00022645	ZK6.11a	ZK6.11	-1.30235	7.89693	16.6212	0.000260626	0.00663769
WBGene00022654	ZK105.3	ZK105.3	-1.29709	1.95934	22.1453	4.00368e-05	0.00156066
WBGene00022083	Y69A2AR.12	Y69A2AR.12	-1.27592	0.329689	10.3578	0.00280572	0.0378583
WBGene00010740	K10D3.6	K10D3.6	-1.26004	3.06829	20.6923	6.38419e-05	0.00221208
WBGene00012231	W04A4.2	W04A4.2	-1.24483	3.46966	19.3283	0.000100177	0.00316617
WBGene00012294	W06A7.5	nspa-8	-1.24467	2.90922	12.3329	0.00126539	0.0212702	Nematode Specific Peptide family, group A [Source:RefSeq peptide;Acc:NP_506654]
WBGene00219609	T22E6.2	linc-7	-1.23639	4.43155	25.5466	1.41065e-05	0.000684971
WBGene00012683	Y39B6A.24	asp-17	-1.23278	2.31205	19.5583	9.27664e-05	0.00299584	ASpartyl Protease [Source:RefSeq peptide;Acc:NP_741673]
WBGene00016481	C36C5.12	C36C5.12	-1.23163	1.30926	18.5045	0.000132321	0.00393817	UPF0376 protein C36C5.12 [Source:UniProtKB/Swiss-Prot;Acc:O16406]
WBGene00021249	Y22D7AL.11	Y22D7AL.11	-1.22742	2.47301	11.4924	0.0017654	0.0271346
WBGene00023401	ZK380.t2		-1.22647	1.53577	14.5686	0.000536995	0.0112641
WBGene00016892	C53A3.2	C53A3.2	-1.20204	3.75459	10.8828	0.00227705	0.0324076
WBGene00001483	C03C11.2	fog-3	-1.1823	2.45285	9.70784	0.0036897	0.0456996	Feminization Of Germline [Source:RefSeq peptide;Acc:NP_492646]
WBGene00007362	C06B3.3	cyp-35C1	-1.18073	4.57026	19.015	0.00011192	0.00348909	CYtochrome P450 family [Source:RefSeq peptide;Acc:NP_741638]
WBGene00004155	W01C9.3a	pqn-73	-1.17915	1.40664	14.3846	0.000575153	0.0118301	Prion-like-(Q/N-rich)-domain-bearing protein [Source:RefSeq peptide;Acc:NP_001254159]
WBGene00016474	C36C5.5	C36C5.5	-1.17126	3.72784	29.1806	4.95326e-06	0.000289621
WBGene00000536	ZC395.2	clk-1	-1.16533	4.67482	141.476	9.33004e-14	6.1945e-11	5-demethoxyubiquinone hydroxylase, mitochondrial [Source:UniProtKB/Swiss-Prot;Acc:P48376]
WBGene00013495	Y70C5C.5	clec-236	-1.14602	2.34816	14.7242	0.000506829	0.0107926
WBGene00015692	C10H11.3	ugt-25	-1.13737	4.2707	10.4682	0.00270397	0.0368754	UDP-glucuronosyltransferase [Source:RefSeq peptide;Acc:NP_491438]
WBGene00004098	AC3.4	pqn-2	-1.13728	3.00597	10.0608	0.00318252	0.0409204	Prion-like-(Q/N-rich)-domain-bearing protein [Source:RefSeq peptide;Acc:NP_505668]
WBGene00003961	C07G1.3a	pct-1	-1.12979	6.26702	175.722	4.26809e-15	3.74338e-12	Cyclin-dependent kinase 17 [Source:UniProtKB/Swiss-Prot;Acc:Q8I7M8]
WBGene00001786	F35E8.8	gst-38	-1.11315	2.88672	11.6853	0.00163312	0.0256727	Glutathione S-Transferase [Source:RefSeq peptide;Acc:NP_506983]
WBGene00003552	C26C6.3	nas-36	-1.1125	3.85776	9.57842	0.00391743	0.0474519	Zinc metalloproteinase nas-36 [Source:UniProtKB/Swiss-Prot;Acc:Q18206]
WBGene00009634	F42F12.1	nspc-9	-1.0949	3.01151	19.6652	8.95224e-05	0.00290803	Nematode Specific Peptide family, group C [Source:RefSeq peptide;Acc:NP_510070]
WBGene00008043	C40H1.8.1	C40H1.8	-1.09453	1.38416	10.6966	0.00243905	0.0340909
WBGene00006394	K10D3.3	taf-11.2	-1.09158	3.89035	13.36	0.000850032	0.0157368	TAF (TBP-associated transcription factor) family [Source:RefSeq peptide;Acc:NP_492019]
WBGene00012302	W06D11.4	dot-1.3	-1.06768	1.07956	9.85158	0.0034674	0.0437966	Histone-lysine N-methyltransferase, H3 lysine-79 specific [Source:RefSeq peptide;Acc:NP_510056]
WBGene00016425	C34H4.2	C34H4.2	-1.06204	4.86401	10.3747	0.00281471	0.0379431
WBGene00009640	F42F12.9	nspc-10	-1.05748	3.48706	26.151	1.1798e-05	0.000595547	Nematode Specific Peptide family, group C [Source:RefSeq peptide;Acc:NP_872250]
WBGene00020202	T04A6.3a	T04A6.3	-1.05477	0.597548	11.0526	0.00210844	0.0305974
WBGene00007963	C36A4.1	cyp-25A1	-1.05205	2.423	15.6584	0.000359809	0.00855796	CYtochrome P450 family [Source:RefSeq peptide;Acc:NP_497775]
WBGene00010989	R03D7.2	R03D7.2	-1.01864	3.89574	22.3001	3.81254e-05	0.00151134
WBGene00018589	F48B9.3	F48B9.3	-1.01715	1.84612	19.1875	0.000105023	0.00330446
WBGene00007250	C01G12.10.1	nspb-8	-1.00366	2.56232	9.80341	0.00353855	0.0444256	Nematode Specific Peptide family, group B [Source:RefSeq peptide;Acc:NP_001021903]
WBGene00009638	F42F12.7	nspc-14	-0.992582	4.54735	24.3515	2.02003e-05	0.000902036	Nematode Specific Peptide family, group C [Source:RefSeq peptide;Acc:NP_872249]
WBGene00017978	F32B5.4	F32B5.4	-0.968139	3.4858	18.3918	0.000137505	0.00405381
WBGene00015695	C10H11.6a	ugt-26	-0.959187	5.11219	14.1124	0.000640981	0.0128867	UDP-glucuronosyltransferase [Source:RefSeq peptide;Acc:NP_491435]
WBGene00011617	T08G3.4	T08G3.4	-0.958916	3.36696	16.2584	0.000289863	0.00718116
WBGene00015360	C02G6.2	C02G6.2	-0.953461	1.85063	11.981	0.00145152	0.0236027
WBGene00018082	F36A4.3	F36A4.3	-0.95324	1.76201	14.6876	0.00051377	0.0108887
WBGene00006865	ZK563.1	slcf-2	-0.949864	2.99768	10.1536	0.00305476	0.0398397	SoLute Carrier Family [Source:RefSeq peptide;Acc:NP_508586]
WBGene00219849	C36C9.10	C36C9.10	-0.948518	0.052427	11.2911	0.00191387	0.0288789
WBGene00001933	F55G1.2	his-59	-0.943354	2.35779	15.1314	0.000436124	0.0098079	Histone H3 [Source:UniProtKB/Swiss-Prot;Acc:P08898]
WBGene00009238	F28H7.4	F28H7.4	-0.936542	0.413221	9.45079	0.00410955	0.0492059	Putative selT-like protein F28H7.4 [Source:UniProtKB/Swiss-Prot;Acc:Q19892]
WBGene00013823	Y116F11B.7	Y116F11B.7	-0.929038	1.8721	12.1576	0.00135343	0.0224235
WBGene00017592	F19C7.2	F19C7.2	-0.912747	3.53266	20.8275	6.10948e-05	0.0021327
WBGene00007755	C27A7.3a	C27A7.3	-0.909922	2.35756	11.1436	0.00203184	0.0298252	Ectonucleotide pyrophosphatase/phosphodiesterase C27A7.3 [Source:UniProtKB/Swiss-Prot;Acc:P90755]
WBGene00044270	F35E2.10	F35E2.10	-0.905038	2.30187	10.7326	0.00240331	0.0336567
WBGene00019556	K09C6.2a	K09C6.2	-0.895803	3.41155	11.0837	0.00208193	0.0303382
WBGene00014135	ZK896.4	ZK896.4	-0.889074	2.63338	13.4211	0.000828019	0.0154928
WBGene00011811	T16H12.1a	T16H12.1	-0.888947	1.19104	21.5783	4.79581e-05	0.00180428
WBGene00011369	T02C12.4	T02C12.4	-0.886612	1.22009	10.3213	0.00284855	0.0383624
WBGene00022079	Y69A2AR.8	Y69A2AR.8	-0.86321	4.00555	10.3737	0.00278717	0.0376805
WBGene00017071	D2096.3.1	aagr-1	-0.86049	7.07058	17.401	0.000193579	0.00523409	Acid Alpha Glucosidase Relate [Source:RefSeq peptide;Acc:NP_501419]
WBGene00021265	Y22D7AR.12	Y22D7AR.12	-0.85689	3.67849	12.1731	0.00134517	0.0223393
WBGene00003546	F42A10.8	nas-28	-0.85127	0.210937	11.4024	0.00182977	0.0278495	Zinc metalloproteinase nas-28 [Source:UniProtKB/Swiss-Prot;Acc:P98061]
WBGene00007692	C23H4.3	C23H4.3	-0.848298	3.95476	29.7066	4.27957e-06	0.000258859
WBGene00009717	F44G4.8a	dep-1	-0.841758	4.73688	11.9087	0.00149481	0.0240842	Protein-tyrosine-phosphatase [Source:RefSeq peptide;Acc:NP_001254192]
WBGene00019169	H06I04.5	H06I04.5	-0.826221	3.90223	12.3277	0.00126563	0.0212702	Protein-tyrosine-phosphatase [Source:RefSeq peptide;Acc:NP_497652]
WBGene00009413	F35E2.6	oac-19	-0.825219	2.35733	14.0897	0.000642421	0.0128971	O-ACyltransferase homolog [Source:RefSeq peptide;Acc:NP_492984]
WBGene00016287	C31H1.2	C31H1.2	-0.821423	0.828389	10.1285	0.00308697	0.0401106
WBGene00010516	K02E11.7	K02E11.7	-0.821397	2.06943	12.2439	0.00130812	0.0218273
WBGene00015893	C17C3.11.1	C17C3.11	-0.818652	0.703816	12.0244	0.00142675	0.0232539
WBGene00017513	F16F9.1	F16F9.1	-0.818469	2.9069	16.822	0.00023722	0.00619909
WBGene00010513	K02E11.4	K02E11.4	-0.816387	1.72668	17.5878	0.000181388	0.00497151
WBGene00007751	C26G2.2	C26G2.2	-0.807757	4.35872	12.8607	0.00102765	0.018094
WBGene00013429	Y66D12A.3	Y66D12A.3	-0.807082	2.86143	12.2629	0.00129837	0.0217422
WBGene00007508	C10C5.4	C10C5.4	-0.803724	4.32983	9.66352	0.00375488	0.0461775	Aminoacylase-1 [Source:RefSeq peptide;Acc:NP_501651]
WBGene00001942	T23D8.6	his-68	-0.802325	2.88095	16.1391	0.000302521	0.00741699	Histone H2A [Source:UniProtKB/Swiss-Prot;Acc:P09588]
WBGene00010515	K02E11.6	K02E11.6	-0.800114	1.192	11.6551	0.00165304	0.0258779
WBGene00021875	Y54G2A.10a	Y54G2A.10	-0.793542	2.34594	14.3849	0.000575083	0.0118301
WBGene00019929	R07C3.13	R07C3.13	-0.792686	2.09519	16.1799	0.000298122	0.00733956
WBGene00021698	Y48G9A.4	frl-1	-0.787876	5.64959	52.8406	1.87851e-08	2.63611e-06	FRL (Formin Related gene in Leukocytes) homolog [Source:RefSeq peptide;Acc:NP_497505]
WBGene00000799	K04H4.6a.1	crn-6	-0.787697	3.24993	14.8365	0.000486187	0.0105451	Cell death-related nuclease 6 [Source:UniProtKB/Swiss-Prot;Acc:P34508]
WBGene00001392	K02F3.3	far-8	-0.786232	5.96043	28.1953	6.53642e-06	0.000371359	Fatty Acid/Retinol binding protein [Source:RefSeq peptide;Acc:NP_497273]
WBGene00015116	B0286.3	B0286.3	-0.78468	5.95935	17.5213	0.000185636	0.00505832	Probable multifunctional protein ADE2 Phosphoribosylaminoimidazole-succinocarboxamide synthase Phosphoribosylaminoimidazole carboxylase [Source:UniProtKB/Swiss-Prot;Acc:Q10457]
WBGene00016957	C55F2.1a	atic-1	-0.784286	6.18751	17.6018	0.000180512	0.00495718	5-Aminoimidazole-4-carboxamide ribonucleotide formylTransferase/IMP Cyclohydrolase homolog [Source:RefSeq peptide;Acc:NP_001023101]
WBGene00015168	B0403.4	pdi-6	-0.784274	8.29164	10.8529	0.0022927	0.0325313	Probable protein disulfide-isomerase A6 [Source:UniProtKB/Swiss-Prot;Acc:Q11067]
WBGene00017056	D2062.4a	D2062.4	-0.783707	1.70461	12.9259	0.00100198	0.0177985
WBGene00013586	Y80D3A.8	Y80D3A.8	-0.777269	1.8546	10.4225	0.00273131	0.0369966
WBGene00008077	C43F9.10	oac-8	-0.772445	0.468082	9.60393	0.00385031	0.0468616	O-ACyltransferase homolog [Source:RefSeq peptide;Acc:NP_001023061]
WBGene00016174	C27H5.4a	C27H5.4	-0.772332	3.75299	11.8882	0.00150612	0.0242328
WBGene00001853	Y73B6BL.9a	hil-2	-0.767205	5.14084	32.0132	2.28737e-06	0.000156579	Histone H1.2 [Source:UniProtKB/Swiss-Prot;Acc:P15796]
WBGene00017803	F26A1.4	F26A1.4	-0.765697	1.79921	11.1801	0.00200195	0.0295861
WBGene00001025	C55B6.2	dnj-7	-0.764185	6.12547	15.5121	0.000379464	0.00890471	DNaJ domain (prokaryotic heat shock protein) [Source:RefSeq peptide;Acc:NP_509209]
WBGene00020864	T27E4.6	oac-50	-0.757314	2.59325	13.4172	0.000829247	0.0154951	O-ACyltransferase homolog [Source:RefSeq peptide;Acc:NP_505352]
WBGene00009489	F36G9.13	F36G9.13	-0.748285	2.65484	10.1695	0.00303452	0.0397321
WBGene00022085	Y69A2AR.14	Y69A2AR.14	-0.738293	2.91753	11.0115	0.00214406	0.0310181
WBGene00009354	F33A8.6	F33A8.6	-0.731943	1.52289	13.4587	0.000816191	0.0153946
WBGene00020117	R155.3	R155.3	-0.731816	3.86716	10.6622	0.00247383	0.0345083	Protein-tyrosine-phosphatase [Source:RefSeq peptide;Acc:NP_497485]
WBGene00019506	K07H8.5	K07H8.5	-0.731787	2.63245	9.8472	0.00347381	0.0437987
WBGene00008356	D1025.4	nspc-20	-0.730806	3.76212	10.2461	0.00293906	0.0390299	Nematode Specific Peptide family, group C [Source:RefSeq peptide;Acc:NP_510417]
WBGene00017131	E04F6.15	E04F6.15	-0.726155	3.31158	9.47136	0.00407368	0.0489016
WBGene00019913	R06B10.2	R06B10.2	-0.722057	3.24013	10.2777	0.00290067	0.0387533	Protein-tyrosine-phosphatase [Source:RefSeq peptide;Acc:NP_497309]
WBGene00044758	Y37H2A.12a	Y37H2A.12	-0.721741	2.82635	23.9076	2.31293e-05	0.000992581
WBGene00017737	F23C8.8	F23C8.8	-0.714045	2.95206	11.4273	0.00181148	0.0276911
WBGene00016382	C33H5.16	C33H5.16	-0.713306	2.7196	9.6533	0.0037705	0.0462585	Protein-tyrosine-phosphatase [Source:RefSeq peptide;Acc:NP_501293]
WBGene00019026	F58A6.9	F58A6.9	-0.704493	4.20217	12.258	0.00130085	0.0217579	Major Sperm Protein; Uncharacterized protein [Source:UniProtKB/TrEMBL;Acc:G5EEW3]
WBGene00011771	T14G8.3a	T14G8.3	-0.697874	7.09624	10.2174	0.00297863	0.039396
WBGene00044638	F23A7.8	F23A7.8	-0.692526	5.01312	11.0547	0.00210662	0.0305974
WBGene00007892	C33B4.4	C33B4.4	-0.692512	2.88727	24.3221	2.03814e-05	0.000905103
WBGene00015949	C18A11.3	C18A11.3	-0.687255	4.08271	15.635	0.000362885	0.00861651
WBGene00009069	F23A7.4.1	F23A7.4	-0.681362	4.57571	10.1207	0.00309707	0.0402046
WBGene00016980	C56G2.5	C56G2.5	-0.671063	4.12904	13.3085	0.00086453	0.0159212	Non-specific serine/threonine protein kinase [Source:RefSeq peptide;Acc:NP_498384]
WBGene00007964	C36A4.2	cyp-25A2	-0.668758	3.82257	10.4621	0.00268696	0.0366791	CYtochrome P450 family [Source:RefSeq peptide;Acc:NP_497776]
WBGene00001624	R05G6.6	glt-6	-0.662755	2.16996	13.0028	0.000972582	0.0173863	Putative sodium-dependent excitatory amino acid transporter glt-6 [Source:UniProtKB/Swiss-Prot;Acc:Q21751]
WBGene00043705	Y55F3AM.7a	egrh-2	-0.662185	2.52296	36.5981	7.02879e-07	5.83639e-05	EGR (Early Growth factor Response factor) Homolog [Source:RefSeq peptide;Acc:NP_001294399]
WBGene00044073	C34H4.3a	tag-244	-0.65262	3.26735	14.9284	0.000469966	0.0103209
WBGene00019672	K12B6.8.1	K12B6.8	-0.651375	2.40008	14.9657	0.00046355	0.010228
WBGene00019920	R07C3.4	acs-15	-0.646106	3.26232	10.1046	0.00311792	0.040398	fatty Acid CoA Synthetase family [Source:RefSeq peptide;Acc:NP_493856]
WBGene00010811	M01F1.5.1	hmit-1.3	-0.631806	5.46318	10.9068	0.00223763	0.0320535	H(+) MyoInositol coTransporter [Source:RefSeq peptide;Acc:NP_497725]
WBGene00015786	C15B12.4	C15B12.4	-0.630474	1.94587	17.9632	0.000159291	0.00450141
WBGene00014031	ZK637.14	ZK637.14	-0.606546	2.56601	11.8436	0.00153309	0.0245591	Uncharacterized RING finger protein ZK637.14 [Source:UniProtKB/Swiss-Prot;Acc:P30631]
WBGene00012766	Y41E3.8a	Y41E3.8	-0.600678	3.85976	13.0951	0.000938501	0.0169486
WBGene00011919	T22C1.9	T22C1.9	-0.599619	3.10824	13.4462	0.00082009	0.0154061
WBGene00018692	F52E1.2	F52E1.2	-0.595552	1.58694	11.1401	0.00203471	0.029836
WBGene00019282	K01A2.8a	mps-2	-0.59313	2.99254	9.42731	0.00415093	0.0496167	MiRP K channel accessory Subunit [Source:RefSeq peptide;Acc:NP_493704]
WBGene00015538	C06E7.1a	sams-3	-0.585428	5.83015	12.4075	0.00122654	0.0207124	Probable S-adenosylmethionine synthase 3 [Source:UniProtKB/Swiss-Prot;Acc:P50305]
WBGene00006936	Y87G2A.5	vars-2	-0.57318	8.21973	33.7339	1.45476e-06	0.000108589	Valine--tRNA ligase [Source:UniProtKB/Swiss-Prot;Acc:Q9U1Q4]
WBGene00013373	Y62E10A.2.1	Y62E10A.2	-0.555349	5.50071	39.3686	3.5786e-07	3.39314e-05
WBGene00017816	F26B1.2a	F26B1.2	-0.554577	7.34739	37.2477	5.98525e-07	5.18463e-05
WBGene00013968	ZK287.9	ZK287.9	-0.551043	3.08084	9.41526	0.00417234	0.0498302
WBGene00016953	C55C3.3	C55C3.3	-0.535476	4.61481	9.66446	0.00375272	0.0461775
WBGene00021888	Y54G2A.23	Y54G2A.23	-0.535005	6.62642	15.0365	0.000451607	0.0100754	MANF/CDNF-like protein [Source:UniProtKB/Swiss-Prot;Acc:Q9N3B0]
WBGene00018237	F40F4.6	drd-2	-0.526715	10.4839	11.8022	0.00155862	0.0248547	dietary restriction down regulated [Source:RefSeq peptide;Acc:NP_508552]
WBGene00020235	T05A12.4	T05A12.4	-0.52225	4.12846	9.6612	0.00375791	0.0461775
WBGene00022140	Y71G12A.4	Y71G12A.4	-0.519732	2.80051	10.1648	0.00304042	0.0397321
WBGene00000967	T02E1.5a	dhs-3	-0.512083	6.36007	9.83594	0.00349032	0.043928	DeHydrogenases, Short chain [Source:RefSeq peptide;Acc:NP_001122508]
WBGene00013214	Y54G11A.3	Y54G11A.3	-0.50524	6.08969	14.5327	0.000544224	0.0113478
WBGene00017717	F22F4.4a.1	F22F4.4	-0.499423	6.15968	11.5199	0.00174518	0.0269122
WBGene00018862	F55A12.1	wago-2	-0.497784	6.48606	12.6227	0.0011274	0.0194855	Piwi-like protein [Source:RefSeq peptide;Acc:NP_491579]
WBGene00016115	C25H3.6a	mdt-26	-0.496282	6.52158	16.5703	0.000259348	0.0066292	MeDiaTor [Source:RefSeq peptide;Acc:NP_495108]
WBGene00008554	F07C6.3	F07C6.3	-0.494611	2.96629	11.423	0.00181461	0.0277089
WBGene00011310	T01B4.3	T01B4.3	-0.494214	3.12123	11.5902	0.00169662	0.0263772
WBGene00219425	Y54G2A.73a	Y54G2A.73	-0.490319	4.24184	23.3871	2.7147e-05	0.00114058
WBGene00019273	H43E16.1	H43E16.1	-0.489311	4.9933	10.1394	0.00307285	0.0400383
WBGene00020269	T05H4.6a	erfa-1	-0.48838	7.64335	11.4783	0.00177467	0.0272174	Eukaryotic peptide chain release factor subunit 1 [Source:UniProtKB/Swiss-Prot;Acc:O16520]
WBGene00022635	ZC581.9	ZC581.9	-0.483452	2.70578	11.5424	0.00172951	0.0267293
WBGene00001621	K08F4.4	glt-3	-0.478107	3.40667	10.6372	0.00249945	0.0346777	Putative sodium-dependent excitatory amino acid transporter glt-3 [Source:UniProtKB/Swiss-Prot;Acc:Q21353]
WBGene00018773	F53G12.8	F53G12.8	-0.469207	2.88951	10.6144	0.00252308	0.0349364
WBGene00019126	F59E12.11a	sam-4	-0.462271	5.59324	12.6159	0.0011304	0.0195072
WBGene00044094	ZK265.9	fitm-2	-0.454851	5.62854	12.6225	0.0011275	0.0194855	FIT family protein fitm-2 [Source:UniProtKB/Swiss-Prot;Acc:Q5CZ37]
WBGene00001423	T01C3.7.1	fib-1	-0.43972	8.81897	12.0913	0.00138943	0.0227779	rRNA 2'-O-methyltransferase fibrillarin [Source:UniProtKB/Swiss-Prot;Acc:Q22053]
WBGene00004465	T06D8.8.1	rpn-9	-0.432447	7.2729	25.9732	1.24324e-05	0.000624727	proteasome Regulatory Particle, Non-ATPase-like [Source:RefSeq peptide;Acc:NP_496405]
WBGene00006606	LLC1.1a	tra-3	-0.429726	4.84361	15.3969	0.000395733	0.00915721	Calpain-5 [Source:UniProtKB/Swiss-Prot;Acc:Q22036]
WBGene00001856	B0414.3	hil-5	-0.423523	7.62594	10.6131	0.00252444	0.0349364	Histone H1.5 [Source:UniProtKB/Swiss-Prot;Acc:O01833]
WBGene00011481	T05E11.5	imp-2	-0.423186	7.56022	13.5228	0.00079644	0.0151442	Intramembrane protease 2 [Source:UniProtKB/Swiss-Prot;Acc:P49049]
WBGene00013668	Y105E8A.3	Y105E8A.3	-0.42183	6.7235	10.8704	0.0022712	0.0323571
WBGene00019693	M01A10.3.1	ostd-1	-0.419499	6.81278	9.73505	0.00364223	0.0453128	Dolichyl-diphosphooligosaccharide--protein glycosyltransferase subunit 2 [Source:UniProtKB/Swiss-Prot;Acc:P91390]
WBGene00022351	Y82E9BR.19	Y82E9BR.19	-0.415443	4.84222	13.9625	0.000673989	0.0133738
WBGene00006395	F43D9.5	taf-11.3	-0.404132	2.80249	10.782	0.00235504	0.033181	TAF (TBP-associated transcription factor) family [Source:RefSeq peptide;Acc:NP_499315]
WBGene00007681	C18D11.3.1	C18D11.3	-0.40262	5.59792	13.127	0.000927053	0.0168383
WBGene00020102	R148.3a	R148.3	-0.402585	7.4161	21.2973	5.24839e-05	0.00191799
WBGene00020915	W01B11.3.1	nol-5	-0.402056	8.49921	14.2854	0.000596902	0.0121572	NucleOLar protein [Source:RefSeq peptide;Acc:NP_491134]
WBGene00008781	F14B4.3	rpoa-2	-0.398347	6.76703	11.4029	0.00182939	0.0278495	DNA-directed RNA polymerase [Source:RefSeq peptide;Acc:NP_492476]
WBGene00012205	W02B12.10	W02B12.10	-0.39676	5.22507	14.5333	0.000544105	0.0113478	tRNA (guanine-N(7)-)-methyltransferase [Source:UniProtKB/Swiss-Prot;Acc:Q23126]
WBGene00013677	Y105E8A.19	yars-1	-0.391935	6.72362	12.8831	0.00101876	0.0180531	Tyrosine--tRNA ligase [Source:RefSeq peptide;Acc:NP_740947]
WBGene00021088	W08E12.7.1	W08E12.7	-0.389895	9.15007	14.7352	0.000504783	0.0107818
WBGene00000064	T04C12.5.1	act-2	-0.38939	9.81902	11.932	0.0014801	0.0239565	Actin-2 [Source:UniProtKB/Swiss-Prot;Acc:P10984]
WBGene00013268	Y57A10A.28	Y57A10A.28	-0.388369	4.64279	11.1752	0.00200593	0.0295861
WBGene00012738	Y40B1B.5.1	eif-3.J	-0.388211	6.38585	16.658	0.000251401	0.00650907	Eukaryotic Initiation Factor [Source:RefSeq peptide;Acc:NP_493365]
WBGene00010309	F59B2.5a	rpn-6.2	-0.386729	4.7614	10.4963	0.00264919	0.0363048	Probable 26S proteasome regulatory subunit rpn-6.2 [Source:UniProtKB/Swiss-Prot;Acc:P34481]
WBGene00019162	H06H21.3	eif-1.A	-0.382747	7.7591	12.4987	0.00118342	0.0202278	Eukaryotic Initiation Factor [Source:RefSeq peptide;Acc:NP_500650]
WBGene00194986	T27F7.4	T27F7.4	-0.381183	4.05462	13.807	0.00071484	0.0139712	Putative alpha 2 mannosyltransferase; Uncharacterized protein [Source:UniProtKB/TrEMBL;Acc:G5EDN2]
WBGene00009929	F52D10.1	abts-2	-0.380963	2.85287	10.2896	0.0028863	0.0386852	Anion/Bicarbonate TranSporter family [Source:RefSeq peptide;Acc:NP_509936]
WBGene00003951	K05C4.1	pbs-5	-0.380861	7.18764	13.7707	0.000724747	0.0140864	Proteasome subunit beta type [Source:RefSeq peptide;Acc:NP_493558]
WBGene00011638	T09A5.11.1	ostb-1	-0.380072	7.68568	11.7729	0.00157692	0.025118	Dolichyl-diphosphooligosaccharide--protein glycosyltransferase 48 kDa subunit [Source:UniProtKB/Swiss-Prot;Acc:P45971]
WBGene00000931	C25A1.10a	dao-5	-0.377725	8.42397	16.2543	0.000290284	0.00718116	Dauer or Aging adult Overexpression [Source:RefSeq peptide;Acc:NP_001021004]
WBGene00015941	C18A3.3	C18A3.3	-0.377044	6.25051	21.157	5.4913e-05	0.00198096	Probable rRNA-processing protein EBP2 homolog [Source:UniProtKB/Swiss-Prot;Acc:Q09958]
WBGene00008053	C41C4.8.1	cdc-48.2	-0.360084	8.86716	24.6969	1.81947e-05	0.000831681	Transitional endoplasmic reticulum ATPase homolog 2 [Source:UniProtKB/Swiss-Prot;Acc:P54812]
WBGene00020098	R144.10	R144.10	-0.360074	4.34253	13.4274	0.000826023	0.0154761
WBGene00017641	F20D12.1a	csr-1	-0.357521	8.61781	13.5152	0.000798755	0.0151677	Chromosome-Segregation and RNAi deficient [Source:RefSeq peptide;Acc:NP_001040938]
WBGene00003947	K08D12.1	pbs-1	-0.355726	7.36277	15.4315	0.000390768	0.00909394	Proteasome subunit beta type [Source:RefSeq peptide;Acc:NP_500125]
WBGene00006785	T07A5.2	unc-50	-0.35462	5.98215	20.9152	5.93808e-05	0.00208845
WBGene00003390	H20J04.8	mog-2	-0.354356	5.46056	12.7849	0.00105834	0.0184265	Probable U2 small nuclear ribonucleoprotein A' [Source:UniProtKB/Swiss-Prot;Acc:Q9BLB6]
WBGene00018270	F41C3.4	F41C3.4	-0.35322	5.0552	13.3601	0.000847583	0.0157122	Probable Golgi transport protein 1 [Source:UniProtKB/Swiss-Prot;Acc:Q20263]
WBGene00008422	D2045.2	D2045.2	-0.351849	6.99493	12.04	0.00141792	0.0231368
WBGene00004468	ZK20.5.1	rpn-12	-0.351731	6.47495	25.4555	1.4494e-05	0.000701358	26S proteasome non-ATPase regulatory subunit 8 [Source:UniProtKB/Swiss-Prot;Acc:Q23449]
WBGene00003082	Y73B6BL.32	lsm-8	-0.351029	5.04736	10.4162	0.00273854	0.0370588	LSM Sm-like protein [Source:RefSeq peptide;Acc:NP_500964]
WBGene00021933	Y55F3AR.2	Y55F3AR.2	-0.350516	5.76585	10.1371	0.00307579	0.0400395
WBGene00021934	Y55F3AR.3a	cct-8	-0.349589	8.20236	9.62419	0.00381735	0.046539	T-complex protein 1 subunit theta [Source:UniProtKB/Swiss-Prot;Acc:Q9N358]
WBGene00020068	R13F6.10	cra-1	-0.345744	7.15732	20.7695	6.2258e-05	0.00216791	N-terminal acetyltransferase B complex subunit NAA25 homolog [Source:UniProtKB/Swiss-Prot;Acc:Q21986]
WBGene00022792	ZK686.2	ZK686.2	-0.342443	5.63884	15.8355	0.000337471	0.00809527	Putative ATP-dependent RNA helicase ZK686.2 [Source:UniProtKB/Swiss-Prot;Acc:P34668]
WBGene00004458	T22D1.9.1	rpn-1	-0.342204	8.5392	28.8029	5.50588e-06	0.000317959	proteasome Regulatory Particle, Non-ATPase-like [Source:RefSeq peptide;Acc:NP_501064]
WBGene00001005	T26A5.9.1	dlc-1	-0.341572	8.02538	9.87237	0.00343716	0.0435429	Dynein light chain 1, cytoplasmic [Source:UniProtKB/Swiss-Prot;Acc:Q22799]
WBGene00012126	T28D6.6a	T28D6.6	-0.341076	6.20605	16.2646	0.000289221	0.00718116
WBGene00022394	Y97E10AL.3	Y97E10AL.3	-0.339831	4.77648	10.8732	0.00226859	0.0323527
WBGene00002000	F58D5.1a.1	hrp-2	-0.339079	8.08228	19.3468	9.95582e-05	0.00315372	human HnRNP A1 homolog [Source:RefSeq peptide;Acc:NP_493049]
WBGene00007145	B0334.5	B0334.5	-0.337737	5.23884	15.3944	0.000396097	0.00915721
WBGene00009542	F38E11.5	copb-2	-0.337012	8.29663	10.8312	0.00230803	0.0327157	Probable coatomer subunit beta' [Source:UniProtKB/Swiss-Prot;Acc:Q20168]
WBGene00002061	B0348.6a.1	ife-3	-0.336761	7.50697	9.62741	0.00381214	0.046539	Eukaryotic translation initiation factor 4E-3 [Source:UniProtKB/Swiss-Prot;Acc:O61955]
WBGene00011488	T05F1.1a	nra-2	-0.33614	7.2633	11.0883	0.00207798	0.0303204	Nicalin [Source:RefSeq peptide;Acc:NP_492553]
WBGene00015461	C05C8.2	C05C8.2	-0.331098	5.55227	12.0816	0.00139477	0.0228305	KRR1 small subunit processome component [Source:RefSeq peptide;Acc:NP_504837]
WBGene00021816	Y53G8AR.9	Y53G8AR.9	-0.329273	6.1563	9.6901	0.00371217	0.0458564
WBGene00001747	F29F11.6a	gsp-1	-0.328605	7.76426	9.67602	0.00373438	0.0460497	Serine/threonine-protein phosphatase PP1-alpha [Source:UniProtKB/Swiss-Prot;Acc:Q27497]
WBGene00021466	Y39G10AR.8	Y39G10AR.8	-0.328027	7.8498	14.4055	0.000570664	0.0117767
WBGene00017217	F07F6.4	F07F6.4	-0.325647	7.21208	11.5891	0.00169733	0.0263772
WBGene00004917	C52E4.3.1	snr-4	-0.325517	6.49296	17.4573	0.000189818	0.00514232	Probable small nuclear ribonucleoprotein Sm D2 [Source:UniProtKB/Swiss-Prot;Acc:Q18786]
WBGene00019380	K04C2.2	K04C2.2	-0.324118	7.04688	13.4618	0.000815216	0.0153946
WBGene00016062	C24G6.8.1	C24G6.8	-0.320371	6.5401	16.9964	0.000223072	0.00589524	Probable peptidyl-tRNA hydrolase 2 [Source:UniProtKB/Swiss-Prot;Acc:O76387]
WBGene00015920	C17G10.9a	C17G10.9	-0.31894	7.05783	10.9595	0.00219004	0.0314885	Eukaryotic translation initiation factor 3 subunit L [Source:UniProtKB/Swiss-Prot;Acc:Q95QW0]
WBGene00017245	F08D12.1	srpa-72	-0.318475	7.00044	10.546	0.00259531	0.035776	Signal recognition particle subunit SRP72 [Source:UniProtKB/Swiss-Prot;Acc:P91240]
WBGene00004461	F10G7.8.1	rpn-5	-0.318233	7.53653	10.083	0.00314627	0.0406552	proteasome Regulatory Particle, Non-ATPase-like [Source:RefSeq peptide;Acc:NP_494835]
WBGene00021073	W07E6.1	nol-1	-0.314601	7.10474	11.4855	0.00176952	0.0271681	NucleOLar protein [Source:RefSeq peptide;Acc:NP_493742]
WBGene00006724	C08B11.7	ubh-4	-0.312075	6.187	14.0145	0.000660876	0.0131734	Probable ubiquitin carboxyl-terminal hydrolase ubh-4 [Source:UniProtKB/Swiss-Prot;Acc:Q09444]
WBGene00013667	Y105E8A.2	Y105E8A.2	-0.311846	5.91115	14.6429	0.000522359	0.0110067
WBGene00021826	Y54E10A.3	txl-1	-0.311775	6.01467	15.3274	0.000405906	0.00930732	ThioredoXin-Like [Source:RefSeq peptide;Acc:NP_491127]
WBGene00013267	Y57A10A.27	Y57A10A.27	-0.30797	4.86428	13.53	0.000794267	0.0151329
WBGene00002080	C49H3.10a	xpo-3	-0.307958	6.71678	9.62225	0.00382049	0.046539	eXPOrtin (nuclear export receptor) [Source:RefSeq peptide;Acc:NP_001294153]
WBGene00021844	Y54E10BR.5	Y54E10BR.5	-0.307156	6.29721	10.6359	0.00250081	0.0346777	Signal peptidase complex catalytic subunit SEC11 [Source:RefSeq peptide;Acc:NP_491092]
WBGene00018152	F37C12.7	acs-4	-0.306667	8.31225	10.9034	0.00224076	0.0320535	fatty Acid CoA Synthetase family [Source:RefSeq peptide;Acc:NP_498568]
WBGene00001365	Y105E8A.22	exc-4	-0.306218	4.8752	12.8028	0.00105101	0.0183444	Chloride intracellular channel exc-4 [Source:UniProtKB/Swiss-Prot;Acc:Q8WQA4]
WBGene00021857	Y54F10BM.2	iffb-1	-0.305769	7.98849	11.7453	0.00159445	0.025289	Initiation Factor Five B (eIF5B) [Source:RefSeq peptide;Acc:NP_497536]
WBGene00006889	T06G6.9	pfd-3	-0.303234	5.60696	10.6449	0.00249156	0.0346523	Probable prefoldin subunit 3 [Source:UniProtKB/Swiss-Prot;Acc:O18054]
WBGene00006528	F26E4.8a	tba-1	-0.30129	8.86532	13.1256	0.000927526	0.0168383	TuBulin, Alpha [Source:RefSeq peptide;Acc:NP_001251213]
WBGene00022738	ZK418.9a	ZK418.9	-0.300011	6.95256	10.4721	0.00267583	0.0365627
WBGene00020687	T22D1.10	ruvb-2	-0.299394	6.43795	11.9081	0.00149421	0.0240842	RuvB-like 2 [Source:UniProtKB/Swiss-Prot;Acc:Q9GZH2]
WBGene00004505	F56H1.4	rpt-5	-0.295522	7.52748	15.7034	0.000353987	0.00843379	proteasome Regulatory Particle, ATPase-like [Source:RefSeq peptide;Acc:NP_491672]
WBGene00015734	C13B9.3	copd-1	-0.295184	6.98307	10.1671	0.0030376	0.0397321	Probable coatomer subunit delta [Source:UniProtKB/Swiss-Prot;Acc:Q09236]
WBGene00020171	T02H6.1a	T02H6.1	-0.294154	5.71764	16.646	0.000252468	0.00651266
WBGene00010405	H19N07.1a.1	erfa-3	-0.292265	7.54095	12.8676	0.00102489	0.0180682	Eukaryotic Release FActor homolog [Source:RefSeq peptide;Acc:NP_001256292]
WBGene00004502	F29G9.5	rpt-2	-0.290567	7.7473	19.9597	8.11941e-05	0.00268093	Probable 26S protease regulatory subunit 4 [Source:UniProtKB/Swiss-Prot;Acc:O16368]
WBGene00019943	R07G3.7a	R07G3.7	-0.288452	5.84485	11.6845	0.0016337	0.0256727
WBGene00003948	C47B2.4	pbs-2	-0.286735	7.24749	10.2432	0.00294261	0.0390299	Proteasome subunit beta type [Source:RefSeq peptide;Acc:NP_493271]
WBGene00020264	T05H4.1	acl-8	-0.286314	5.08263	20.0988	7.75504e-05	0.00258495	ACyLtransferase-like [Source:RefSeq peptide;Acc:NP_504643]
WBGene00020423	T10F2.4	prp-19	-0.27982	7.28561	10.3041	0.00286903	0.0385415	Pre-mRNA-processing factor 19 [Source:UniProtKB/Swiss-Prot;Acc:Q10051]
WBGene00008173	C48B4.10	C48B4.10	-0.276606	4.76292	9.65113	0.00377397	0.0462585
WBGene00000079	H15N14.1c	adr-1	-0.275743	6.18849	14.6974	0.0005119	0.0108841	Adenosine Deaminase acting on RNA [Source:RefSeq peptide;Acc:NP_492153]
WBGene00016981	C56G2.7	C56G2.7	-0.272581	6.83004	10.0774	0.00315361	0.0407127	Proteasomal ubiquitin receptor ADRM1 homolog [Source:UniProtKB/Swiss-Prot;Acc:Q09289]
WBGene00021506	Y41D4A.4a	Y41D4A.4	-0.272576	7.45	10.0447	0.00319716	0.0410107
WBGene00017098	E02D9.1a	E02D9.1	-0.271961	6.49213	10.8905	0.00225262	0.0321577
WBGene00006856	C13B4.2	usp-14	-0.270436	7.16419	11.172	0.00200849	0.0295861	Ubiquitin carboxyl-terminal hydrolase 14 [Source:UniProtKB/Swiss-Prot;Acc:Q17361]
WBGene00020839	T27A3.2	usp-5	-0.262731	7.28656	13.376	0.000842435	0.0156622	Ubiquitin carboxyl-terminal hydrolase [Source:RefSeq peptide;Acc:NP_491765]
WBGene00004361	K01G5.6	rib-2	-0.259318	4.94524	10.4784	0.0026688	0.0365022	Exostosin-2 [Source:UniProtKB/Swiss-Prot;Acc:O01705]
WBGene00004085	Y75B8A.30	pph-4.1	-0.258726	5.53059	14.6875	0.000513778	0.0108887	Serine/threonine-protein phosphatase 4 catalytic subunit 1 [Source:UniProtKB/Swiss-Prot;Acc:Q9XW79]
WBGene00006536	K01G5.7.1	tbb-1	-0.257433	9.15058	9.47522	0.00406698	0.0488629	TuBulin, Beta [Source:RefSeq peptide;Acc:NP_499367]
WBGene00008428	D2085.3	D2085.3	-0.257173	5.61779	18.1063	0.000151635	0.00436045
WBGene00016653	C44E4.4	C44E4.4	-0.255299	7.69473	10.1936	0.00300413	0.0396211
WBGene00001209	C27D11.1	egl-45	-0.25296	8.77766	16.0035	0.000317627	0.00768494	Eukaryotic translation initiation factor 3 subunit A [Source:UniProtKB/Swiss-Prot;Acc:P34339]
WBGene00001048	Y71F9B.16a	dnj-30	-0.248916	4.74854	10.1649	0.00304033	0.0397321	DNaJ domain (prokaryotic heat shock protein) [Source:RefSeq peptide;Acc:NP_001293377]
WBGene00004501	C52E4.4.1	rpt-1	-0.248687	7.63679	13.7877	0.000720084	0.0140542	26S protease regulatory subunit 7 [Source:UniProtKB/Swiss-Prot;Acc:Q18787]
WBGene00021985	Y59C2A.2	Y59C2A.2	-0.246452	4.78554	10.2443	0.00294127	0.0390299
WBGene00000158	Y105E8A.9	apg-1	-0.241528	6.93204	14.0858	0.000643373	0.0128978	AdaPtin, Gamma chain (clathrin associated complex) [Source:RefSeq peptide;Acc:NP_740937]
WBGene00011144	R08D7.4a.1	R08D7.4	-0.241169	5.11224	9.44443	0.00412073	0.0492977
WBGene00011867	T20G5.1	chc-1	-0.240868	9.42756	9.86415	0.00344908	0.0436438	Probable clathrin heavy chain 1 [Source:UniProtKB/Swiss-Prot;Acc:P34574]
WBGene00004463	F49C12.8	rpn-7	-0.239973	7.74889	9.62883	0.00380983	0.046539	26S proteasome non-ATPase regulatory subunit 6 [Source:UniProtKB/Swiss-Prot;Acc:Q20585]
WBGene00003952	C02F5.9	pbs-6	-0.23925	7.03689	11.642	0.00166174	0.025939	Proteasome subunit beta type-1 [Source:UniProtKB/Swiss-Prot;Acc:P34286]
WBGene00004459	C23G10.4a.1	rpn-2	-0.237803	8.57996	10.1311	0.00308362	0.0401042	26S proteasome non-ATPase regulatory subunit 1 [Source:UniProtKB/Swiss-Prot;Acc:Q18115]
WBGene00004439	F52B5.6.1	rpl-25.2	-0.234901	9.53316	9.64561	0.00378282	0.0463214	60S ribosomal protein L23a 2 [Source:UniProtKB/Swiss-Prot;Acc:Q20647]
WBGene00018008	F33D11.11.1	vpr-1	-0.227016	7.22581	11.0391	0.00212005	0.0307025	Major sperm protein [Source:RefSeq peptide;Acc:NP_491704]
WBGene00003062	K09H9.6.1	lpd-6	-0.225757	6.71004	9.62488	0.00381622	0.046539	LiPid Depleted [Source:RefSeq peptide;Acc:NP_491108]
WBGene00021613	Y47A7.1	Y47A7.1	-0.203793	5.85383	9.53431	0.00396592	0.0478537
WBGene00006373	F55A11.2	syx-5	-0.197861	6.07918	11.2741	0.00192709	0.0288919	Putative syntaxin-5 [Source:UniProtKB/Swiss-Prot;Acc:Q20797]

## Sheet: isp-1 UP
Number of genes:	1511
ens_gene	target_id	ext_gene	logFC	logCPM	F	PValue	FDR	predicted_function
WBGene00009038	F22B3.7	F22B3.7	9.73311	2.35758	118.258	2.8467e-12	8.68429e-10
WBGene00008396	D1086.9	D1086.9	8.81449	2.4273	12.1596	0.00170267	0.013446
WBGene00044113	C54F6.15	C54F6.15	8.00863	0.624597	26.6614	1.07241e-05	0.000268735
WBGene00044471	F56D6.9	F56D6.9	7.65212	1.95645	14.635	0.000783726	0.0075091
WBGene00009572	F40D4.13a	F40D4.13	7.34738	3.85819	491.786	5.42891e-22	7.61839e-18
WBGene00000551	C50F7.2	clx-1	7.22042	0.569713	11.0547	0.00213907	0.0159125	CoLlagen sequence X-hybridizing [Source:RefSeq peptide;Acc:NP_501269]
WBGene00015573	C07G1.7	C07G1.7	7.0116	2.10226	125.652	5.01772e-13	1.90307e-10
WBGene00018093	F36F12.2	F36F12.2	6.86503	-0.801717	66.0939	5.09736e-09	5.58838e-07
WBGene00008010	C38D9.2.1	C38D9.2	6.76909	5.6904	460.803	1.90602e-21	1.33736e-17
WBGene00000108	K04F1.15	alh-2	6.51401	0.0905155	45.3502	9.07688e-08	6.30574e-06	ALdehyde deHydrogenase [Source:RefSeq peptide;Acc:NP_503467]
WBGene00018092	F36F12.1a	F36F12.1	6.4024	0.725352	75.5433	3.40336e-10	5.61874e-08
WBGene00019451	K06H6.3	nstp-7	6.21143	-0.283402	31.2398	5.91425e-06	0.000164021	Nucleotide Sugar TransPorter family [Source:RefSeq peptide;Acc:NP_503252]
WBGene00044193	F47B8.13	F47B8.13	6.16397	1.98337	18.4697	0.000138337	0.00202217
WBGene00016697	C45H4.17	cyp-33C2	6.16055	3.70412	20.3753	7.35135e-05	0.00123992	CYtochrome P450 family [Source:RefSeq peptide;Acc:NP_503594]
WBGene00015398	C03G6.13	tag-293	6.13666	-0.242128	86.6465	6.16226e-11	1.27169e-08
WBGene00010528	K03D3.2	K03D3.2	6.09291	0.926749	80.574	1.51068e-10	2.75316e-08
WBGene00009600	F40G12.5	F40G12.5	5.81934	-0.765453	37.6334	5.44444e-07	2.5987e-05
WBGene00008862	F15D4.5	F15D4.5	5.78438	6.05711	130.692	3.728e-13	1.53868e-10
WBGene00015760	C14C6.6	C14C6.6	5.65262	2.34105	33.6407	1.6028e-06	5.90345e-05
WBGene00011009	R04D3.1	cyp-14A4	5.58022	3.38966	78.7229	2.4121e-10	4.0782e-08	CYtochrome P450 family [Source:RefSeq peptide;Acc:NP_510207]
WBGene00008477	E03H4.10	clec-17	5.57759	3.3856	124.853	6.049e-13	2.17655e-10	C-type LECtin [Source:RefSeq peptide;Acc:NP_493152]
WBGene00008816	F14F8.8	F14F8.8	5.50267	1.62446	119.407	9.58452e-13	3.20237e-10
WBGene00044201	H39E23.3	H39E23.3	5.44702	4.98712	32.109	2.38805e-06	8.09458e-05
WBGene00007328	C05C10.1	pho-10	5.40489	-0.140571	109.474	3.05079e-12	8.9191e-10	Putative acid phosphatase 10 [Source:UniProtKB/Swiss-Prot;Acc:Q09448]
WBGene00015757	C14C6.3	C14C6.3	5.39541	1.28458	34.087	1.40792e-06	5.32543e-05
WBGene00019450	K06H6.2	K06H6.2	5.39026	3.989	45.7592	9.21491e-08	6.37009e-06
WBGene00019449	K06H6.1	K06H6.1	5.37877	2.94417	37.3534	6.33428e-07	2.93363e-05
WBGene00022758	ZK488.6	ZK488.6	5.37192	0.968267	35.652	9.30385e-07	3.96842e-05
WBGene00235090	C38D9.13	C38D9.13	5.22205	0.384033	172.497	1.52269e-14	9.95757e-12
WBGene00015761	C14C6.7	C14C6.7	4.98773	0.185384	22.5652	5.83561e-05	0.00101855
WBGene00010216	F57G8.7	F57G8.7	4.97641	1.34309	98.8732	1.15445e-11	2.76148e-09
WBGene00044900	R09B5.13	cnc-11	4.95724	0.545875	12.6948	0.00111699	0.00978262	CaeNaCin (Caenorhabditis bacteriocin) [Source:RefSeq peptide;Acc:NP_001076747]
WBGene00044646	B0205.14	B0205.14	4.95674	2.3772	108.005	3.64692e-12	1.01857e-09
WBGene00016686	C45H4.2	cyp-33C1	4.87272	0.809511	10.2574	0.00296546	0.0197693	CYtochrome P450 family [Source:RefSeq peptide;Acc:NP_503592]
WBGene00185116	W09C2.8	W09C2.8	4.81866	-0.484894	32.389	2.06993e-06	7.15452e-05
WBGene00045207	F13E9.14	F13E9.14	4.78341	0.693568	34.8288	1.13465e-06	4.60314e-05
WBGene00008306	C54E10.1	C54E10.1	4.70931	0.119137	46.9725	6.37254e-08	4.63346e-06	Major sperm protein [Source:RefSeq peptide;Acc:NP_507677]
WBGene00010473	K01D12.14	hrg-2	4.70123	2.58218	131.961	2.4493e-13	1.1457e-10	Heme Responsive Gene [Source:RefSeq peptide;Acc:NP_001294663]
WBGene00022439	Y110A2AL.2	Y110A2AL.2	4.69994	0.388123	36.5957	7.15329e-07	3.18673e-05
WBGene00011052	R06B9.1	arrd-11	4.67792	1.31673	40.4192	2.89455e-07	1.56831e-05	ARRestin Domain protein [Source:RefSeq peptide;Acc:NP_496883]
WBGene00017465	F14F9.2	F14F9.2	4.66948	1.12083	13.9456	0.000693164	0.00682608
WBGene00007036	ZK430.3	sod-5	4.58127	1.26862	30.927	3.27044e-06	0.000104361	Superoxide dismutase [Source:RefSeq peptide;Acc:NP_494779]
WBGene00008842	F15A4.8a	chil-28	4.53517	0.0465306	8.625	0.00663399	0.0353192
WBGene00022674	ZK177.9	ZK177.9	4.52893	1.33952	67.3865	4.17012e-09	4.79667e-07
WBGene00019452	K06H6.4	K06H6.4	4.41781	-0.0613618	16.2289	0.000403974	0.00462018
WBGene00001762	F37B1.3	gst-14	4.41659	1.6425	77.9677	2.25301e-10	3.85567e-08	Glutathione S-Transferase [Source:RefSeq peptide;Acc:NP_496861]
WBGene00014977	ZC15.4	ZC15.4	4.41629	0.808679	137.081	1.44742e-13	7.25415e-11
WBGene00010166	F56H6.5	gmd-2	4.2962	3.2886	29.8958	4.32422e-06	0.000128291	GDP-mannose 4,6 dehydratase 2 [Source:UniProtKB/Swiss-Prot;Acc:O45583]
WBGene00011674	T10B9.4	cyp-13A8	4.29416	2.65296	7.44396	0.0100274	0.0469207	Putative cytochrome P450 CYP13A8 [Source:UniProtKB/Swiss-Prot;Acc:Q27516]
WBGene00016923	C54F6.5	C54F6.5	4.27553	2.42597	49.1756	4.39365e-08	3.42534e-06
WBGene00021478	Y39H10A.1	Y39H10A.1	4.27385	1.84689	26.369	1.16714e-05	0.000284844
WBGene00018223	F40B1.1	bath-13	4.24835	2.25672	266.208	8.66021e-18	2.02548e-14	BTB and MATH domain containing [Source:RefSeq peptide;Acc:NP_494287]
WBGene00015762	C14C6.8	C14C6.8	4.2327	1.54148	29.0184	5.46655e-06	0.000152813
WBGene00008592	F08H9.4a	F08H9.4	4.21623	1.51033	13.5879	0.000793285	0.00757309
WBGene00006650	F09E10.11a	tts-1	4.12304	9.05279	22.4298	3.8197e-05	0.000736289
WBGene00021491	Y40B10A.6	comt-4	4.04868	1.58519	57.8797	7.20877e-09	7.50699e-07	Catechol-O-MethylTransferase family [Source:RefSeq peptide;Acc:NP_503558]
WBGene00021183	Y9C9A.16a	Y9C9A.16	4.03726	2.35326	54.0353	1.55111e-08	1.38641e-06
WBGene00009033	F21H7.12	F21H7.12	4.03679	-0.401633	24.2534	2.08122e-05	0.000452101
WBGene00001477	K08C7.5	fmo-2	4.02682	0.306277	19.004	0.000114083	0.0017554	Dimethylaniline monooxygenase [Source:RefSeq peptide;Acc:NP_501972]
WBGene00000749	ZC373.7	col-176	4.00216	6.21269	20.715	6.58486e-05	0.0011269	COLlagen [Source:RefSeq peptide;Acc:NP_509692]
WBGene00009710	F44G3.10	F44G3.10	3.978	-0.0720148	45.9097	8.02768e-08	5.74757e-06
WBGene00020357	T08E11.1	T08E11.1	3.94645	0.597694	38.5411	4.36685e-07	2.16537e-05
WBGene00010127	F55G11.7.1	F55G11.7	3.94563	-0.238518	42.1574	1.86189e-07	1.07966e-05
WBGene00007376	C06C3.5	C06C3.5	3.88824	1.95917	141.04	9.74011e-14	5.06233e-11
WBGene00004932	C08A9.1	sod-3	3.87764	4.85205	210.027	3.15717e-16	2.85519e-13	Superoxide dismutase [Mn] 2, mitochondrial [Source:UniProtKB/Swiss-Prot;Acc:P41977]
WBGene00044644	B0205.13	B0205.13	3.87539	5.0523	81.6196	1.56239e-10	2.8109e-08
WBGene00015963	C18B10.6	C18B10.6	3.86524	2.23296	8.16332	0.00726564	0.0375401
WBGene00015597	C08E3.5	fbxa-162	3.85814	1.0312	33.9724	1.3909e-06	5.29974e-05
WBGene00015605	C08E3.13	C08E3.13	3.8246	0.538783	44.2074	1.16978e-07	7.42782e-06
WBGene00019967	R08F11.3	cyp-33C8	3.81526	5.26819	129.196	4.035e-13	1.61781e-10	CYtochrome P450 family [Source:RefSeq peptide;Acc:NP_504051]
WBGene00020737	T23F2.4	T23F2.4	3.8063	1.09085	22.6765	3.52365e-05	0.000691572	UPF0057 membrane protein T23F2.4 [Source:UniProtKB/Swiss-Prot;Acc:Q22701]
WBGene00020976	W03B1.7a	oac-51	3.77366	1.05716	113.435	1.90315e-12	5.93488e-10	O-ACyltransferase homolog [Source:RefSeq peptide;Acc:NP_500544]
WBGene00018273	F41C3.7	F41C3.7	3.76817	0.849983	60.3726	4.40733e-09	5.0283e-07
WBGene00013832	ZC15.3	ZC15.3	3.76648	0.0155112	108.812	3.30552e-12	9.4666e-10
WBGene00017061	D2063.2	oac-12	3.76503	0.504505	38.6415	4.29618e-07	2.14047e-05	O-ACyltransferase homolog [Source:RefSeq peptide;Acc:NP_504196]
WBGene00010212	F57G4.8	fbxa-192	3.73596	3.14042	335.155	2.43575e-19	1.13936e-15	F-box A protein [Source:RefSeq peptide;Acc:NP_507465]
WBGene00015758	C14C6.4	nhr-155	3.70076	1.31807	34.4596	1.24217e-06	4.86033e-05	Nuclear Hormone Receptor family [Source:RefSeq peptide;Acc:NP_503239]
WBGene00008591	F08H9.3	F08H9.3	3.66506	-0.258915	14.1746	0.000627867	0.00633875
WBGene00007992	C37A5.8	fipr-24	3.61908	-0.38931	10.8362	0.0023033	0.0166335	FIP (Fungus-Induced Protein) Related [Source:RefSeq peptide;Acc:NP_493471]
WBGene00000618	T10B10.1	col-41	3.57893	3.98853	22.1065	4.22683e-05	0.00079606	COLlagen [Source:RefSeq peptide;Acc:NP_510522]
WBGene00009247	F29C12.5	bath-45	3.57886	2.28041	209.377	3.25541e-16	2.85519e-13	BTB and MATH domain-containing protein 45 [Source:UniProtKB/Swiss-Prot;Acc:Q9XV51]
WBGene00044212	Y68A4A.13	Y68A4A.13	3.56183	2.84548	42.5712	1.81729e-07	1.05979e-05
WBGene00017722	F22F7.4a	F22F7.4	3.52337	-0.486566	41.9171	1.96776e-07	1.1225e-05
WBGene00018267	F41C3.1	F41C3.1	3.52222	0.423292	43.758	1.29385e-07	8.03391e-06
WBGene00009696	F44F1.4	F44F1.4	3.51436	0.945187	227.868	9.18128e-17	1.33683e-13
WBGene00016063	C24G7.1	delm-2	3.47377	1.10608	43.9139	1.2493e-07	7.8616e-06	DEgenerin Linked to Mechanosensation [Source:RefSeq peptide;Acc:NP_491296]
WBGene00044256	Y45F10C.6	Y45F10C.6	3.45375	2.37908	229.924	8.02023e-17	1.33683e-13
WBGene00009963	F53B6.8	fipr-26	3.44527	1.90765	15.3378	0.000414575	0.0047035	FIP (Fungus-Induced Protein) Related [Source:RefSeq peptide;Acc:NP_492406]
WBGene00011979	T24B8.5	T24B8.5	3.42266	4.24022	55.4211	1.28342e-08	1.20068e-06
WBGene00016924	C54F6.6	C54F6.6	3.39816	0.783757	28.5628	6.00524e-06	0.000165889
WBGene00001500	C54F6.14	ftn-1	3.33362	3.8848	50.685	3.23855e-08	2.61187e-06	Ferritin [Source:RefSeq peptide;Acc:NP_504944]
WBGene00077439	F55B12.10	F55B12.10	3.33085	0.863797	45.7248	8.35947e-08	5.94566e-06
WBGene00000731	D2023.7	col-158	3.32422	1.508	34.0501	1.38326e-06	5.28916e-05	COLlagen [Source:RefSeq peptide;Acc:NP_505981]
WBGene00010295	F59A1.9	fbxa-193	3.268	2.53082	225.872	1.0479e-16	1.33683e-13
WBGene00009221	F28F8.2	acs-2	3.26523	7.82618	28.2475	6.82638e-06	0.000186009	fatty Acid CoA Synthetase family [Source:RefSeq peptide;Acc:NP_506869]
WBGene00002012	F38E11.1	hsp-12.3	3.2598	2.38675	32.6492	2.05123e-06	7.12498e-05	Heat Shock Protein [Source:RefSeq peptide;Acc:NP_501667]
WBGene00007454	C08F11.7	C08F11.7	3.25838	1.93271	166.69	9.13926e-15	6.41256e-12
WBGene00044213	Y102A5C.36.1	Y102A5C.36	3.23817	2.62458	239.542	4.32061e-17	8.66158e-14
WBGene00000670	Y41C4A.16	col-95	3.23546	7.32199	28.1882	6.9411e-06	0.00018848	COLlagen [Source:RefSeq peptide;Acc:NP_871702]
WBGene00008810	F14F7.3	cyp-13A12	3.205	3.5596	15.1472	0.000444359	0.00494301	CYtochrome P450 family [Source:RefSeq peptide;Acc:NP_499705]
WBGene00010209	F57G4.4	fbxa-191	3.19961	1.41333	212.736	2.56868e-16	2.7728e-13
WBGene00016789	C49G7.11	djr-1.2	3.1837	0.608037	44.6897	1.05054e-07	7.0537e-06	Glutathione-independent glyoxalase DJR-1.2 [Source:UniProtKB/Swiss-Prot;Acc:O16228]
WBGene00050974	Y6G8.9	Y6G8.9	3.17312	-0.0317323	39.1794	3.74429e-07	1.92467e-05
WBGene00010705	K09A11.2	cyp-14A1	3.1687	3.42279	89.4253	4.18349e-11	8.895e-09	CYtochrome P450 family [Source:RefSeq peptide;Acc:NP_510203]
WBGene00017294	F09E10.1	F09E10.1	3.14692	3.62258	54.9618	1.33729e-08	1.22655e-06
WBGene00003473	K11G9.6	mtl-1	3.10268	6.14355	21.7135	4.78459e-05	0.000873111	Metallothionein-1 [Source:UniProtKB/Swiss-Prot;Acc:P17511]
WBGene00023503	F17C11.13a	F17C11.13	3.09562	1.40889	70.9423	6.94826e-10	1.02637e-07
WBGene00016551	C40A11.8	C40A11.8	3.0673	1.26034	122.424	6.82596e-13	2.39472e-10
WBGene00010790	K12G11.3	sodh-1	3.0631	8.14841	36.6913	7.44665e-07	3.28613e-05	Alcohol dehydrogenase 1 [Source:UniProtKB/Swiss-Prot;Acc:Q17334]
WBGene00008519	F02C12.5a	cyp-13B1	3.03993	2.54156	37.8568	5.38593e-07	2.57955e-05	Putative cytochrome P450 cyp-13B1 [Source:UniProtKB/Swiss-Prot;Acc:O17624]
WBGene00003651	W01D2.2a.1	nhr-61	3.02592	4.76286	144.023	7.27017e-14	4.18209e-11	Nuclear hormone receptor family member nhr-61 [Source:UniProtKB/Swiss-Prot;Acc:O62389]
WBGene00007660	C17H1.7	C17H1.7	2.98898	3.38421	12.4001	0.00125268	0.0106281
WBGene00008863	F15D4.6.1	F15D4.6	2.96576	1.81275	126.587	4.33104e-13	1.68826e-10
WBGene00001075	H27M09.4	dpy-14	2.90174	0.112088	10.7749	0.00236982	0.0169672	DumPY: shorter than wild-type [Source:RefSeq peptide;Acc:NP_491958]
WBGene00012027	T25E12.12	fbxa-127	2.89041	0.411349	49.0426	4.10009e-08	3.23239e-06	F-box A protein [Source:RefSeq peptide;Acc:NP_001024155]
WBGene00022757	ZK488.5	ZK488.5	2.86374	0.407325	13.3968	0.000842492	0.00791874
WBGene00010256	F58E6.7	hrg-3	2.8159	0.155572	27.0545	9.06453e-06	0.000236876	Heme Responsive Gene [Source:RefSeq peptide;Acc:NP_505518]
WBGene00017214	F07E5.9.1	F07E5.9	2.80752	-0.21634	15.1399	0.000434771	0.0048576
WBGene00010243	F58D5.3	F58D5.3	2.80637	1.15459	143.771	7.45045e-14	4.18209e-11
WBGene00019331	K02F3.8	dos-3	2.80556	0.106229	21.6192	4.73333e-05	0.000866629	Delta and OSM-11-like [Source:RefSeq peptide;Acc:NP_497271]
WBGene00017721	F22F7.3	F22F7.3	2.80021	-0.0552246	29.361	4.7104e-06	0.000137139
WBGene00219686	F32A5.10	linc-125	2.79359	0.261792	56.3534	9.40813e-09	9.36343e-07
WBGene00045401	T26F2.3.1	eol-1	2.78642	0.840915	44.4766	1.10155e-07	7.19738e-06	Enhanced Olfactory Learning [Source:RefSeq peptide;Acc:NP_001123023]
WBGene00044107	F58G6.9a	F58G6.9	2.77272	5.58817	61.7655	3.94926e-09	4.65714e-07
WBGene00021303	Y32G9A.5	Y32G9A.5	2.75076	-0.0791873	15.6748	0.000357682	0.00420381
WBGene00044697	K05F6.11	poml-4	2.71616	0.603662	34.1451	1.30795e-06	5.04242e-05	PON (paraoxonase) and MEC-6 Like [Source:RefSeq peptide;Acc:NP_001040790]
WBGene00005228	C05E4.14a	srh-2	2.70957	0.340834	26.7019	1.00415e-05	0.000255275	Serpentine Receptor, class H [Source:RefSeq peptide;Acc:NP_001255988]
WBGene00020276	T05H4.15a	T05H4.15	2.67601	1.4164	55.8872	1.02959e-08	1.01036e-06
WBGene00001387	F15B9.1	far-3	2.67188	4.75221	33.8114	1.53405e-06	5.69507e-05	Fatty Acid/Retinol binding protein [Source:RefSeq peptide;Acc:NP_506251]
WBGene00022215	Y73B3A.13	Y73B3A.13	2.66123	0.482093	56.9019	8.46618e-09	8.67196e-07
WBGene00012898	Y46G5A.6	Y46G5A.6	2.65997	1.84211	128.037	3.70661e-13	1.53868e-10
WBGene00019421	K05F6.10	K05F6.10	2.65852	-0.632624	13.5774	0.00078001	0.0074818
WBGene00010746	K10D11.2	K10D11.2	2.64766	0.473613	37.8348	5.18282e-07	2.49933e-05
WBGene00007675	C18D4.6a	C18D4.6	2.64068	2.87567	213.313	2.46697e-16	2.7728e-13
WBGene00020873	T28A11.6	T28A11.6	2.63809	0.45198	37.7117	5.3411e-07	2.56684e-05
WBGene00077636	Y46G5A.43	Y46G5A.43	2.61691	2.72282	269.955	6.9894e-18	1.96164e-14
WBGene00012729	Y39G8B.10	Y39G8B.10	2.61411	-0.0681895	24.4126	1.9829e-05	0.000433427
WBGene00021671	Y48G1BM.6	Y48G1BM.6	2.60807	2.66327	282.37	3.50026e-18	1.22798e-14
WBGene00015601	C08E3.9	fbxa-166	2.60695	1.07824	80.7582	1.46912e-10	2.74683e-08	F-box A protein [Source:RefSeq peptide;Acc:NP_494014]
WBGene00009061	F22G12.1	F22G12.1	2.59618	2.69749	7.29722	0.0107193	0.049352
WBGene00008891	F16H6.1	clec-42	2.58923	0.353532	10.6182	0.00253821	0.0177207	C-type LECtin [Source:RefSeq peptide;Acc:NP_507557]
WBGene00021072	W07B8.4a	W07B8.4	2.58796	0.180355	8.31332	0.00676513	0.0357033
WBGene00045188	B0284.5	B0284.5	2.5691	0.77045	8.17814	0.00715676	0.0371553
WBGene00011046	R05H10.7	R05H10.7	2.56297	1.35307	14.7668	0.000503203	0.00537497
WBGene00000013	C50F2.10	abf-2	2.55991	2.14708	36.1946	7.80555e-07	3.42298e-05	Antibacterial factor-related peptide 2 [Source:UniProtKB/Swiss-Prot;Acc:G5EC68]
WBGene00007132	B0284.2	B0284.2	2.55939	0.370783	12.9315	0.00100055	0.00902361
WBGene00011362	T02B5.1	T02B5.1	2.55697	4.29754	69.4698	9.1336e-10	1.30788e-07	Carboxylic ester hydrolase [Source:RefSeq peptide;Acc:NP_506506]
WBGene00010904	M88.1.1	ugt-62	2.55199	7.95971	52.2727	2.35483e-08	1.94384e-06	UDP-glucuronosyltransferase [Source:RefSeq peptide;Acc:NP_497918]
WBGene00011305	R186.1	R186.1	2.54999	2.74001	142.776	8.21067e-14	4.43155e-11
WBGene00016064	C24G7.2	acd-1	2.54424	2.73885	34.7181	1.16062e-06	4.65344e-05
WBGene00008681	F11A6.2	scrm-4	2.52102	4.16649	226.367	1.01405e-16	1.33683e-13	SCRaMblase (phospholipid scramblase) [Source:RefSeq peptide;Acc:NP_492975]
WBGene00019675	K12D9.1	K12D9.1	2.51734	-0.124372	8.84554	0.0053353	0.030214
WBGene00008538	F02H6.5a	sqrd-1	2.51122	3.63365	157.906	1.98245e-14	1.20955e-11	Sulfide Quinone oxidoReDuctase [Source:RefSeq peptide;Acc:NP_001255798]
WBGene00235093	C54F6.18	C54F6.18	2.49808	-0.348775	14.2474	0.000605455	0.00616124
WBGene00016863	C52A10.2	C52A10.2	2.49415	1.68413	38.871	4.03195e-07	2.04261e-05	Carboxylic ester hydrolase [Source:RefSeq peptide;Acc:NP_504398]
WBGene00015602	C08E3.10a	fbxa-158	2.47456	0.88229	18.9615	0.000113831	0.00175344	F-box A protein [Source:RefSeq peptide;Acc:NP_001040733]
WBGene00007867	C32H11.4	C32H11.4	2.45675	5.78018	23.5667	2.68853e-05	0.000562267
WBGene00013480	Y69H2.2	egas-3	2.44831	1.05124	23.257	2.83194e-05	0.000583563	EGF plus ASC domain ion channel [Source:RefSeq peptide;Acc:NP_507638]
WBGene00008809	F14F7.2	cyp-13A11	2.43652	0.11996	25.6144	1.38249e-05	0.000326098	CYtochrome P450 family [Source:RefSeq peptide;Acc:NP_499704]
WBGene00016088	C25B8.4a	clec-266	2.43469	0.20628	10.3069	0.0028799	0.0193552	C-type LECtin [Source:RefSeq peptide;Acc:NP_001024427]
WBGene00019515	K08B4.3	ugt-19	2.43298	5.11985	81.9827	1.29215e-10	2.48393e-08	UDP-GlucuronosylTransferase [Source:RefSeq peptide;Acc:NP_500912]
WBGene00018643	F49F1.1	drd-50	2.43225	2.21509	36.7497	6.79865e-07	3.07759e-05	dietary restriction down regulated [Source:RefSeq peptide;Acc:NP_500485]
WBGene00014907	Y51A2A.9	fbxa-117	2.42497	0.656072	73.8094	4.34885e-10	7.01465e-08
WBGene00194695	B0462.5	B0462.5	2.42403	1.00499	39.6229	3.36805e-07	1.76358e-05
WBGene00018345	F42C5.3a	F42C5.3	2.42014	0.143925	13.456	0.000817161	0.00774812
WBGene00013180	Y53H1B.1	cutl-10	2.38491	2.47381	48.6309	4.47191e-08	3.46709e-06	CUTiclin-Like [Source:RefSeq peptide;Acc:NP_492900]
WBGene00009835	F47H4.2a.1	F47H4.2	2.37784	4.18193	33.6	1.60247e-06	5.90345e-05
WBGene00050945	C45B11.7	C45B11.7	2.37073	1.45237	74.1913	4.0896e-10	6.67318e-08
WBGene00007283	C03E10.6	clec-222	2.34563	2.7237	17.1026	0.000221241	0.00291793	C-type LECtin [Source:RefSeq peptide;Acc:NP_505862]
WBGene00044249	F55B11.6.1	F55B11.6	2.33797	2.34043	43.0778	1.50885e-07	8.9719e-06
WBGene00012398	Y6E2A.4	Y6E2A.4	2.33379	3.33835	16.513	0.000272142	0.00341153
WBGene00008296	C54D10.1	cdr-2	2.3309	6.50239	99.6833	1.07934e-11	2.70471e-09	CaDmium Responsive [Source:RefSeq peptide;Acc:NP_506114]
WBGene00010184	F57A10.2	F57A10.2	2.29412	0.766279	100.515	9.33043e-12	2.38062e-09	Major sperm protein [Source:RefSeq peptide;Acc:NP_506928]
WBGene00189995	C06E7.88	C06E7.88	2.29128	0.79909	12.656	0.00111879	0.00978336
WBGene00012028	T25E12.13	srz-99	2.26439	0.162335	32.8334	1.84075e-06	6.57285e-05	Serpentine Receptor, class Z [Source:RefSeq peptide;Acc:NP_001024156]
WBGene00019963	R08E5.3	R08E5.3	2.25801	6.20992	27.5181	8.38943e-06	0.00022213
WBGene00001763	F37B1.4	gst-15	2.25784	2.60122	55.846	1.03786e-08	1.01141e-06	Glutathione S-Transferase [Source:RefSeq peptide;Acc:NP_496860]
WBGene00021731	Y49G5A.1	Y49G5A.1	2.25563	2.7764	34.5143	1.20425e-06	4.76858e-05
WBGene00010585	K05C4.9	K05C4.9	2.25267	1.02419	69.3143	9.11915e-10	1.30788e-07
WBGene00018997	F57B9.3	F57B9.3	2.25136	0.0266071	12.0624	0.00140542	0.0116013
WBGene00003705	T27B7.4a	nhr-115	2.25021	2.37969	55.1332	1.19247e-08	1.13067e-06	Nuclear hormone receptor family member nhr-115 [Source:UniProtKB/Swiss-Prot;Acc:O16662]
WBGene00001068	F16F9.2	dpy-6	2.22779	4.66005	13.2666	0.000896403	0.00828125	DumPY: shorter than wild-type [Source:RefSeq peptide;Acc:NP_509435]
WBGene00018647	F49F1.7a	F49F1.7	2.21969	2.45518	54.0992	1.46155e-08	1.32323e-06
WBGene00003647	T05B4.2	nhr-57	2.19871	2.72758	88.0742	5.02412e-11	1.05229e-08	Nuclear hormone receptor family member nhr-57 [Source:UniProtKB/Swiss-Prot;Acc:O16425]
WBGene00013826	Y116F11B.10a	Y116F11B.10	2.19751	1.43866	56.5077	9.13251e-09	9.21989e-07
WBGene00014954	Y102A5C.5	Y102A5C.5	2.19642	3.14519	130.423	2.87785e-13	1.26203e-10
WBGene00011539	T06E6.5	fbxa-135	2.19488	0.616975	11.3062	0.00190642	0.0146832	F-box A protein [Source:RefSeq peptide;Acc:NP_506829]
WBGene00045297	C16A11.9	fbxc-43	2.19158	1.65954	115.616	1.47551e-12	4.81532e-10	F-box C protein [Source:RefSeq peptide;Acc:NP_001122587]
WBGene00010589	K05D4.4	cyp-33D1	2.18948	0.307749	65.7244	1.6871e-09	2.25477e-07	CYtochrome P450 family [Source:RefSeq peptide;Acc:NP_507076]
WBGene00014955	Y102A5C.6	Y102A5C.6	2.18599	4.25583	210.383	3.03145e-16	2.85519e-13
WBGene00021606	Y46H3C.6	Y46H3C.6	2.184	1.62297	120.58	8.38248e-13	2.86906e-10
WBGene00219423	C23H5.15	C23H5.15	2.18299	2.44266	34.134	1.31169e-06	5.04298e-05
WBGene00019961	R08E5.1	R08E5.1	2.17873	1.63818	24.6334	1.86458e-05	0.000409479
WBGene00194926	K08D8.12a	K08D8.12	2.1714	1.31876	47.314	5.92074e-08	4.44309e-06
WBGene00021576	Y46B2A.1	fbxc-51	2.15704	0.646973	14.7171	0.000508411	0.00540905	F-box C protein [Source:RefSeq peptide;Acc:NP_493836]
WBGene00008111	C46C2.3	C46C2.3	2.15397	1.0616	71.801	6.0304e-10	9.19832e-08
WBGene00022816	ZK783.1a	fbn-1	2.15134	5.57645	8.44819	0.00640919	0.0345392	FiBrilliN homolog [Source:RefSeq peptide;Acc:NP_001263711]
WBGene00007073	AC3.8	ugt-2	2.15007	4.67433	91.3137	3.18904e-11	6.99246e-09	UDP-GlucuronosylTransferase [Source:RefSeq peptide;Acc:NP_505672]
WBGene00004054	AC8.1	AC8.1	2.14526	1.61784	90.025	3.8156e-11	8.23759e-09
WBGene00011673	T10B9.3	cyp-13A6	2.1427	0.275294	26.6169	1.02933e-05	0.000260264	Putative cytochrome P450 CYP13A6 [Source:UniProtKB/Swiss-Prot;Acc:Q27515]
WBGene00007989	C37A5.2	fipr-22	2.13716	0.722974	7.856	0.00828497	0.0407797	FIP (Fungus-Induced Protein) Related [Source:RefSeq peptide;Acc:NP_493470]
WBGene00045096	K01A6.7	K01A6.7	2.1155	0.955101	15.1133	0.000440799	0.00491321
WBGene00011424	T04B2.6	dhs-31	2.11384	1.29754	33.1968	1.67328e-06	6.0839e-05	DeHydrogenases, Short chain [Source:RefSeq peptide;Acc:NP_001255457]
WBGene00017660	F21C10.11a	F21C10.11	2.11172	3.64264	47.1543	6.12757e-08	4.5257e-06
WBGene00044515	K10C9.9	K10C9.9	2.10991	0.296962	30.5744	3.3717e-06	0.00010606
WBGene00011894	T21C9.8	ttr-23	2.10454	2.4626	16.5594	0.000265335	0.00335102	TransThyretin-Related family domain [Source:RefSeq peptide;Acc:NP_505717]
WBGene00017133	EEED8.2	EEED8.2	2.09702	1.44451	62.4459	3.01877e-09	3.716e-07
WBGene00012783	Y43C5A.3	Y43C5A.3	2.09382	3.84436	33.9207	1.43035e-06	5.38125e-05
WBGene00019782	M60.7	M60.7	2.08703	1.42961	11.9131	0.00150963	0.012288
WBGene00023172	Y23H5A.8a.1	Y23H5A.8	2.0843	1.07094	60.0791	4.65296e-09	5.2236e-07
WBGene00013653	Y105C5B.14	Y105C5B.14	2.08084	-0.0247549	29.318	4.76713e-06	0.000138503
WBGene00007459	C08F11.12.1	C08F11.12	2.0803	0.789863	19.8451	8.4333e-05	0.0013761	UPF0375 protein C08F11.12 [Source:UniProtKB/Swiss-Prot;Acc:Q9U3R0]
WBGene00017082	DC2.5a	DC2.5	2.071	4.23974	65.4082	1.78297e-09	2.36041e-07
WBGene00015829	C16C4.5	math-15	2.0548	0.476255	45.6347	8.52634e-08	6.01257e-06	MATH (meprin-associated Traf homology) domain containing [Source:RefSeq peptide;Acc:NP_494101]
WBGene00235310	R02D1.2	R02D1.2	2.05382	1.83974	58.5236	6.22108e-09	6.71542e-07
WBGene00019885	R05D8.7	R05D8.7	2.04972	1.66317	27.4722	8.03569e-06	0.00021357
WBGene00001752	K08F4.7	gst-4	2.0478	5.81049	43.919	1.36044e-07	8.26453e-06	Glutathione S-transferase 4 [Source:UniProtKB/Swiss-Prot;Acc:Q21355]
WBGene00015012	B0047.1a	bath-20	2.04046	0.60199	46.6753	6.79544e-08	4.91548e-06	BTB and MATH domain containing [Source:RefSeq peptide;Acc:NP_001033321]
WBGene00219918	F27C1.18	F27C1.18	2.03826	0.921745	80.6755	1.48763e-10	2.74683e-08
WBGene00014978	ZC47.8	ZC47.8	2.03672	-0.145002	16.9498	0.000226757	0.00297113
WBGene00019830	R02E12.6.1	hrg-1	2.03212	4.12057	20.4857	7.09245e-05	0.00120494	Heme transporter hrg-1 [Source:UniProtKB/Swiss-Prot;Acc:Q21642]
WBGene00000399	R05H10.6	cdh-7	2.02791	4.79774	8.13826	0.00734669	0.0378751	CaDHerin family [Source:RefSeq peptide;Acc:NP_497075]
WBGene00018646	F49F1.6a	mul-1	2.02264	2.1356	35.5619	9.11183e-07	3.89836e-05	Mucin Like Gene [Source:RefSeq peptide;Acc:NP_500487]
WBGene00021587	Y46C8AR.1.1	clec-76	2.01421	2.14187	20.1428	7.69716e-05	0.00128742	C-type LECtin [Source:RefSeq peptide;Acc:NP_500449]
WBGene00015223	B0507.6	B0507.6	2.01114	1.71084	27.1297	8.8693e-06	0.000232207
WBGene00004003	C47A10.1	pgp-9	2.01062	6.11991	37.2749	6.4565e-07	2.97062e-05	P-GlycoProtein related [Source:RefSeq peptide;Acc:NP_507487]
WBGene00019105	F59D6.3	asp-8	2.00749	6.03688	34.6221	1.24762e-06	4.86033e-05	ASpartyl Protease [Source:RefSeq peptide;Acc:NP_503825]
WBGene00002118	K02E2.4	ins-35	2.00521	0.938491	9.19163	0.00462526	0.0272029	INSulin related [Source:RefSeq peptide;Acc:NP_507926]
WBGene00004811	F47H4.10	skr-5	2.00444	1.10598	21.209	5.39984e-05	0.000969001	SKp1 Related (ubiquitin ligase complex component) [Source:RefSeq peptide;Acc:NP_507393]
WBGene00020613	T20D4.7	T20D4.7	2.00225	1.81778	20.1088	7.78111e-05	0.00129375
WBGene00008497	F01D5.7a	F01D5.7	1.99668	2.83404	19.1984	0.00010656	0.00166707
WBGene00009042	F22B5.4.1	F22B5.4	1.99367	3.1567	133.675	2.05017e-13	9.92072e-11
WBGene00021772	Y51H7BM.1	math-45	1.98489	2.05822	26.9436	9.36032e-06	0.000241903	MATH (meprin-associated Traf homology) domain containing [Source:RefSeq peptide;Acc:NP_493983]
WBGene00007303	C04F12.9	rnh-1.3	1.98275	4.46687	38.0408	5.11631e-07	2.47576e-05	RNase H [Source:RefSeq peptide;Acc:NP_492581]
WBGene00010985	R03A10.5	R03A10.5	1.9781	4.0476	177.513	3.68415e-15	2.72104e-12
WBGene00018206	F39G3.1	ugt-61	1.97217	4.64189	53.4769	1.68624e-08	1.48824e-06	UDP-glucuronosyltransferase [Source:RefSeq peptide;Acc:NP_504274]
WBGene00007691	C23H4.2	C23H4.2	1.96881	3.17857	44.8035	1.02431e-07	6.91067e-06	Carboxylic ester hydrolase [Source:RefSeq peptide;Acc:NP_510037]
WBGene00138721	C54D10.14a	C54D10.14	1.96842	0.979069	17.884	0.000163701	0.00230182
WBGene00008905	F17B5.1a	F17B5.1	1.96348	4.65884	18.2777	0.000147646	0.00212834
WBGene00001779	Y53F4B.35	gst-31	1.95383	0.259096	14.2872	0.000596492	0.00609655	Glutathione S-Transferase [Source:RefSeq peptide;Acc:NP_497121]
WBGene00019968	R08F11.4	R08F11.4	1.95071	2.86005	8.64545	0.00588006	0.0324224
WBGene00044541	K09H11.11	K09H11.11	1.9417	1.54191	38.9027	4.00135e-07	2.03445e-05
WBGene00013887	ZC412.6	nspa-5	1.93923	2.5309	35.2287	9.91327e-07	4.15262e-05	Nematode Specific Peptide family, group A [Source:RefSeq peptide;Acc:NP_506664]
WBGene00010958	MTCE.4	ndfl-4	1.93728	6.41451	23.2274	2.98319e-05	0.000606712	NADH-ubiquinone oxidoreductase chain 4L [Source:UniProtKB/Swiss-Prot;Acc:P24886]
WBGene00007162	B0391.5	fbxa-153	1.93181	1.31063	26.6723	1.01284e-05	0.00025702	F-box A protein [Source:RefSeq peptide;Acc:NP_506881]
WBGene00235133	T26H5.14	T26H5.14	1.9124	0.779234	17.6886	0.000175153	0.00241446
WBGene00022590	ZC317.7	ZC317.7	1.90326	2.91563	64.7942	1.98595e-09	2.58045e-07
WBGene00009803	F47B8.2	F47B8.2	1.90105	4.30385	36.8681	6.75008e-07	3.07358e-05
WBGene00013216	Y54G11A.7	Y54G11A.7	1.884	4.89802	85.6429	7.12388e-11	1.42813e-08
WBGene00019908	R05H11.2.1	R05H11.2	1.87914	0.634975	10.3079	0.00287093	0.0193095
WBGene00008301	C54D10.7	dct-3	1.86997	1.74134	14.5447	0.000545352	0.00573253	DAF-16/FOXO Controlled, germline Tumor affecting [Source:RefSeq peptide;Acc:NP_001256417]
WBGene00017303	F09F7.6	F09F7.6	1.85953	4.15745	27.3213	8.64189e-06	0.000227526
WBGene00007605	C15C8.3a	asp-10	1.85935	7.29709	14.0232	0.000673268	0.00668205	ASpartyl Protease [Source:RefSeq peptide;Acc:NP_001256449]
WBGene00015642	C09E7.8a	C09E7.8	1.85851	5.07666	124.791	5.26276e-13	1.94348e-10
WBGene00017315	F09G2.6	ugt-36	1.85767	1.3682	40.5565	2.70084e-07	1.49216e-05	UDP-GlucuronosylTransferase [Source:RefSeq peptide;Acc:NP_504820]
WBGene00003766	B0213.3	nlp-28	1.85569	4.84186	25.079	1.69821e-05	0.000383383	Neuropeptide-like protein 28 QWGYGGY-amide GYGGYGGY-amide GMYGGY-amide GMYGGW-amide [Source:UniProtKB/Swiss-Prot;Acc:O44665]
WBGene00019780	M60.4a	M60.4	1.85402	6.95006	29.2341	5.1862e-06	0.000147923
WBGene00011074	R07A4.3	R07A4.3	1.85248	0.173535	16.9058	0.000230304	0.00299801
WBGene00014472	MTCE.33	MTCE.33	1.84837	7.37009	9.19738	0.00463366	0.027241
WBGene00008850	F15B9.6	F15B9.6	1.83707	4.31869	8.05201	0.00763309	0.0388662
WBGene00001119	C04C3.5a	dyf-3	1.83205	2.2136	57.7143	7.2502e-09	7.50699e-07	Clusterin-associated protein 1 homolog [Source:UniProtKB/Swiss-Prot;Acc:Q6I6D4]
WBGene00012583	Y38E10A.5	clec-4	1.82815	4.55456	25.7447	1.38482e-05	0.000326098	C-type LECtin [Source:RefSeq peptide;Acc:NP_496688]
WBGene00012399	Y6E2A.5	Y6E2A.5	1.82429	1.81552	26.4346	1.08562e-05	0.000270595
WBGene00008044	C40H1.9	C40H1.9	1.82082	-0.211083	26.9095	9.45333e-06	0.000243858
WBGene00010215	F57G8.6	nhr-193	1.81446	2.29578	39.9777	3.09597e-07	1.6473e-05	Nuclear Hormone Receptor family [Source:RefSeq peptide;Acc:NP_507131]
WBGene00016052	C24B9.9	dod-3	1.79912	3.7266	10.662	0.00251012	0.0176054	Downstream Of DAF-16 (regulated by DAF-16) [Source:RefSeq peptide;Acc:NP_503742]
WBGene00044712	F22G12.8	F22G12.8	1.79785	0.618615	20.7955	6.17343e-05	0.00106558
WBGene00012070	T26H5.8.1	T26H5.8	1.79132	0.981751	17.584	0.000181631	0.00248909
WBGene00019909	R06A10.1	R06A10.1	1.79097	1.48222	44.2134	1.16822e-07	7.42782e-06
WBGene00022546	ZC196.2	ZC196.2	1.78965	1.69458	14.7356	0.000506829	0.00540451	Major sperm protein [Source:RefSeq peptide;Acc:NP_505251]
WBGene00019070	F58H7.5	F58H7.5	1.78355	0.803296	66.2102	1.55032e-09	2.09188e-07
WBGene00015067	B0238.1	B0238.1	1.7804	4.06285	130.603	2.82387e-13	1.26203e-10	Carboxylic ester hydrolase [Source:RefSeq peptide;Acc:NP_504400]
WBGene00022440	Y110A2AL.3	Y110A2AL.3	1.77885	0.918228	24.7621	1.78405e-05	0.000396759
WBGene00018850	F55A3.5	gpx-8	1.77864	1.01497	37.1836	6.08045e-07	2.84423e-05	Glutathione PeroXidase [Source:RefSeq peptide;Acc:NP_492818]
WBGene00015076	B0238.12	B0238.12	1.77577	2.70386	24.2765	2.07035e-05	0.000450437
WBGene00015879	C17B7.5	C17B7.5	1.7698	0.905601	20.1433	7.64211e-05	0.0012828
WBGene00020135	T01B6.3a	aakg-4	1.76926	4.46255	32.8028	1.90403e-06	6.74729e-05	AMP-Activated protein Kinase Gamma subunit [Source:RefSeq peptide;Acc:NP_741725]
WBGene00020329	T07H3.6	bath-26	1.76584	2.21707	18.9297	0.00011492	0.00176634	BTB and MATH domain containing [Source:RefSeq peptide;Acc:NP_494005]
WBGene00023284	F41B5.1	F41B5.1	1.76542	1.50453	96.9067	1.49515e-11	3.43958e-09
WBGene00044811	F12E12.11	F12E12.11	1.76474	2.47517	17.9065	0.000163593	0.00230182
WBGene00020015	R11G11.12a	nhr-210	1.76303	2.78397	44.252	1.15818e-07	7.42782e-06	Nuclear Hormone Receptor family [Source:RefSeq peptide;Acc:NP_503231]
WBGene00019859	R03H10.7	R03H10.7	1.76289	1.87538	12.6658	0.00111748	0.00978262
WBGene00017331	F10D2.5	ugt-40	1.76216	1.413	37.0968	6.21206e-07	2.8872e-05	UDP-GlucuronosylTransferase [Source:RefSeq peptide;Acc:NP_504810]
WBGene00021043	W05G11.6a.1	pck-1	1.76056	8.55725	107.882	3.70178e-12	1.01857e-09	Phosphoenolypyruvate CarboxyKinase [Source:RefSeq peptide;Acc:NP_497134]
WBGene00010411	H25K10.1	H25K10.1	1.75043	1.66865	21.112	5.57158e-05	0.000988445	Purple acid phosphatase [Source:RefSeq peptide;Acc:NP_502920]
WBGene00020326	T07H3.3	math-38	1.74422	1.54801	8.30344	0.00681784	0.0359544	MATH (meprin-associated Traf homology) domain containing [Source:RefSeq peptide;Acc:NP_494001]
WBGene00011328	T01D3.3a	T01D3.3	1.74197	1.74607	83.8923	9.20133e-11	1.81862e-08
WBGene00015337	C02D5.3	gsto-2	1.73649	-0.57918	17.9916	0.00015774	0.00224327	Probable glutathione transferase omega-2 [Source:UniProtKB/Swiss-Prot;Acc:P34277]
WBGene00018052	F35F10.1	F35F10.1	1.72768	2.82483	29.2708	4.83028e-06	0.00013976
WBGene00016346	C33E10.2	fbxa-120	1.71966	1.33992	32.758	1.87765e-06	6.68759e-05	F-box A protein [Source:RefSeq peptide;Acc:NP_510807]
WBGene00017092	E02C12.6	E02C12.6	1.7182	1.26373	8.88282	0.00527627	0.0299886
WBGene00022545	ZC196.1	ZC196.1	1.71641	1.39141	10.2951	0.00289214	0.0194095
WBGene00015523	C06E1.8	ztf-30	1.70857	0.391035	11.7163	0.001613	0.0129492	Zinc finger transcription factor family protein 30 [Source:UniProtKB/Swiss-Prot;Acc:P34303]
WBGene00019738	M02F4.7	clec-265	1.70674	5.32721	36.4596	7.59056e-07	3.33913e-05	C-type LECtin [Source:RefSeq peptide;Acc:NP_508518]
WBGene00044772	T23E7.6	T23E7.6	1.70586	0.851282	7.66436	0.00902713	0.0434274
WBGene00011712	T11F9.10	T11F9.10	1.70069	0.382841	24.8077	1.75969e-05	0.000393212
WBGene00044707	F22G12.7	F22G12.7	1.69677	0.0408827	15.746	0.000348562	0.00411386
WBGene00010238	F58B4.5	F58B4.5	1.69465	5.48088	27.6533	8.02801e-06	0.00021357
WBGene00007131	B0284.1	B0284.1	1.6888	2.00492	11.3587	0.00186878	0.0144567
WBGene00235114	ZK105.13	ZK105.13	1.67312	0.333698	26.2486	1.14645e-05	0.000281197
WBGene00003722	R11G11.1	nhr-132	1.6731	2.8596	101.08	8.67553e-12	2.25451e-09	Nuclear Hormone Receptor family [Source:RefSeq peptide;Acc:NP_503237]
WBGene00009840	F47H4.9	fbxa-189	1.66955	2.67793	34.9977	1.05126e-06	4.39057e-05	F-box A protein [Source:RefSeq peptide;Acc:NP_507392]
WBGene00012404	Y6G8.2a	Y6G8.2	1.66803	4.01698	31.7608	2.4641e-06	8.25715e-05
WBGene00021664	Y48G1BL.5	Y48G1BL.5	1.66675	2.81696	62.356	3.06815e-09	3.73664e-07
WBGene00018772	F53G12.4	F53G12.4	1.66291	0.23542	39.7785	3.2457e-07	1.71229e-05
WBGene00012878	Y45F10C.2	Y45F10C.2	1.66178	0.574606	10.8941	0.00224931	0.0163779	UPF0375 protein Y45F10C.2 [Source:UniProtKB/Swiss-Prot;Acc:O45941]
WBGene00021011	W03G1.5	W03G1.5	1.66062	1.15043	19.3106	0.000100772	0.00158713
WBGene00044783	T26H5.10	T26H5.10	1.65641	-0.303307	8.00252	0.00773061	0.0391187
WBGene00017789	F25E5.8a.1	F25E5.8	1.65599	5.40995	43.724	1.34501e-07	8.24215e-06
WBGene00017849	F27B3.7	F27B3.7	1.6549	2.90135	80.2207	1.59393e-10	2.83002e-08
WBGene00015839	C16C4.15	math-10	1.65001	0.0862538	19.2721	0.000133506	0.0019721	MATH (meprin-associated Traf homology) domain containing [Source:RefSeq peptide;Acc:NP_494103]
WBGene00044649	C23H5.11a	C23H5.11	1.64846	0.10181	7.37116	0.01028	0.047752
WBGene00235094	K08D9.9	K08D9.9	1.64063	1.11887	15.1499	0.000433176	0.00484749
WBGene00249826	F42A9.18a	F42A9.18	1.63675	-0.102732	8.98182	0.00502672	0.0290408
WBGene00017529	F16G10.15	F16G10.15	1.6343	0.257378	12.7029	0.00109268	0.00962562
WBGene00010146	F56C4.3a	glb-19	1.63405	1.50179	71.4072	6.43424e-10	9.6055e-08	GLoBin related [Source:RefSeq peptide;Acc:NP_001255496]
WBGene00012564	Y37H2A.4	fbxa-107	1.62526	3.52546	92.8876	2.56808e-11	5.72031e-09	F-box A protein [Source:RefSeq peptide;Acc:NP_507536]
WBGene00020364	T08E11.8	T08E11.8	1.62371	-0.266022	7.89059	0.00812761	0.0403305
WBGene00010451	K01A11.3	K01A11.3	1.62207	0.411728	35.657	8.89569e-07	3.81753e-05
WBGene00007835	C31A11.7	oac-7	1.62185	1.34133	33.0325	1.74693e-06	6.2858e-05	O-ACyltransferase homolog [Source:RefSeq peptide;Acc:NP_507120]
WBGene00044352	ZK381.8	ZK381.8	1.61812	-0.119246	7.3231	0.0105081	0.0486026
WBGene00010470	K01D12.11	cdr-4	1.60564	7.3838	9.66533	0.00379833	0.0235669	CaDmium Responsive [Source:RefSeq peptide;Acc:NP_506110]
WBGene00022142	Y71G12B.2	Y71G12B.2	1.60393	0.517365	24.8797	1.72192e-05	0.00038724
WBGene00189951	Y73B6BL.269b	linc-29	1.59838	2.17758	63.8997	2.32657e-09	2.96807e-07
WBGene00005271	C06C3.6.1	srh-48	1.59831	0.973251	27.7399	7.44202e-06	0.000200449	Serpentine Receptor, class H [Source:RefSeq peptide;Acc:NP_495999]
WBGene00020152	T01G6.5	nhr-211	1.59667	1.70861	68.2064	1.10001e-09	1.55923e-07	Nuclear Hormone Receptor family [Source:RefSeq peptide;Acc:NP_503218]
WBGene00003740	T24D8.5	nlp-2	1.58638	1.46308	30.5052	3.436e-06	0.000107312	Neuropeptide-Like Protein [Source:RefSeq peptide;Acc:NP_508426]
WBGene00019232	H23N18.1	ugt-13	1.58617	5.66931	25.4041	1.54146e-05	0.000355777	UDP-GlucuronosylTransferase [Source:RefSeq peptide;Acc:NP_504317]
WBGene00019818	R02C2.7	R02C2.7	1.5848	0.636141	11.7682	0.0015799	0.0127345
WBGene00000986	R08H2.1.1	dhs-23	1.58111	1.06591	12.6532	0.00111408	0.00977119	DeHydrogenases, Short chain [Source:RefSeq peptide;Acc:NP_506820]
WBGene00019048	F58E2.4	F58E2.4	1.57801	2.16979	61.3039	3.71452e-09	4.41745e-07
WBGene00016639	C44B12.6a	C44B12.6	1.57529	0.391237	53.7519	1.56576e-08	1.39066e-06
WBGene00000133	C05E11.4	amt-1	1.5652	3.4832	16.0815	0.000313231	0.00377627	Putative ammonium transporter 1 [Source:UniProtKB/Swiss-Prot;Acc:P54145]
WBGene00011809	T16G12.8	T16G12.8	1.56021	2.24458	16.1269	0.000304696	0.00369879
WBGene00007440	C08E8.4	C08E8.4	1.54552	3.87383	12.1947	0.0013556	0.0112632
WBGene00000673	F14F7.1	col-98	1.54328	9.53317	32.4576	2.07938e-06	7.15549e-05	COLlagen [Source:RefSeq peptide;Acc:NP_499703]
WBGene00235353	Y67D8C.23	Y67D8C.23	1.53711	1.25922	49.3307	3.85953e-08	3.05993e-06
WBGene00044435	Y20F4.8	Y20F4.8	1.53525	0.0730814	20.0796	7.8042e-05	0.00129605
WBGene00018602	F48D6.4a	F48D6.4	1.53224	7.28579	30.5325	3.52844e-06	0.000109632
WBGene00021066	W06H8.2	W06H8.2	1.53015	1.88263	29.7736	4.20109e-06	0.000125701
WBGene00016849	C50H11.1	acs-21	1.52891	2.8858	52.1263	2.16969e-08	1.81233e-06	fatty Acid CoA Synthetase family [Source:RefSeq peptide;Acc:NP_503845]
WBGene00045058	Y71A12B.17a	gadr-5	1.52453	1.33894	35.928	8.30958e-07	3.62138e-05	Uncharacterized protein; Y71A12B.17 [Source:UniProtKB/TrEMBL;Acc:G3DRG2]
WBGene00045338	M01B2.13	M01B2.13	1.52341	0.906192	8.50415	0.00619048	0.0336603
WBGene00000677	F56B3.1	col-103	1.52118	9.7906	32.588	2.00147e-06	7.03925e-05	COLlagen [Source:RefSeq peptide;Acc:NP_499982]
WBGene00012750	Y41C4A.2	faah-6	1.51867	1.58925	18.3484	0.000139562	0.00203337	Fatty Acid Amide Hydrolase homolog [Source:RefSeq peptide;Acc:NP_499508]
WBGene00019563	K09C6.9	K09C6.9	1.51603	3.57016	28.8502	5.43323e-06	0.000152794
WBGene00020080	R52.9	math-37	1.51516	2.28543	13.4146	0.000833122	0.00784128	MATH (meprin-associated Traf homology) domain containing [Source:RefSeq peptide;Acc:NP_494188]
WBGene00206415	F59H6.14	F59H6.14	1.5142	1.12222	55.017	1.2199e-08	1.14891e-06
WBGene00002088	ZK84.3	ins-5	1.51313	1.518	26.5449	1.0512e-05	0.000264839	Putative insulin-like peptide beta-type 6 [Source:UniProtKB/Swiss-Prot;Acc:P56173]
WBGene00016294	C31H2.4	C31H2.4	1.50727	3.07593	26.9794	9.26367e-06	0.000239847	Putative protein C31H2.4 [Source:UniProtKB/Swiss-Prot;Acc:Q18347]
WBGene00003778	C15H9.1	nnt-1	1.50723	5.27173	15.2381	0.000429885	0.00482606	Nicotinamide Nucleotide Transhydrogenase [Source:RefSeq peptide;Acc:NP_509028]
WBGene00018755	F53C3.12	bcmo-2	1.50352	4.33063	28.214	6.55712e-06	0.000180778	Beta-Carotene 15,15'-MonoOxygenase [Source:RefSeq peptide;Acc:NP_494694]
WBGene00016703	C46A5.8	rdl-1	1.50137	1.12688	58.3762	6.39631e-09	6.85186e-07	Rentinal Degeneration 3-Like [Source:RefSeq peptide;Acc:NP_501278]
WBGene00021178	Y9C9A.8	Y9C9A.8	1.49857	1.62828	22.582	3.48875e-05	0.000686642
WBGene00021339	Y34F4.4	Y34F4.4	1.49561	2.02315	30.6282	3.32263e-06	0.000105253
WBGene00001768	Y48E1B.10	gst-20	1.49482	5.40972	40.3629	2.86924e-07	1.56669e-05	Glutathione S-Transferase [Source:RefSeq peptide;Acc:NP_496858]
WBGene00044206	T26H5.9a	T26H5.9	1.4882	3.87363	8.98678	0.00507209	0.0292427
WBGene00009511	F37H8.2	F37H8.2	1.48484	2.70549	52.8613	1.87072e-08	1.60072e-06
WBGene00015014	B0047.3	bath-24	1.48259	2.18966	34.4155	1.22002e-06	4.79565e-05	BTB and MATH domain containing [Source:RefSeq peptide;Acc:NP_494163]
WBGene00016698	C46A5.1	C46A5.1	1.47881	3.44984	60.1679	4.57716e-09	5.17994e-07
WBGene00000491	B0024.8a	che-12	1.4779	1.52208	45.5282	8.72821e-08	6.09368e-06
WBGene00018400	F43H9.4	F43H9.4	1.47552	4.34295	31.7049	2.48508e-06	8.30312e-05
WBGene00022017	Y61A9LA.5	Y61A9LA.5	1.46225	1.44916	81.7413	1.26682e-10	2.46908e-08
WBGene00050946	M162.12	M162.12	1.46163	0.300668	20.6211	6.53426e-05	0.0011196
WBGene00012623	Y38H6C.10	fbxa-149	1.46037	1.49901	25.4118	1.46838e-05	0.000342289	F-box A protein [Source:RefSeq peptide;Acc:NP_507952]
WBGene00020325	T07H3.2	bath-46	1.45842	1.42584	31.3806	2.70988e-06	8.9058e-05	BTB and MATH domain containing [Source:RefSeq peptide;Acc:NP_494004]
WBGene00003680	ZK488.2	nhr-90	1.4568	3.56521	97.3413	1.41162e-11	3.30154e-09	Nuclear hormone receptor family member nhr-90 [Source:UniProtKB/Swiss-Prot;Acc:O17025]
WBGene00016046	C24B5.4	C24B5.4	1.45386	3.44787	64.055	2.26325e-09	2.91378e-07
WBGene00011293	R102.6	R102.6	1.45354	2.08432	45.2303	9.32004e-08	6.41118e-06
WBGene00001760	F37B1.2	gst-12	1.45291	2.88737	8.1892	0.00717276	0.0372246	Glutathione S-Transferase [Source:RefSeq peptide;Acc:NP_496862]
WBGene00013489	Y69H2.14	col-42	1.44705	9.8748	28.1471	6.75296e-06	0.000184366	COLlagen [Source:RefSeq peptide;Acc:NP_872207]
WBGene00007818	C30F2.4	C30F2.4	1.44663	0.0989017	20.2735	7.32174e-05	0.00123641
WBGene00011254	R12G8.1	R12G8.1	1.43996	0.385083	13.2554	0.000882342	0.00820537
WBGene00010754	K10G4.5	K10G4.5	1.43918	0.0199425	12.6489	0.00111592	0.00978116
WBGene00007694	C23H4.6a	C23H4.6	1.43872	2.35265	23.9196	2.30444e-05	0.000495225
WBGene00044414	C06A5.12	C06A5.12	1.43472	0.793309	44.4711	1.1029e-07	7.19738e-06
WBGene00013215	Y54G11A.4	Y54G11A.4	1.43442	2.21699	31.3122	2.76027e-06	9.05021e-05
WBGene00002182	F08F8.3a	kap-1	1.43338	2.10707	41.8687	1.98988e-07	1.13052e-05	Kinesin-Associated Protein [Source:RefSeq peptide;Acc:NP_001021246]
WBGene00015456	C04G6.6	C04G6.6	1.43093	2.97359	72.4192	5.44952e-10	8.52421e-08
WBGene00017504	F16B4.2a.1	F16B4.2	1.41801	1.93538	44.2544	1.15756e-07	7.42782e-06
WBGene00000972	K10H10.3a	dhs-8	1.40997	0.575062	16.6974	0.000247912	0.00316844	DeHydrogenases, Short chain [Source:RefSeq peptide;Acc:NP_001022250]
WBGene00011168	R09D1.12	R09D1.12	1.40707	0.891066	15.2868	0.000411981	0.00468503
WBGene00003702	Y70C5C.6a	nhr-112	1.40562	1.75113	33.0355	1.74553e-06	6.2858e-05	Nuclear Hormone Receptor family [Source:RefSeq peptide;Acc:NP_001024286]
WBGene00014884	Y39E4B.14	Y39E4B.14	1.4009	0.441415	31.7991	2.42198e-06	8.18979e-05
WBGene00011429	T04C12.7	T04C12.7	1.39993	2.0769	28.1514	6.61844e-06	0.0001814
WBGene00020832	T26C12.2	T26C12.2	1.39464	1.02337	17.2909	0.000201168	0.0026967
WBGene00014213	ZK1073.1.1	ZK1073.1	1.39333	6.44059	52.01	2.22142e-08	1.84457e-06
WBGene00018851	F55A3.6	F55A3.6	1.38705	0.0421068	22.2563	3.86556e-05	0.000743088
WBGene00010262	F58E10.7	droe-4	1.38692	3.32536	41.6462	2.09485e-07	1.18536e-05	dietary restriction over expressed [Source:RefSeq peptide;Acc:NP_506477]
WBGene00015117	B0294.1	B0294.1	1.3851	0.910558	16.7032	0.0002474	0.00316844
WBGene00008334	C55A6.5	sdz-8	1.38498	2.63633	55.7807	1.05109e-08	1.01724e-06	SKN-1 Dependent Zygotic transcript [Source:RefSeq peptide;Acc:NP_505921]
WBGene00021886	Y54G2A.21	Y54G2A.21	1.38319	1.92522	47.0014	6.33284e-08	4.62858e-06
WBGene00009395	F35C5.7	clec-64	1.38136	0.749113	8.06226	0.00752729	0.038425	C-type LECtin [Source:RefSeq peptide;Acc:NP_496744]
WBGene00019718	M01H9.2	M01H9.2	1.37931	0.56522	7.41735	0.0100657	0.0470525
WBGene00013947	ZK228.4a	ZK228.4	1.37409	5.15466	24.3926	2.34786e-05	0.000502248
WBGene00018971	F56D6.2	clec-67	1.36909	4.97705	20.2209	7.61541e-05	0.00127984	C-type LECtin [Source:RefSeq peptide;Acc:NP_500437]
WBGene00045488	F57B1.9a	F57B1.9	1.36498	2.87905	26.358	1.11026e-05	0.0002743
WBGene00008177	C48D1.1a	C48D1.1	1.36458	1.57689	20.9224	5.9243e-05	0.00103018
WBGene00018852	F55A3.7	F55A3.7	1.36266	2.67155	72.0239	5.81366e-10	8.96518e-08
WBGene00008110	C46C2.2.1	C46C2.2	1.36097	6.57978	43.1937	1.47178e-07	8.82627e-06
WBGene00016221	C29F9.6.1	C29F9.6	1.35838	0.830294	13.9017	0.000689641	0.0068153
WBGene00000675	K02D7.3a	col-101	1.35542	9.20995	8.1281	0.0073798	0.0380039	COLlagen [Source:RefSeq peptide;Acc:NP_499905]
WBGene00007599	C15A11.7a	C15A11.7	1.35373	4.08215	24.0627	2.20839e-05	0.000475311
WBGene00077701	E01A2.10	poml-3	1.35308	5.0426	31.1075	2.94421e-06	9.5639e-05	PON (paraoxonase) and MEC-6 Like [Source:RefSeq peptide;Acc:NP_001122440]
WBGene00011450	T04H1.3	ttr-22	1.34816	1.0643	22.6804	3.38263e-05	0.000670459	TransThyretin-Related family domain [Source:RefSeq peptide;Acc:NP_506068]
WBGene00019047	F58E2.3	F58E2.3	1.34482	1.79464	43.5934	1.34273e-07	8.24215e-06
WBGene00020153	T01G6.6a	nhr-212	1.34082	2.77646	44.2363	1.16224e-07	7.42782e-06	Nuclear Hormone Receptor family [Source:RefSeq peptide;Acc:NP_503217]
WBGene00015560	C07A12.2	C07A12.2	1.34026	0.788262	34.6997	1.13431e-06	4.60314e-05
WBGene00022564	ZC204.14	ZC204.14	1.33992	1.93995	60.8648	4.02559e-09	4.66868e-07
WBGene00011495	T05F1.11	T05F1.11	1.33908	3.55557	20.9049	5.95794e-05	0.00103347
WBGene00006464	T07H3.1	bath-47	1.33731	2.46621	17.8278	0.000166914	0.00232929	BTB and MATH domain-containing protein 47 [Source:UniProtKB/Swiss-Prot;Acc:O76612]
WBGene00014254	ZK1320.4	cyp-13A10	1.33723	1.01304	9.5208	0.0039888	0.0244325	Putative cytochrome P450 CYP13A10 [Source:UniProtKB/Swiss-Prot;Acc:Q09653]
WBGene00001671	F56H9.4a	gpa-9	1.33616	0.185496	15.3839	0.000397608	0.0045548	Guanine nucleotide-binding protein alpha-9 subunit [Source:RefSeq peptide;Acc:NP_001256444]
WBGene00007991	C37A5.7.1	C37A5.7	1.33466	3.7536	80.7896	1.46215e-10	2.74683e-08
WBGene00012058	T26F2.2	T26F2.2	1.33302	1.41709	18.8433	0.000117944	0.00180035
WBGene00044663	F26G1.10	F26G1.10	1.33084	0.120307	7.93832	0.00795569	0.0398153
WBGene00008388	D1086.1	D1086.1	1.32823	2.16381	15.3175	0.000407375	0.00464772
WBGene00010128	F55G11.8	F55G11.8	1.32674	4.74904	18.7946	0.000121959	0.00184424
WBGene00013226	Y56A3A.5	faah-5	1.3245	0.984025	31.8814	2.36925e-06	8.0503e-05	Fatty Acid Amide Hydrolase homolog [Source:RefSeq peptide;Acc:NP_499542]
WBGene00001859	T05E8.2	hil-8	1.32071	1.27236	38.8305	4.07137e-07	2.05516e-05	HIstone H1 Like [Source:RefSeq peptide;Acc:NP_491603]
WBGene00001772	F37B1.1	gst-24	1.32008	3.65406	7.69778	0.00894177	0.0431202	Glutathione S-Transferase [Source:RefSeq peptide;Acc:NP_496859]
WBGene00015040	B0213.10	cyp-34A5	1.31931	0.909747	9.41032	0.00418116	0.0253124	CYtochrome P450 family [Source:RefSeq peptide;Acc:NP_504099]
WBGene00008794	F14D7.7	F14D7.7	1.31866	0.545942	26.9836	9.25256e-06	0.000239847
WBGene00008985	F20G2.1	F20G2.1	1.31847	2.11992	21.1025	5.58877e-05	0.000989318
WBGene00011453	T04H1.8	ugt-56	1.31437	0.398293	21.0555	5.67421e-05	0.000996574	Putative UDP-glucuronosyltransferase ugt-56 [Source:UniProtKB/Swiss-Prot;Acc:Q22181]
WBGene00003644	F36D3.2	nhr-54	1.3114	0.948157	47.8999	5.22272e-08	3.98318e-06	Nuclear hormone receptor family member nhr-54 [Source:UniProtKB/Swiss-Prot;Acc:O45460]
WBGene00010125	F55G11.5a	dod-22	1.30921	4.01143	16.0737	0.000312418	0.00377295	Downstream Of DAF-16 (regulated by DAF-16) [Source:RefSeq peptide;Acc:NP_001255689]
WBGene00018413	F44C8.1	cyp-33C4	1.3049	2.66909	18.0382	0.000155229	0.00221375	CYtochrome P450 family [Source:RefSeq peptide;Acc:NP_503612]
WBGene00001564	C05E4.9a	icl-1	1.3027	10.2352	24.391	2.01774e-05	0.000439672	Bifunctional glyoxylate cycle protein Isocitrate lyase Malate synthase [Source:UniProtKB/Swiss-Prot;Acc:Q10663]
WBGene00010277	F58G6.7	F58G6.7	1.30048	4.98958	23.3112	2.82036e-05	0.000583563
WBGene00009299	F31E9.6	F31E9.6	1.29971	0.742116	21.298	5.24717e-05	0.000946447
WBGene00001677	M04C7.1.1	gpa-15	1.29467	0.708738	17.0078	0.000222173	0.00292746	Guanine nucleotide-binding protein alpha-15 subunit [Source:UniProtKB/Swiss-Prot;Acc:P91907]
WBGene00016262	C30F12.3	C30F12.3	1.29422	1.25588	22.6477	3.41748e-05	0.000676411
WBGene00009804	F47B8.3	F47B8.3	1.28708	2.67623	13.3304	0.00085742	0.00802145
WBGene00020532	T16A1.1a	math-42	1.28597	0.646635	14.8786	0.000478686	0.00517519	MATH (meprin-associated Traf homology) domain containing [Source:RefSeq peptide;Acc:NP_001040808]
WBGene00011394	T03D8.7	T03D8.7	1.28514	0.513838	14.504	0.000550066	0.00576306
WBGene00011844	T19C9.8	T19C9.8	1.27959	1.63475	11.9638	0.00146148	0.0119725
WBGene00021167	Y5H2B.5	cyp-32B1	1.27935	3.20588	12.6846	0.00110491	0.00970897	CYtochrome P450 family [Source:RefSeq peptide;Acc:NP_503598]
WBGene00007452	C08F11.3	C08F11.3	1.27903	1.72749	7.60099	0.00927689	0.0442798
WBGene00020941	W02D7.5	W02D7.5	1.27777	2.3067	12.8508	0.0010316	0.00923116
WBGene00015532	C06E4.3	C06E4.3	1.27553	0.479002	8.86078	0.00529754	0.0300814
WBGene00010759	K10H10.2.1	cysl-2	1.27354	5.86209	17.4776	0.000193454	0.00262294	Bifunctional L-3-cyanoalanine synthase/cysteine synthase [Source:UniProtKB/Swiss-Prot;Acc:O45679]
WBGene00044586	Y61A9LA.12	Y61A9LA.12	1.27285	0.864561	36.6648	6.91321e-07	3.08959e-05
WBGene00007473	C08H9.14	chil-8	1.27265	0.902348	12.7907	0.00105595	0.00936081	CHItinase-Like [Source:RefSeq peptide;Acc:NP_496132]
WBGene00011474	T05D4.1.1	aldo-1	1.26844	8.7122	72.3996	5.46696e-10	8.52421e-08	Fructose-bisphosphate aldolase 1 [Source:UniProtKB/Swiss-Prot;Acc:P54216]
WBGene00016204	C29E4.7	gsto-1	1.26757	3.87313	16.0478	0.000314408	0.00378071	Glutathione transferase omega-1 [Source:UniProtKB/Swiss-Prot;Acc:P34345]
WBGene00022825	ZK816.1	ZK816.1	1.26313	0.402131	34.9275	1.07024e-06	4.43031e-05
WBGene00012176	W01C9.2	W01C9.2	1.26275	0.852074	9.27915	0.00442253	0.0263419
WBGene00001777	Y53F4B.32	gst-29	1.25786	2.09307	17.7163	0.000173477	0.00239497	Glutathione S-Transferase [Source:RefSeq peptide;Acc:NP_497118]
WBGene00000284	T28F2.3	cah-6	1.25517	2.29234	35.7884	8.60622e-07	3.71603e-05	Carbonic AnHydrase [Source:RefSeq peptide;Acc:NP_491189]
WBGene00022445	Y110A2AL.9	Y110A2AL.9	1.2526	1.78902	26.4471	1.08167e-05	0.000270571
WBGene00007885	C33A12.6a	ugt-21	1.25066	4.01794	22.1574	3.98838e-05	0.000763559	UDP-glucuronosyltransferase [Source:RefSeq peptide;Acc:NP_501680]
WBGene00003713	M02H5.7	nhr-123	1.24815	0.93687	34.5322	1.18401e-06	4.70687e-05	Nuclear Hormone Receptor family [Source:RefSeq peptide;Acc:NP_503207]
WBGene00000739	T07H6.3.1	col-166	1.24649	7.45711	12.8465	0.00105332	0.00936081	COLlagen [Source:RefSeq peptide;Acc:NP_001024894]
WBGene00015395	C03G6.8	nhr-147	1.24519	0.539683	19.3183	0.000100515	0.00158664	Nuclear Hormone Receptor family [Source:RefSeq peptide;Acc:NP_504873]
WBGene00017069	D2096.1a	D2096.1	1.24154	3.35	36.0381	8.08312e-07	3.53366e-05
WBGene00010274	F58G6.3	F58G6.3	1.23918	4.42806	18.1845	0.000148792	0.00214153
WBGene00004002	T21E8.3	pgp-8	1.23718	2.96757	8.26853	0.00690382	0.0362302	P-GlycoProtein related [Source:RefSeq peptide;Acc:NP_509811]
WBGene00008178	C48D1.5a	C48D1.5	1.2361	0.905296	18.3487	0.000139545	0.00203337
WBGene00001852	C30G7.1	hil-1	1.23588	3.66582	9.43181	0.00417442	0.0252825	Histone H1.X [Source:UniProtKB/Swiss-Prot;Acc:Q18336]
WBGene00001789	R13D7.7	gst-41	1.23582	1.72561	16.045	0.000312927	0.00377584	Glutathione S-Transferase [Source:RefSeq peptide;Acc:NP_504894]
WBGene00019622	K10C2.7	K10C2.7	1.23089	1.59248	24.5453	1.90477e-05	0.000417651
WBGene00016097	C25E10.8	C25E10.8	1.23072	3.46309	60.8745	4.01838e-09	4.66868e-07
WBGene00010940	M163.8.1	M163.8	1.2296	2.11189	20.3283	7.19124e-05	0.00122025
WBGene00007919	C34C6.7a	C34C6.7	1.2291	2.58129	7.53996	0.00955999	0.0452006
WBGene00018955	F56C11.3	F56C11.3	1.22758	3.8175	66.337	1.51658e-09	2.08648e-07	Sulfhydryl oxidase [Source:RefSeq peptide;Acc:NP_490690]
WBGene00011752	T13F3.5	fbxa-2	1.22626	1.1598	24.65	1.84541e-05	0.00040654	F-box A protein [Source:RefSeq peptide;Acc:NP_507106]
WBGene00045291	F23D12.10	F23D12.10	1.22072	0.603032	9.33301	0.00432166	0.0259261
WBGene00017726	F22H10.2	F22H10.2	1.21612	3.21735	11.2419	0.0019601	0.0149732
WBGene00021611	Y46H3D.7a.1	nhr-238	1.21533	1.58624	30.3554	3.57974e-06	0.000110649	Nuclear Hormone Receptor family [Source:RefSeq peptide;Acc:NP_503461]
WBGene00012969	Y48A6B.8	Y48A6B.8	1.21358	0.452071	10.9735	0.00217748	0.0160824
WBGene00012824	Y43F8B.14	Y43F8B.14	1.21298	1.09682	14.1367	0.000631164	0.00636287
WBGene00022275	Y74C9A.1	Y74C9A.1	1.20879	0.900956	21.6964	4.61796e-05	0.000852268
WBGene00008127	C47A10.5a	ddo-1	1.20669	3.20528	23.2551	2.82792e-05	0.000583563	D-aspartate oxidase 1 [Source:UniProtKB/Swiss-Prot;Acc:O45307]
WBGene00014028	ZK637.10.1	trxr-2	1.20574	4.21434	98.8297	1.16103e-11	2.76148e-09	Probable glutathione reductase 2 [Source:UniProtKB/Swiss-Prot;Acc:P30635]
WBGene00017861	F27D9.2	F27D9.2	1.20365	4.17883	56.1729	9.7419e-09	9.62733e-07
WBGene00001544	C17F4.6	gcy-19	1.20308	0.974294	34.4594	1.20633e-06	4.76858e-05	Receptor-type guanylate cyclase gcy-19 [Source:UniProtKB/Swiss-Prot;Acc:O16544]
WBGene00018056	F35F10.6.1	F35F10.6	1.20255	1.94571	16.3583	0.000279691	0.0034857
WBGene00009839	F47H4.8	fbxa-188	1.20229	1.53796	12.467	0.00119826	0.0103097	F-box A protein [Source:RefSeq peptide;Acc:NP_507391]
WBGene00001391	K01A2.2a	far-7	1.20122	3.17644	15.4713	0.000385133	0.00445554	Fatty Acid/Retinol binding protein [Source:RefSeq peptide;Acc:NP_871991]
WBGene00015427	C04E6.13	C04E6.13	1.20101	1.32652	33.0153	1.75479e-06	6.29794e-05
WBGene00004092	F44C4.5	ppt-1	1.19927	1.49327	38.6026	4.30137e-07	2.14047e-05	Palmitoyl-protein thioesterase 1 [Source:UniProtKB/Swiss-Prot;Acc:Q20390]
WBGene00000716	T15B7.3	col-143	1.19904	9.41608	7.58188	0.00942091	0.044755	COLlagen [Source:RefSeq peptide;Acc:NP_504738]
WBGene00021654	Y47G7B.2	Y47G7B.2	1.19876	1.59205	23.6108	2.53361e-05	0.00053465
WBGene00000801	Y23H5A.1a	cars-2	1.19643	2.57193	62.3189	3.08879e-09	3.73664e-07
WBGene00012548	Y37D8A.6	Y37D8A.6	1.19634	4.32668	86.1792	6.59172e-11	1.3406e-08
WBGene00022386	Y95B8A.6a.1	Y95B8A.6	1.19634	3.29568	14.9793	0.000461224	0.00507137
WBGene00001433	Y18D10A.25	fkb-8	1.19633	3.5951	28.1577	6.60668e-06	0.0001814	Peptidyl-prolyl cis-trans isomerase [Source:RefSeq peptide;Acc:NP_001021725]
WBGene00016435	C35B1.5	C35B1.5	1.19595	7.50126	27.6845	7.61047e-06	0.000203424
WBGene00014643	B0391.8	B0391.8	1.19573	1.91832	63.0057	2.72942e-09	3.41981e-07
WBGene00017654	F21C10.4	F21C10.4	1.19442	0.680588	14.6702	0.000517102	0.00548488
WBGene00017785	F25E5.4	F25E5.4	1.19379	2.35769	20.042	7.90159e-05	0.00130604
WBGene00021055	W06A11.4	W06A11.4	1.19228	1.9389	54.6835	1.3024e-08	1.20241e-06
WBGene00010001	F53F8.4	F53F8.4	1.19119	4.57964	48.2465	4.85132e-08	3.74058e-06
WBGene00020373	T09A12.2a	gpx-6	1.18878	1.21021	18.0784	0.000153098	0.00219029	Glutathione peroxidase [Source:RefSeq peptide;Acc:NP_001023368]
WBGene00011522	T06D8.1a	srap-1	1.18783	6.76606	26.7681	9.94667e-06	0.000253324	Serine Rich Adhesion Protein-like [Source:RefSeq peptide;Acc:NP_496398]
WBGene00014030	ZK637.13.1	glb-1	1.18376	5.39506	12.095	0.00141188	0.0116339	Globin-like protein [Source:UniProtKB/Swiss-Prot;Acc:P30627]
WBGene00016766	C49C8.2	C49C8.2	1.18027	1.15511	23.6123	2.53246e-05	0.00053465
WBGene00013078	Y51A2D.10a	ttr-25	1.17893	4.76362	71.6862	6.14523e-10	9.27269e-08	TransThyretin-Related family domain [Source:RefSeq peptide;Acc:NP_001256814]
WBGene00009623	F41E7.7a	F41E7.7	1.17879	1.62193	25.8946	1.27242e-05	0.000304189
WBGene00015435	C04E12.5	C04E12.5	1.1779	0.131134	12.2553	0.00130224	0.0109166
WBGene00015402	C03G6.17	C03G6.17	1.17752	2.36945	20.0948	7.76524e-05	0.00129264
WBGene00000169	F32A5.5a	aqp-1	1.17691	6.2277	19.2553	0.000104916	0.00164502	AQuaPorin or aquaglyceroporin related [Source:RefSeq peptide;Acc:NP_495510]
WBGene00000715	T15B7.4	col-142	1.17686	9.01321	25.799	1.31195e-05	0.000312687	COLlagen [Source:RefSeq peptide;Acc:NP_504736]
WBGene00019439	K06B9.2	K06B9.2	1.17666	0.289715	15.6637	0.00035912	0.00421366
WBGene00017659	F21C10.10.1	F21C10.10	1.17602	5.90301	8.14831	0.00731409	0.0377209
WBGene00011095	R07B7.11	gana-1	1.1756	4.36502	42.2563	1.82007e-07	1.05979e-05	GAlactosidase/N-Acetylgalactosaminidase [Source:RefSeq peptide;Acc:NP_506031]
WBGene00013898	ZC443.3	ZC443.3	1.16792	4.61709	7.91793	0.00810243	0.0403109
WBGene00008841	F15A4.6	F15A4.6	1.1658	4.3923	62.5062	2.98605e-09	3.70825e-07
WBGene00019187	H11E01.2	H11E01.2	1.16324	2.44438	22.689	3.37362e-05	0.000670459
WBGene00003655	Y17D7A.3a	nhr-65	1.16257	3.03967	40.0973	3.0096e-07	1.61198e-05	Nuclear hormone receptor family member nhr-65 [Source:UniProtKB/Swiss-Prot;Acc:O45907]
WBGene00009512	F37H8.3a	F37H8.3	1.16023	2.88817	19.7289	8.76486e-05	0.00141865
WBGene00018278	F41C6.4a	F41C6.4	1.15826	-0.0443143	8.41516	0.00643764	0.03464
WBGene00015705	C12D5.2	nhr-152	1.15656	1.58033	30.165	3.77156e-06	0.000115559	Nuclear Hormone Receptor family [Source:RefSeq peptide;Acc:NP_504990]
WBGene00020522	T15B7.10	T15B7.10	1.15615	0.569677	11.3431	0.00187408	0.0144898
WBGene00023069	F55A4.9	rncs-1	1.15508	1.37686	10.129	0.00308625	0.0202672
WBGene00010724	K09E9.1a.1	K09E9.1	1.15443	4.50769	43.7902	1.28451e-07	8.01136e-06
WBGene00013510	Y71A12B.13a	Y71A12B.13	1.15408	0.767232	28.8288	5.46603e-06	0.000152813
WBGene00045418	F15B9.10a	F15B9.10	1.14997	6.22245	109.788	2.93743e-12	8.77041e-10
WBGene00010967	MTCE.35	nduo-5	1.14854	10.1975	26.2517	1.14541e-05	0.000281197	NADH-ubiquinone oxidoreductase chain 5 [Source:UniProtKB/Swiss-Prot;Acc:P24896]
WBGene00002112	ZC334.10	ins-29	1.14627	0.587237	9.39967	0.00420021	0.025384	INSulin related [Source:RefSeq peptide;Acc:NP_001021846]
WBGene00021070	W07B8.1a	cpr-8	1.14496	4.00687	9.37157	0.00428732	0.025779	Cysteine PRotease related [Source:RefSeq peptide;Acc:NP_503384]
WBGene00010957	MTCE.3	nduo-6	1.14489	7.23613	20.8794	6.09213e-05	0.00105414	NADH-ubiquinone oxidoreductase chain 6 [Source:UniProtKB/Swiss-Prot;Acc:P24885]
WBGene00019090	F59A7.2	F59A7.2	1.14302	3.2967	29.4134	4.64225e-06	0.000136001
WBGene00010966	MTCE.34	nduo-3	1.1421	6.02961	24.8344	1.76604e-05	0.000393378	NADH-ubiquinone oxidoreductase chain 3 [Source:UniProtKB/Swiss-Prot;Acc:P24895]
WBGene00003091	Y22F5A.5	lys-2	1.14206	7.40694	15.4333	0.000397537	0.0045548	LYSozyme [Source:RefSeq peptide;Acc:NP_505643]
WBGene00008389	D1086.2a	D1086.2	1.14043	1.06001	8.09565	0.00741615	0.0381351
WBGene00006561	Y38C1AA.4a	tcl-2	1.1369	3.15308	16.9346	0.000227981	0.00297605	T-cell defective protein 2 [Source:UniProtKB/Swiss-Prot;Acc:Q9N428]
WBGene00010365	H04D03.4	H04D03.4	1.1324	0.0932443	7.87743	0.0081757	0.0404833
WBGene00019329	K02F3.6	ceeh-1	1.13184	4.19013	77.0398	2.60348e-10	4.34936e-08	Epoxide hydrolase 1 [Source:UniProtKB/Swiss-Prot;Acc:G5EBI4]
WBGene00195176	Y43F8B.24	Y43F8B.24	1.13177	1.38653	20.8696	6.02669e-05	0.0010441
WBGene00045516	F43D2.7	F43D2.7	1.1286	1.21238	18.0835	0.000152828	0.00219029
WBGene00044901	Y41G9A.10	Y41G9A.10	1.12759	2.16067	22.0924	4.07132e-05	0.000776262
WBGene00020183	T03D3.5	T03D3.5	1.12377	3.74199	36.7504	6.76788e-07	3.07358e-05
WBGene00010183	F57A8.8	fipr-13	1.12173	3.38202	19.85	8.41953e-05	0.00137545	FIP (Fungus-Induced Protein) Related [Source:RefSeq peptide;Acc:NP_001023988]
WBGene00012446	Y17D7A.1	nhr-230	1.12135	1.73353	19.1293	0.000107096	0.00167172	Nuclear Hormone Receptor family [Source:RefSeq peptide;Acc:NP_507681]
WBGene00019290	K02A2.5	K02A2.5	1.12039	0.453195	18.5234	0.000131471	0.00195231
WBGene00012034	T26C5.4	T26C5.4	1.11925	3.03404	22.6062	3.46227e-05	0.000682389
WBGene00008113	C46C2.5	C46C2.5	1.11807	2.69407	8.67981	0.00574208	0.0318619
WBGene00012910	Y46G5A.20	Y46G5A.20	1.11572	2.4623	7.71087	0.00882708	0.0426698
WBGene00044350	Y73B6BL.44	Y73B6BL.44	1.11077	2.80798	33.8481	1.41229e-06	5.3276e-05
WBGene00017698	F22B7.9	F22B7.9	1.11011	5.08616	8.47552	0.00633293	0.0342071
WBGene00045404	C06C3.11	C06C3.11	1.10881	1.2854	9.6476	0.00377964	0.0235105
WBGene00016767	C49C8.3	C49C8.3	1.10522	1.74029	26.4348	1.08557e-05	0.000270595
WBGene00044922	Y43C5A.7	Y43C5A.7	1.09896	1.86065	16.8399	0.000235728	0.00304322
WBGene00007899	C33D9.5	C33D9.5	1.0976	1.57236	13.0659	0.000949138	0.00864233
WBGene00001761	T26C5.1	gst-13	1.09754	6.36775	28.945	5.29531e-06	0.000149832	Glutathione S-Transferase [Source:RefSeq peptide;Acc:NP_495967]
WBGene00016630	C44B7.10.1	acer-1	1.09643	8.85776	57.6961	7.27536e-09	7.50699e-07	ACEtyl-CoA Regulator [Source:RefSeq peptide;Acc:NP_495409]
WBGene00008335	C55A6.6	C55A6.6	1.09381	2.21221	47.2094	6.05533e-08	4.496e-06
WBGene00012396	Y6D1A.2	Y6D1A.2	1.09372	0.73701	12.2004	0.00133076	0.0111046
WBGene00007953	C35A5.9	hda-11	1.0926	0.745965	16.4731	0.00026847	0.00337887	Histone DeAcetylase [Source:RefSeq peptide;Acc:NP_505699]
WBGene00013220	Y54G11A.13a	ctl-3	1.09141	3.26806	33.947	1.37659e-06	5.27806e-05	Catalase [Source:RefSeq peptide;Acc:NP_741058]
WBGene00011452	T04H1.7	ugt-55	1.08519	1.46366	31.2005	2.84474e-06	9.28376e-05	Putative UDP-glucuronosyltransferase ugt-55 [Source:UniProtKB/Swiss-Prot;Acc:Q22180]
WBGene00008739	F13D12.3	F13D12.3	1.0836	4.70911	55.2732	1.16028e-08	1.11522e-06
WBGene00000714	T15B7.5	col-141	1.08333	2.97563	34.9724	1.05806e-06	4.40586e-05	COLlagen [Source:RefSeq peptide;Acc:NP_504735]
WBGene00016657	C44E12.1	C44E12.1	1.0829	3.53512	26.6327	1.02462e-05	0.000259539
WBGene00021872	Y54G2A.6a	clec-85	1.08007	6.36155	33.1964	1.67347e-06	6.0839e-05	C-type LECtin [Source:RefSeq peptide;Acc:NP_500262]
WBGene00001692	W05E7.1	grd-3	1.07998	6.67126	21.3791	5.16087e-05	0.00093328	GRounDhog (hedgehog-like family) [Source:RefSeq peptide;Acc:NP_500346]
WBGene00013802	Y116A8C.25a	Y116A8C.25	1.07978	1.18145	26.5881	1.03801e-05	0.000261987
WBGene00019597	K09H9.5	K09H9.5	1.07932	2.70597	16.9437	0.00022725	0.0029719
WBGene00000374	C01F6.3	cyp-31A1	1.07848	4.1687	37.4119	5.7483e-07	2.71602e-05
WBGene00012629	Y38H6C.17	slc-36.3	1.07667	1.4642	9.63568	0.00379879	0.0235669	SLC (SoLute Carrier) homolog [Source:RefSeq peptide;Acc:NP_507960]
WBGene00001811	C30H6.6	haf-1	1.07402	2.62562	39.2812	3.65416e-07	1.88525e-05	HAlF transporter (PGP related) [Source:RefSeq peptide;Acc:NP_503098]
WBGene00019789	M116.2	M116.2	1.07102	2.8077	48.1514	4.95037e-08	3.7961e-06
WBGene00003669	T26H2.9a	nhr-79	1.07034	3.24577	26.1203	1.1905e-05	0.000290039	Nuclear hormone receptor family member nhr-79 [Source:UniProtKB/Swiss-Prot;Acc:O18141]
WBGene00012228	W03H9.2a	W03H9.2	1.06934	1.17247	33.6774	1.47622e-06	5.50954e-05
WBGene00000761	C24A11.9	coq-1	1.06802	6.19889	61.7292	3.43738e-09	4.1228e-07	COenzyme Q (ubiquinone) biosynthesis [Source:RefSeq peptide;Acc:NP_491588]
WBGene00018310	F41G4.7	F41G4.7	1.06783	1.68674	20.5431	6.70279e-05	0.00114568
WBGene00020451	T12B5.4	fbxa-11	1.06598	1.49951	34.3289	1.24749e-06	4.86033e-05	F-box A protein [Source:RefSeq peptide;Acc:NP_497303]
WBGene00019734	M02E1.2	M02E1.2	1.06497	0.993487	36.7985	6.68773e-07	3.05697e-05
WBGene00015828	C16C4.4a	math-14	1.0634	2.27789	15.6778	0.000357292	0.00420275	MATH (meprin-associated Traf homology) domain containing [Source:RefSeq peptide;Acc:NP_001254044]
WBGene00016481	C36C5.12	C36C5.12	1.06116	1.30926	15.3049	0.000409266	0.00466171	UPF0376 protein C36C5.12 [Source:UniProtKB/Swiss-Prot;Acc:O16406]
WBGene00013647	Y105C5B.5a	Y105C5B.5	1.06113	5.84285	11.0134	0.00217521	0.0160824
WBGene00007472	C08H9.13	chil-7	1.06012	0.356953	9.42056	0.00416291	0.0252346	CHItinase-Like [Source:RefSeq peptide;Acc:NP_496131]
WBGene00010294	F59A1.8	fbxa-129	1.06011	1.57533	25.774	1.31861e-05	0.000313627
WBGene00003528	C37H5.9a	nas-9	1.05975	4.7747	26.2435	1.14819e-05	0.000281197	Zinc metalloproteinase nas-9 [Source:UniProtKB/Swiss-Prot;Acc:P91137]
WBGene00018195	F39E9.2	btb-16	1.05903	3.42264	22.5309	3.54514e-05	0.000694818	BTB (Broad/complex/Tramtrack/Bric a brac) domain protein [Source:RefSeq peptide;Acc:NP_494499]
WBGene00007388	C06H2.4	folt-1	1.05886	3.24113	15.5831	0.000369788	0.00432076	Folate transporter 1 [Source:UniProtKB/Swiss-Prot;Acc:Q17766]
WBGene00017434	F13H8.1a	F13H8.1	1.05843	2.26685	28.775	5.54923e-06	0.000154538
WBGene00001769	ZK697.6a	gst-21	1.05593	0.564531	10.3022	0.00287124	0.0193095	Glutathione S-Transferase [Source:RefSeq peptide;Acc:NP_001256003]
WBGene00016281	C31B8.4	C31B8.4	1.05569	1.7147	7.76411	0.00860278	0.041845
WBGene00019854	R03H10.1	R03H10.1	1.05494	3.56865	14.4885	0.000553256	0.00578097
WBGene00077539	Y52B11A.12	Y52B11A.12	1.05462	0.979096	11.6468	0.00165853	0.0132165
WBGene00000905	T13C5.1a	daf-9	1.05183	2.12073	41.1499	2.35073e-07	1.31426e-05	Cytochrome P450 daf-9 [Source:UniProtKB/Swiss-Prot;Acc:H2KYS3]
WBGene00018543	F47C10.6	ugt-32	1.04921	0.52316	8.34344	0.00664454	0.0353192	UDP-GlucuronosylTransferase [Source:RefSeq peptide;Acc:NP_504060]
WBGene00019249	H28G03.1a	H28G03.1	1.04759	8.04489	27.0106	9.18041e-06	0.000238572
WBGene00001665	E02C12.5	gpa-3	1.04726	0.771402	12.7864	0.00105774	0.00937076	Guanine nucleotide-binding protein alpha-3 subunit [Source:UniProtKB/Swiss-Prot;Acc:P28052]
WBGene00010659	K08D8.5	K08D8.5	1.04326	3.98452	9.31691	0.00437442	0.0261649
WBGene00016119	C25H3.10a	C25H3.10	1.04036	3.36923	10.772	0.00236769	0.016965
WBGene00003569	F35C12.2a	ncx-4	1.03789	2.71571	22.059	4.11476e-05	0.000782418	Na/Ca eXchangers [Source:RefSeq peptide;Acc:NP_001040663]
WBGene00007716	C25D7.4a	fbxa-82	1.03633	1.33948	14.8927	0.000476194	0.00516109	F-box A protein [Source:RefSeq peptide;Acc:NP_506704]
WBGene00007730	C25G4.2.1	C25G4.2	1.03576	4.86701	30.229	3.70587e-06	0.000114045	UPF0483 protein C25G4.2 [Source:UniProtKB/Swiss-Prot;Acc:Q18169]
WBGene00017246	F08D12.2	F08D12.2	1.03513	3.03713	25.0917	1.61577e-05	0.000369285
WBGene00013882	ZC410.5a	ZC410.5	1.02879	5.333	17.7499	0.000172727	0.00238806
WBGene00019750	M03D4.3	M03D4.3	1.02661	0.845727	26.2808	1.13569e-05	0.000279599
WBGene00017341	F10D7.4	F10D7.4	1.02588	0.840493	13.3449	0.000852543	0.00798648
WBGene00013899	ZC443.4	ZC443.4	1.02456	3.57459	16.0808	0.000308918	0.00374034
WBGene00194641	F47G3.4	F47G3.4	1.02325	2.51523	11.1792	0.00200264	0.0152044
WBGene00021239	Y20F4.4a	Y20F4.4	1.01934	4.33621	57.7489	7.20263e-09	7.50699e-07
WBGene00003124	K10B3.9.1	mai-1	1.01113	3.7495	21.1606	5.48481e-05	0.000980639	ATPase inhibitor mai-1, mitochondrial [Source:UniProtKB/Swiss-Prot;Acc:P37209]
WBGene00020501	T14B4.5	T14B4.5	1.00988	1.96315	10.0486	0.00319184	0.0207366
WBGene00014053	ZK669.3	ZK669.3	1.00727	4.31411	15.0278	0.000453102	0.00501054	GILT-like protein ZK669.3 [Source:UniProtKB/Swiss-Prot;Acc:Q23570]
WBGene00001751	K08F4.11	gst-3	1.00661	1.34241	12.2511	0.00130439	0.0109281	Glutathione S-transferase 3 [Source:UniProtKB/Swiss-Prot;Acc:O16116]
WBGene00000111	T08B1.3	alh-5	1.00639	4.1706	14.2564	0.000603517	0.00614597	Aldehyde dehydrogenase [Source:RefSeq peptide;Acc:NP_503545]
WBGene00015085	B0244.10	B0244.10	1.00475	2.62584	18.7624	0.000121219	0.00184097	Putative G-protein coupled receptor B0244.10 [Source:UniProtKB/Swiss-Prot;Acc:Q960A0]
WBGene00008028	C39E9.4	scl-6	1.00311	2.83729	15.0481	0.000449686	0.00498061	SCP-Like extracellular protein [Source:RefSeq peptide;Acc:NP_502508]
WBGene00009383	F35B12.3	F35B12.3	1.00202	3.79168	15.2978	0.00041032	0.00466993
WBGene00013081	Y51A2D.14.1	Y51A2D.14	1.00174	4.8432	43.8324	1.27238e-07	7.97113e-06
WBGene00002270	R07B1.2.1	lec-7	1.00061	1.23309	11.6981	0.00162483	0.013007	Probable galaptin lec-7 [Source:UniProtKB/Swiss-Prot;Acc:Q09605]
WBGene00015332	C02C2.1	tyr-1	0.999666	4.85287	23.4063	2.69858e-05	0.00056353	Putative tyrosinase-like protein tyr-1 [Source:UniProtKB/Swiss-Prot;Acc:P34269]
WBGene00044289	Y37F4.8	Y37F4.8	0.997314	0.533344	10.4018	0.00275488	0.0187758
WBGene00015370	C03A7.12	C03A7.12	0.996609	2.15791	19.0363	0.000110503	0.00171727
WBGene00022562	ZC204.12	ZC204.12	0.996164	5.47175	21.9981	4.20163e-05	0.000795701
WBGene00001820	F53B2.6	ham-1	0.993656	1.09478	12.3619	0.00124872	0.0106009
WBGene00219748	Y16E11A.3	linc-46	0.992339	0.677726	13.8846	0.000694125	0.00683075
WBGene00002263	K08H10.1a.1	lea-1	0.990742	10.1323	15.4384	0.000391398	0.00450944	plant Late Embryo Abundant (LEA) related [Source:RefSeq peptide;Acc:NP_001256174]
WBGene00016683	C45G9.12	C45G9.12	0.990202	2.36259	15.274	0.00041391	0.00470315
WBGene00020407	T10D4.3	chil-24	0.989928	2.43518	34.549	1.17892e-06	4.69996e-05	CHItinase-Like [Source:RefSeq peptide;Acc:NP_494455]
WBGene00021673	Y48G1BM.8	Y48G1BM.8	0.987098	1.88476	31.2915	2.77577e-06	9.07981e-05
WBGene00007322	C05B5.5a	C05B5.5	0.986108	0.971335	10.7397	0.00239629	0.017061	Uncharacterized F-box protein C05B5.5 [Source:UniProtKB/Swiss-Prot;Acc:P34293]
WBGene00006949	F38E11.7a	wrt-3	0.985813	1.91551	13.8602	0.000700557	0.00688236	Warthog protein 3 [Source:UniProtKB/Swiss-Prot;Acc:Q20170]
WBGene00022076	Y69A2AR.5	daao-1	0.984803	3.48859	10.8926	0.0022507	0.0163779	D-amino-acid oxidase [Source:UniProtKB/Swiss-Prot;Acc:Q95XG9]
WBGene00022788	ZK682.2.1	slc-17.7	0.983707	4.04964	23.3548	2.74197e-05	0.000570045	SLC (SoLute Carrier) homolog [Source:RefSeq peptide;Acc:NP_505399]
WBGene00006602	ZK54.2a.1	tps-1	0.983427	6.58924	15.6036	0.000370879	0.0043299	Alpha,alpha-trehalose-phosphate synthase [UDP-forming] 1 [Source:UniProtKB/Swiss-Prot;Acc:Q7YZT6]
WBGene00007900	C33D9.6a	C33D9.6	0.981108	2.44375	19.2876	0.000101553	0.00159585
WBGene00019113	F59E11.7a	F59E11.7	0.978651	2.09766	7.63751	0.00910845	0.0437072
WBGene00000597	F11H8.3	col-8	0.977182	9.64669	8.15639	0.00727845	0.0375924	Cuticle collagen 8 [Source:UniProtKB/Swiss-Prot;Acc:P18833]
WBGene00044167	C36A4.11.1	C36A4.11	0.976403	0.424997	13.9633	0.000673776	0.00668205
WBGene00017537	F17A9.5	F17A9.5	0.974542	5.57659	21.7904	4.48856e-05	0.000838722
WBGene00010666	K08E4.2a	K08E4.2	0.970452	2.75574	17.8681	0.000164603	0.00230931
WBGene00020850	T27B7.3	nhr-226	0.969093	2.10272	15.2073	0.000424147	0.00477332	Nuclear Hormone Receptor family [Source:RefSeq peptide;Acc:NP_503630]
WBGene00016984	C56G3.1a.1	npr-8	0.966216	1.65644	26.3897	1.1e-05	0.000272244	Probable G-protein coupled receptor C56G3.1 [Source:UniProtKB/Swiss-Prot;Acc:Q18904]
WBGene00014027	ZK637.9a	tpk-1	0.965273	2.27681	30.3581	3.5771e-06	0.000110649	Thiamin pyrophosphokinase 1 [Source:UniProtKB/Swiss-Prot;Acc:P30636]
WBGene00006535	F40F4.5	tba-9	0.964311	3.08446	30.4997	3.44119e-06	0.000107312	TuBulin, Alpha [Source:RefSeq peptide;Acc:NP_508555]
WBGene00012131	T28F3.5a	T28F3.5	0.961745	2.88421	26.2013	1.16249e-05	0.000284202
WBGene00005649	F20D6.3	srp-8	0.96038	0.531404	13.4135	0.000830426	0.00783157	SeRPin [Source:RefSeq peptide;Acc:NP_505108]
WBGene00008358	D1025.7	nspc-18	0.959828	2.7308	12.9707	0.000984756	0.00889831	Nematode Specific Peptide family, group C [Source:RefSeq peptide;Acc:NP_741930]
WBGene00013008	Y48E1B.9a.1	clec-146	0.958839	2.81792	11.6899	0.00163013	0.0130271	C-type LECtin [Source:RefSeq peptide;Acc:NP_001254401]
WBGene00010619	K07A1.15	K07A1.15	0.955903	1.24165	17.5036	0.00018678	0.00254721
WBGene00014826	R13H4.2a	R13H4.2	0.954931	7.24911	25.5772	1.39787e-05	0.000328031
WBGene00021128	W10C8.5.1	W10C8.5	0.95299	6.88296	25.5927	1.39144e-05	0.000327069
WBGene00011295	R102.8	R102.8	0.952619	1.81184	7.89249	0.00812068	0.0403109
WBGene00007886	C33A12.7	ethe-1	0.951771	2.86782	23.2157	2.86272e-05	0.000587317	ETHE1 (human ETHylmalonic Encephalopathy) homolog [Source:RefSeq peptide;Acc:NP_501684]
WBGene00013654	Y105C5B.15a	Y105C5B.15	0.95166	6.1713	21.7532	4.54207e-05	0.000844223	Purple acid phosphatase [Source:RefSeq peptide;Acc:NP_001294121]
WBGene00007894	C33D3.3	C33D3.3	0.950048	1.60561	10.8976	0.00224607	0.0163725
WBGene00013633	Y105C5A.8a	Y105C5A.8	0.949349	4.58842	12.8636	0.00102932	0.00922382
WBGene00000835	ZK652.11	cuc-1	0.949013	5.79086	15.2689	0.000418549	0.00473371	CU (copper) Chaperonin [Source:RefSeq peptide;Acc:NP_498707]
WBGene00077771	C41G7.9a.1	C41G7.9	0.948792	6.70004	44.4511	1.10784e-07	7.19738e-06
WBGene00016894	C53B7.3a	C53B7.3	0.945591	5.50246	7.96098	0.00794841	0.0397931
WBGene00014206	ZK1058.6	nit-1	0.945235	3.44678	8.19636	0.00710274	0.0370118	NITrilase [Source:RefSeq peptide;Acc:NP_497791]
WBGene00010965	MTCE.31	ctc-2	0.944576	10.3947	19.7913	8.58524e-05	0.00139764	Cytochrome c oxidase subunit 2 [Source:UniProtKB/Swiss-Prot;Acc:P24894]
WBGene00016417	C34F11.8	C34F11.8	0.943923	3.11475	16.2319	0.000292626	0.00360213
WBGene00013418	Y65A5A.1a	Y65A5A.1	0.942511	1.57559	17.812	0.000167828	0.00233644
WBGene00015262	B0563.5	B0563.5	0.941807	1.93329	17.5076	0.00018652	0.00254721
WBGene00013884	ZC412.3.1	ZC412.3	0.93904	4.61375	27.6988	7.53014e-06	0.000201661
WBGene00007728	C25F9.9	C25F9.9	0.938906	0.744793	12.0321	0.0014224	0.0117071
WBGene00023414	R01H2.7	R01H2.7	0.93808	1.50121	16.307	0.00028487	0.00354081
WBGene00012212	W02D9.6	W02D9.6	0.936545	4.07902	7.33993	0.010471	0.0484788
WBGene00007533	C12C8.2a	cbl-1	0.93648	5.74937	22.8359	3.22203e-05	0.000646218	Cystathionine Beta Lyase [Source:RefSeq peptide;Acc:NP_492486]
WBGene00010453	K01B6.1	fozi-1	0.936313	4.773	14.4122	0.000570357	0.00590252	Formin-homology and zinc finger domains protein 1 [Source:UniProtKB/Swiss-Prot;Acc:P34489]
WBGene00019131	F59H5.3	bath-12	0.936186	2.11319	30.6199	3.33017e-06	0.000105253
WBGene00017673	F21F3.3	icmt-1	0.935514	4.85744	9.38079	0.00426087	0.0256732	Protein-S-isoprenylcysteine O-methyltransferase [Source:RefSeq peptide;Acc:NP_491473]
WBGene00017304	F09F7.7a	F09F7.7	0.935404	5.15405	24.1754	2.13124e-05	0.000461538	DNA N6-methyl adenine demethylase [Source:UniProtKB/Swiss-Prot;Acc:Q8MNT9]
WBGene00001684	K10B3.8.1	gpd-2	0.935194	9.25779	41.5967	2.11898e-07	1.1942e-05	Glyceraldehyde-3-phosphate dehydrogenase 2 [Source:UniProtKB/Swiss-Prot;Acc:P17329]
WBGene00010873	M05B5.6	trpa-2	0.9334	2.38057	39.037	3.87424e-07	1.98421e-05	TRPA cation channel homolog [Source:RefSeq peptide;Acc:NP_492031]
WBGene00017507	F16B4.5a	F16B4.5	0.927305	1.37455	23.071	2.99431e-05	0.000608092
WBGene00019138	F59H6.8	bath-21	0.925295	1.54368	26.8342	9.66235e-06	0.00024743	BTB and MATH domain containing [Source:RefSeq peptide;Acc:NP_494155]
WBGene00020136	T01B6.4	T01B6.4	0.925207	0.414226	8.60866	0.00591316	0.0325401
WBGene00009396	F35C5.8.1	clec-65	0.925055	6.71263	43.163	1.47997e-07	8.83761e-06	C-type LECtin [Source:RefSeq peptide;Acc:NP_496745]
WBGene00009595	F40F12.7.1	F40F12.7	0.924938	5.39663	24.1285	2.16189e-05	0.000466736
WBGene00003620	F21D12.1a.1	nhr-21	0.924658	3.43108	17.2011	0.000207594	0.00277974	Nuclear Hormone Receptor family [Source:RefSeq peptide;Acc:NP_001022100]
WBGene00016914	C54D1.7	C54D1.7	0.920858	1.85501	31.384	2.70741e-06	8.9058e-05
WBGene00018354	F42G2.5	F42G2.5	0.920552	1.72641	16.8413	0.000235605	0.00304322	Major sperm protein [Source:RefSeq peptide;Acc:NP_494271]
WBGene00015483	C05D11.5	C05D11.5	0.919768	2.86188	37.9428	5.04806e-07	2.46388e-05	Putative hydroxypyruvate isomerase [Source:UniProtKB/Swiss-Prot;Acc:Q11185]
WBGene00000660	T21B4.2	col-85	0.918088	0.6859	7.66002	0.00901627	0.0434049	COLlagen [Source:RefSeq peptide;Acc:NP_496665]
WBGene00008492	F01D5.1	F01D5.1	0.914231	5.02712	11.8479	0.00153895	0.0124802
WBGene00017787	F25E5.6	nhr-141	0.914194	0.745275	16.5825	0.000258232	0.0032676	Nuclear Hormone Receptor family [Source:RefSeq peptide;Acc:NP_001023845]
WBGene00010018	F54B8.3	fbxa-69	0.911613	3.10385	16.2102	0.000294912	0.00361441	F-box A protein [Source:RefSeq peptide;Acc:NP_506948]
WBGene00019200	H14E04.3	H14E04.3	0.910999	0.629894	24.842	1.74161e-05	0.000390416
WBGene00008336	C55A6.7	C55A6.7	0.908723	3.57025	27.9241	7.06062e-06	0.000191277
WBGene00019022	F58A6.1	F58A6.1	0.908533	3.65363	8.19363	0.00711136	0.037043
WBGene00009243	F29C6.1a	F29C6.1	0.906602	4.91188	25.2235	1.55324e-05	0.000357321
WBGene00194651	C33D9.13	C33D9.13	0.903739	1.16064	7.99207	0.00776677	0.0392528
WBGene00015948	C18A11.2	C18A11.2	0.901787	0.77484	9.4516	0.00410814	0.0249998
WBGene00007404	C07A9.8	best-5	0.900413	1.99539	8.70186	0.00567708	0.0316484	Bestrophin homolog 5 [Source:UniProtKB/Swiss-Prot;Acc:P34319]
WBGene00007006	C10C6.2	npr-3	0.898722	0.470428	10.0298	0.00321713	0.0208597	NeuroPeptide Receptor family [Source:RefSeq peptide;Acc:NP_502162]
WBGene00008415	D2030.5	mce-1	0.897526	5.77083	55.194	1.17837e-08	1.1249e-06	Methylmalonyl-CoA Epimerase [Source:RefSeq peptide;Acc:NP_492120]
WBGene00017834	F26F12.3a	F26F12.3	0.896402	7.49592	11.4905	0.00177863	0.013905
WBGene00010094	F55C5.5	tsfm-1	0.895502	6.1477	26.8745	9.54986e-06	0.000244997	Elongation factor Ts, mitochondrial [Source:UniProtKB/Swiss-Prot;Acc:Q20819]
WBGene00015371	C03A7.13	C03A7.13	0.895292	1.14173	8.5526	0.00606023	0.0331036
WBGene00044251	F59C6.12	F59C6.12	0.894464	1.90988	33.3274	1.61714e-06	5.92514e-05	UPF0598 protein F59C6.12 [Source:UniProtKB/Swiss-Prot;Acc:Q564X7]
WBGene00007154	B0365.7	dhc-3	0.893564	1.0929	10.9579	0.00219144	0.0161283	Dynein Heavy Chain [Source:RefSeq peptide;Acc:NP_506272]
WBGene00002262	F13D12.2	ldh-1	0.89193	6.91469	20.0132	7.97716e-05	0.00131698	L-lactate dehydrogenase [Source:UniProtKB/Swiss-Prot;Acc:Q27888]
WBGene00022245	Y73B6BL.24	acp-6	0.8913	8.34165	7.78488	0.00858397	0.041797	ACid Phosphatase family [Source:RefSeq peptide;Acc:NP_500982]
WBGene00022455	Y110A7A.4	tyms-1	0.890309	4.90477	26.0747	1.2066e-05	0.000292946	Thymidylate synthase [Source:RefSeq peptide;Acc:NP_491532]
WBGene00012431	Y11D7A.7	Y11D7A.7	0.888968	3.83979	17.5056	0.000186651	0.00254721
WBGene00003716	F44C8.10	nhr-126	0.888306	2.67979	42.361	1.77685e-07	1.04329e-05	Nuclear Hormone Receptor family [Source:RefSeq peptide;Acc:NP_503609]
WBGene00014002	ZK593.2a	ZK593.2	0.887665	1.30873	10.618	0.00251935	0.0176594
WBGene00005000	C48E7.10	spp-15	0.886802	4.48091	30.0265	3.91798e-06	0.000118996	SaPosin-like Protein family [Source:RefSeq peptide;Acc:NP_491803]
WBGene00012457	Y17G7B.1	acbp-6	0.886461	2.05056	10.7497	0.00238646	0.0170266	Acyl-Coenzyme A Binding Protein [Source:RefSeq peptide;Acc:NP_496552]
WBGene00014697	C36A4.3	cyp-25A3	0.885967	2.17963	11.3924	0.00183717	0.014254	CYtochrome P450 family [Source:RefSeq peptide;Acc:NP_001040850]
WBGene00012130	T28F3.4a	slc-17.4	0.885367	4.68081	11.2534	0.00194832	0.0149077	SLC (SoLute Carrier) homolog [Source:RefSeq peptide;Acc:NP_503071]
WBGene00022354	Y82E9BR.22	Y82E9BR.22	0.883807	3.74856	66.7718	1.40666e-09	1.95442e-07
WBGene00003749	ZK1320.10	nlp-11	0.882155	3.79841	42.0146	1.92406e-07	1.10205e-05	Neuropeptide-like peptide 11 [Source:UniProtKB/Swiss-Prot;Acc:Q09367]
WBGene00019139	F59H6.9	bath-1	0.882136	2.79545	17.3531	0.000196842	0.00265604	BTB and MATH domain containing [Source:RefSeq peptide;Acc:NP_494156]
WBGene00016407	C34D10.2a.1	C34D10.2	0.881154	7.04261	11.0056	0.00216585	0.0160328
WBGene00008040	C40H1.5	ttr-5	0.879262	4.56642	16.4336	0.00027228	0.00341153	Transthyretin-like protein 5 [Source:UniProtKB/Swiss-Prot;Acc:Q03575]
WBGene00010936	M163.2	ztf-14	0.878243	0.664413	9.65603	0.00376615	0.0234682	Zinc finger putative Transcription Factor family [Source:RefSeq peptide;Acc:NP_510411]
WBGene00018213	F39H12.2	F39H12.2	0.87796	0.32321	8.11383	0.00735639	0.0378973
WBGene00012239	W04A8.4a	W04A8.4	0.877547	3.57398	10.6707	0.00246524	0.0173755
WBGene00016499	C37C3.7	C37C3.7	0.876566	2.41331	20.6706	6.42952e-05	0.00110435
WBGene00020139	T01B11.2a.1	T01B11.2	0.876556	6.58108	13.0975	0.000944407	0.00861604	Alanine--glyoxylate aminotransferase 2-like [Source:UniProtKB/Swiss-Prot;Acc:P91408]
WBGene00016860	C50H11.15	cyp-33C9	0.876514	4.02659	25.2272	1.55153e-05	0.000357321	CYtochrome P450 family [Source:RefSeq peptide;Acc:NP_503846]
WBGene00015735	C13B9.4a.1	pdfr-1	0.874128	4.1197	37.0959	6.21345e-07	2.8872e-05	Calcitonin receptor-like protein 1 [Source:UniProtKB/Swiss-Prot;Acc:Q09460]
WBGene00011927	T22C8.6	T22C8.6	0.872931	3.02857	16.6271	0.000254168	0.00323075
WBGene00001178	F22E12.4a.1	egl-9	0.868963	4.92103	30.6843	3.27221e-06	0.000104361	Hypoxia-inducible factor prolyl hydroxylase [Source:UniProtKB/Swiss-Prot;Acc:G5EBV0]
WBGene00015434	C04E12.4	C04E12.4	0.868658	4.17787	27.8564	7.19843e-06	0.000194261
WBGene00018730	F53A9.7	F53A9.7	0.866935	3.22381	13.8972	0.000690837	0.00682232
WBGene00003960	F54D5.1a	pcs-1	0.8664	4.25947	47.8354	5.29514e-08	4.01658e-06	PhytoChelatin Synthase [Source:RefSeq peptide;Acc:NP_001122615]
WBGene00020852	T27B7.6a	nhr-228	0.866288	3.2116	34.6962	1.13532e-06	4.60314e-05	Nuclear Hormone Receptor family [Source:RefSeq peptide;Acc:NP_001041172]
WBGene00015052	B0218.8	clec-52	0.866209	6.30819	10.6946	0.00245915	0.0173589	C-type LECtin [Source:RefSeq peptide;Acc:NP_501371]
WBGene00016561	C41D11.1a	eri-6	0.865738	4.0737	63.5631	2.47031e-09	3.12305e-07	Enhanced RNAI (RNA interference) [Source:RefSeq peptide;Acc:NP_001249624]
WBGene00012886	Y45F10D.6	Y45F10D.6	0.863661	2.87655	9.71311	0.00367619	0.0229995
WBGene00009361	F33E2.5.1	F33E2.5	0.861329	1.92994	12.8261	0.00104155	0.00928002
WBGene00011060	R06C1.6	R06C1.6	0.861155	3.48727	17.3574	0.000196551	0.00265467
WBGene00003726	C13C4.3	nhr-136	0.860656	2.41981	29.1662	4.97326e-06	0.000143306	Nuclear hormone receptor family member nhr-136 [Source:UniProtKB/Swiss-Prot;Acc:O01930]
WBGene00021344	Y37B11A.2a	Y37B11A.2	0.859026	4.32344	17.4725	0.000188815	0.00256996	DNA polymerase [Source:RefSeq peptide;Acc:NP_001299851]
WBGene00007340	C05D12.2	C05D12.2	0.856917	4.02952	12.5915	0.00114125	0.00989809
WBGene00018153	F37C12.10	F37C12.10	0.856087	1.3157	10.1066	0.00311538	0.0203909
WBGene00020090	R119.5a	R119.5	0.854591	3.30892	25.7462	1.32953e-05	0.000315157
WBGene00045387	K09H9.8	K09H9.8	0.853873	3.75943	25.2809	1.52684e-05	0.000353566
WBGene00022696	ZK328.7a	ZK328.7	0.851153	1.30327	16.2136	0.000294552	0.00361315	Tetratricopeptide repeat protein 21 homolog [Source:UniProtKB/Swiss-Prot;Acc:Q20255]
WBGene00007521	C11E4.7a	C11E4.7	0.850301	3.69349	10.8159	0.00232247	0.0167392
WBGene00000787	C41D11.8	cps-6	0.850027	6.03547	103.496	6.38039e-12	1.68936e-09	Endonuclease G, mitochondrial [Source:UniProtKB/Swiss-Prot;Acc:Q95NM6]
WBGene00007099	B0024.9a	trx-2	0.849849	5.48457	44.5464	1.08456e-07	7.19738e-06	Probable thioredoxin-2 [Source:UniProtKB/Swiss-Prot;Acc:Q17424]
WBGene00021492	Y40B10A.7	comt-5	0.849261	0.832012	7.56799	0.00939969	0.0447138	Catechol-O-MethylTransferase family [Source:RefSeq peptide;Acc:NP_503559]
WBGene00018269	F41C3.3.1	acs-11	0.848647	6.20025	34.32	1.25032e-06	4.86033e-05	fatty Acid CoA Synthetase family [Source:RefSeq peptide;Acc:NP_494848]
WBGene00021799	Y53G8AL.1	Y53G8AL.1	0.848237	1.77342	9.15229	0.00467022	0.0274099
WBGene00008021	C39B10.1	C39B10.1	0.847307	0.773891	13.9274	0.000682994	0.00676868
WBGene00010789	K12G11.2	sulp-5	0.847245	1.5156	9.63941	0.00379278	0.0235609	SULfate Permease family [Source:RefSeq peptide;Acc:NP_505990]
WBGene00008667	F10G8.9a	F10G8.9	0.846923	3.8532	44.4557	1.10669e-07	7.19738e-06
WBGene00008677	F11A5.9	F11A5.9	0.846424	5.07658	8.57453	0.0060351	0.0330232
WBGene00219493	C18D4.12	C18D4.12	0.846218	0.606114	7.77759	0.00877415	0.0424725
WBGene00194682	F40D4.17	F40D4.17	0.846176	0.740259	10.7787	0.00235821	0.0169359
WBGene00015182	B0416.7a	B0416.7	0.845829	2.65117	9.88677	0.00341638	0.0217819
WBGene00022772	ZK616.2	ZK616.2	0.84573	1.37802	11.639	0.00166374	0.0132279
WBGene00018992	F56F11.5	trpl-1	0.84562	0.668425	8.68492	0.00571922	0.0317765
WBGene00003684	C12D5.8a	nhr-94	0.845112	1.98072	21.0205	5.73884e-05	0.00100541	Nuclear Hormone Receptor family [Source:RefSeq peptide;Acc:NP_504989]
WBGene00014089	ZK822.1	ZK822.1	0.844884	0.42406	14.9193	0.000471544	0.00512996
WBGene00019001	F57B10.3a	ipgm-1	0.84321	8.33423	45.611	8.57081e-08	6.01371e-06	2,3-bisphosphoglycerate-independent phosphoglycerate mutase [Source:UniProtKB/Swiss-Prot;Acc:G5EFZ1]
WBGene00015805	C15H9.11.1	C15H9.11	0.842901	2.78731	21.1141	5.5678e-05	0.000988445
WBGene00009823	F47G4.2	gadr-6	0.842864	2.80882	14.4179	0.000568022	0.00589575
WBGene00010740	K10D3.6	K10D3.6	0.842525	3.06829	9.964	0.00330722	0.0212209
WBGene00008971	F20C5.6	F20C5.6	0.84133	1.83169	9.8783	0.00342859	0.0218238
WBGene00012825	Y43F8C.3	Y43F8C.3	0.840928	4.33813	22.331	3.77544e-05	0.000731778
WBGene00022194	Y71H2B.4	Y71H2B.4	0.83589	4.93103	22.2966	3.81676e-05	0.000736289
WBGene00021157	Y4C6B.3a	Y4C6B.3	0.835124	2.88422	11.9769	0.00145393	0.0119176
WBGene00008708	F11E6.4a	F11E6.4	0.833384	1.19748	7.82603	0.00836651	0.0410153
WBGene00017153	E_BE45912.2	E_BE45912.2	0.83295	2.23068	18.9122	0.000115228	0.00176914
WBGene00044488	Y54G2A.45a	Y54G2A.45	0.8318	4.4916	15.1963	0.000425868	0.00478479
WBGene00015059	B0228.1	B0228.1	0.831127	2.90478	13.5331	0.000793304	0.00757309
WBGene00021533	Y42G9A.3a	Y42G9A.3	0.831005	4.54254	8.75481	0.00556084	0.0311908
WBGene00021518	Y41D4B.16	hpo-6	0.829344	5.88266	8.22055	0.00707072	0.0368998
WBGene00010974	R01H10.6	bbs-5	0.826701	0.476821	11.1056	0.00206344	0.0155595	BBS (Bardet-Biedl Syndrome) protein [Source:RefSeq peptide;Acc:NP_499272]
WBGene00044921	F53C11.9	F53C11.9	0.826483	2.46994	13.7863	0.000720459	0.00704544
WBGene00003710	C25B8.6	nhr-120	0.82532	3.25963	35.3873	9.52282e-07	4.03727e-05	Nuclear Hormone Receptor family [Source:RefSeq peptide;Acc:NP_509116]
WBGene00015393	C03G6.5	C03G6.5	0.825288	2.7952	9.22783	0.00452099	0.0267241	UPF0376 protein C03G6.5 [Source:UniProtKB/Swiss-Prot;Acc:O01454]
WBGene00021400	Y38C1AA.9	Y38C1AA.9	0.823021	1.47996	19.1763	0.000105417	0.00165102
WBGene00219207	C01F6.14	C01F6.14	0.822887	1.07617	14.2167	0.000612473	0.00621585
WBGene00194674	F23D12.11	F23D12.11	0.820888	6.13947	27.0333	9.12023e-06	0.000237889
WBGene00001252	C39B10.6a	elt-4	0.820149	0.247911	8.99295	0.00500258	0.028949	Erythroid-Like Transcription factor family [Source:RefSeq peptide;Acc:NP_001257105]
WBGene00019924	R07C3.8	fbxc-33	0.819959	1.24133	12.6222	0.00112764	0.00984088	F-box C protein [Source:RefSeq peptide;Acc:NP_493849]
WBGene00003652	Y67A6A.2a	nhr-62	0.816373	3.21839	19.022	0.000111036	0.00171983	Nuclear hormone receptor family member nhr-62 [Source:UniProtKB/Swiss-Prot;Acc:O02279]
WBGene00009335	F32D8.13a	F32D8.13	0.815448	1.36697	17.9622	0.000159346	0.00226097
WBGene00017233	F07G11.9	lmd-4	0.813386	1.23965	10.2273	0.00296224	0.0197572	LysM Domain (peptidoglycan binding) protein [Source:RefSeq peptide;Acc:NP_504862]
WBGene00219589	F37H8.13	anr-35	0.813089	0.542867	7.9708	0.00784095	0.0394946
WBGene00022814	ZK742.4	ZK742.4	0.812618	3.09936	17.5488	0.000183866	0.00251481
WBGene00010553	K04C1.3	K04C1.3	0.812552	1.67259	15.2072	0.000424166	0.00477332
WBGene00011564	T07C5.1b	ugt-50	0.809302	5.5901	13.3562	0.000851697	0.0079851	Putative UDP-glucuronosyltransferase ugt-50 [Source:UniProtKB/Swiss-Prot;Acc:Q22295]
WBGene00016452	C35D10.17	C35D10.17	0.808861	4.05034	32.37	2.08041e-06	7.15549e-05	COX assembly mitochondrial protein 2 homolog [Source:UniProtKB/Swiss-Prot;Acc:Q8MNU7]
WBGene00012142	T28H10.1	T28H10.1	0.807475	1.77159	18.635	0.000126574	0.00189563
WBGene00018672	F52C9.1.1	F52C9.1	0.807248	5.35195	44.0415	1.21404e-07	7.67416e-06	Uncharacterized WD repeat-containing protein F52C9.1 [Source:RefSeq peptide;Acc:NP_001254925]
WBGene00014166	ZK945.4	ZK945.4	0.806713	1.72844	14.7775	0.000496935	0.00533142	Uncharacterized RING finger protein ZK945.4 [Source:UniProtKB/Swiss-Prot;Acc:Q09623]
WBGene00001685	K10B3.7.1	gpd-3	0.805786	9.4185	53.8328	1.54081e-08	1.38604e-06	Glyceraldehyde-3-phosphate dehydrogenase 3 [Source:UniProtKB/Swiss-Prot;Acc:P17330]
WBGene00012987	Y48C3A.3	Y48C3A.3	0.805538	4.34424	25.9778	1.24155e-05	0.000298845
WBGene00002107	ZC334.3	ins-24	0.80549	1.8662	10.7575	0.00237881	0.0170228	INSulin related [Source:RefSeq peptide;Acc:NP_493443]
WBGene00119203	T04A8.18	T04A8.18	0.805429	1.80991	21.6872	4.63158e-05	0.000852268
WBGene00004798	F43D9.4	sip-1	0.804166	9.92035	11.4569	0.00179252	0.0139747	Stress-induced protein 1 [Source:UniProtKB/Swiss-Prot;Acc:Q20363]
WBGene00015359	C02G6.1	C02G6.1	0.803141	2.68215	8.5799	0.00598812	0.0328247
WBGene00021034	W05F2.2	enu-3.4	0.802612	1.51755	14.0937	0.00064145	0.00644343	ENhancer of Uncoordination [Source:RefSeq peptide;Acc:NP_001032982]
WBGene00016492	C37A2.6	C37A2.6	0.802361	1.7062	23.5516	2.58025e-05	0.000543673	Methyltransferase-like protein 20 homolog [Source:UniProtKB/Swiss-Prot;Acc:O01503]
WBGene00017952	F31E3.6	F31E3.6	0.801974	2.34402	12.1628	0.00135068	0.0112554
WBGene00006705	Y94H6A.6	ubc-8	0.801686	3.89156	14.9199	0.000471439	0.00512996	UBiquitin Conjugating enzyme [Source:RefSeq peptide;Acc:NP_500245]
WBGene00013806	Y116A8C.29	Y116A8C.29	0.801187	1.84421	17.3459	0.000197338	0.00266017
WBGene00001461	Y48D7A.2.1	flp-18	0.800259	4.07365	31.7491	2.4546e-06	8.25715e-05	FMRFamide-like neuropeptide 18 EMPGVLRF-amide SVPGVLRF-amide 1 SVPGVLRF-amide 2 EIPGVLRF-amide SEVPGVLRF-amide DVPGVLRF-amide SVPGVLRF-amide 3 [Source:UniProtKB/Swiss-Prot;Acc:Q9N4V0]
WBGene00003031	R186.4	lin-46	0.799471	0.921035	17.9909	0.000157779	0.00224327	LIN-46; Uncharacterized protein [Source:UniProtKB/TrEMBL;Acc:G5EF06]
WBGene00001813	F57A10.3	haf-3	0.79878	6.5206	36.4215	7.34458e-07	3.25131e-05	HAlF transporter (PGP related) [Source:RefSeq peptide;Acc:NP_506927]
WBGene00023415	F16C3.3	F16C3.3	0.797532	1.81378	22.5766	3.4946e-05	0.00068683
WBGene00007840	C31C9.6	C31C9.6	0.796911	3.0744	12.2064	0.00132762	0.0111028
WBGene00020924	W02B3.4	W02B3.4	0.79514	1.91311	10.2155	0.00297681	0.0198167
WBGene00012624	Y38H6C.11	fbxa-150	0.79369	2.5821	14.7073	0.000510016	0.00542201	F-box A protein [Source:RefSeq peptide;Acc:NP_507954]
WBGene00008857	F15D3.7	timm-23	0.79286	6.88978	46.022	7.83307e-08	5.637e-06	Translocase, Inner Mitochondrial Membrane [Source:RefSeq peptide;Acc:NP_492953]
WBGene00003715	R02D1.1	nhr-125	0.792316	1.14245	20.125	7.68825e-05	0.00128742	Nuclear hormone receptor family member nhr-125 [Source:UniProtKB/Swiss-Prot;Acc:O17082]
WBGene00016364	C33G8.7	nhr-161	0.792217	1.02384	8.45728	0.00631936	0.0341601	Nuclear Hormone Receptor family [Source:RefSeq peptide;Acc:NP_504765]
WBGene00017961	F31F4.12	nhr-180	0.791865	2.44224	16.2886	0.000286745	0.00355782	Nuclear Hormone Receptor family [Source:RefSeq peptide;Acc:NP_503286]
WBGene00001639	M01F1.1	gly-14	0.791352	1.82837	32.4612	2.03074e-06	7.07537e-05	GLYcosylation related [Source:RefSeq peptide;Acc:NP_497719]
WBGene00004182	C06E8.3a	prk-1	0.790664	5.24714	34.731	1.12527e-06	4.60314e-05	Pim (mammalian oncogene) Related Kinase [Source:RefSeq peptide;Acc:NP_001263706]
WBGene00018286	F41E6.5a	F41E6.5	0.790585	4.02655	13.2624	0.000879965	0.00818869
WBGene00021986	Y59C2A.3	Y59C2A.3	0.789662	5.21796	44.8068	1.02356e-07	6.91067e-06
WBGene00018894	F55F8.6	mff-2	0.789428	4.41106	19.5245	9.38203e-05	0.00149952	Mitochondrial Fission Factor [Source:RefSeq peptide;Acc:NP_491656]
WBGene00007114	B0035.16	mttu-1	0.788413	2.86665	30.968	3.02946e-06	9.75054e-05	Probable mitochondrial tRNA-specific 2-thiouridylase 1 [Source:UniProtKB/Swiss-Prot;Acc:Q17440]
WBGene00017007	D1007.10a	D1007.10	0.785842	3.74367	20.6918	6.38539e-05	0.00109811
WBGene00011274	R53.5	R53.5	0.785574	5.70263	80.1411	1.61335e-10	2.83002e-08
WBGene00018931	F56B3.7	ugt-52	0.783148	2.17889	7.78303	0.00852985	0.0415767	UDP-GlucuronosylTransferase [Source:RefSeq peptide;Acc:NP_499988]
WBGene00003234	Y56A3A.3.1	mif-1	0.782571	4.5947	35.4459	9.38267e-07	3.98991e-05	MIF (Macrophage migration Inhibitory Factor) related [Source:RefSeq peptide;Acc:NP_499536]
WBGene00006061	F30A10.5a	stl-1	0.780731	6.07395	66.274	1.53323e-09	2.08891e-07	STomatin-Like [Source:RefSeq peptide;Acc:NP_001251106]
WBGene00003394	T07H6.2	mom-1	0.780077	1.52733	13.0938	0.000939005	0.0085956	Protein-serine O-palmitoleoyltransferase porcupine [Source:UniProtKB/Swiss-Prot;Acc:Q22329]
WBGene00010514	K02E11.5	K02E11.5	0.779108	1.8303	8.35987	0.00659652	0.0351706
WBGene00010049	F54D5.3	F54D5.3	0.77833	7.63356	34.2488	1.27345e-06	4.93654e-05
WBGene00016442	C35D10.5	C35D10.5	0.777977	4.80999	35.9001	8.36794e-07	3.62503e-05
WBGene00012449	Y17D7B.1	nhr-231	0.776958	0.220452	14.6435	0.00052224	0.00553102	Nuclear Hormone Receptor family [Source:RefSeq peptide;Acc:NP_507672]
WBGene00001955	F58A4.7a	hlh-11	0.773666	6.8004	21.6782	4.64494e-05	0.000852395	Helix-loop-helix protein 11 [Source:UniProtKB/Swiss-Prot;Acc:P34474]
WBGene00008494	F01D5.3	F01D5.3	0.773526	2.7825	7.38879	0.0101976	0.047496
WBGene00014000	ZK550.6	ZK550.6	0.772216	5.75477	9.50747	0.00403324	0.0246617	Probable phytanoyl-CoA dioxygenase [Source:UniProtKB/Swiss-Prot;Acc:O62515]
WBGene00016782	C49G7.4.1	phat-3	0.771869	2.83353	9.4034	0.00419353	0.0253545	PHAryngeal gland Toxin-related [Source:RefSeq peptide;Acc:NP_504129]
WBGene00021855	Y54F10AR.2	Y54F10AR.2	0.771854	4.9885	60.011	4.7121e-09	5.24801e-07
WBGene00008599	F09A5.2	F09A5.2	0.77156	2.49106	16.3785	0.00027768	0.00346372	Putative tyrosine-protein kinase F09A5.2 [Source:UniProtKB/Swiss-Prot;Acc:Q19238]
WBGene00006533	T28D6.2	tba-7	0.768926	3.63157	15.2127	0.000423317	0.00477332	TuBulin, Alpha [Source:RefSeq peptide;Acc:NP_499463]
WBGene00015678	C10F3.4a	mcp-1	0.7682	2.90403	28.5922	5.84231e-06	0.000162347	GDP-D-glucose phosphorylase 1 [Source:UniProtKB/Swiss-Prot;Acc:Q5ZR76]
WBGene00010539	K03H1.4.1	ttr-2	0.768191	7.33318	33.8833	1.39947e-06	5.30776e-05	Transthyretin-like protein 2 [Source:UniProtKB/Swiss-Prot;Acc:P34500]
WBGene00017126	E04F6.6	E04F6.6	0.766627	4.58452	17.4921	0.000187532	0.00255499
WBGene00016812	C50D2.9	C50D2.9	0.764748	5.29481	50.6661	2.9241e-08	2.3719e-06
WBGene00021379	Y37E11B.7a	Y37E11B.7	0.762491	2.6727	9.58274	0.00388511	0.0238808
WBGene00022592	ZC328.2	klu-2	0.760425	2.96755	10.7159	0.00241979	0.017176	KLUmpfuss related [Source:RefSeq peptide;Acc:NP_491843]
WBGene00019476	K07C11.3.1	K07C11.3	0.759089	3.34328	15.1593	0.000431676	0.00483843
WBGene00019664	K11H12.8a	K11H12.8	0.758215	7.13577	20.3209	7.20873e-05	0.00122174
WBGene00044082	D1086.12a	D1086.12	0.756842	4.09831	32.5041	2.0078e-06	7.04387e-05
WBGene00019863	R04A9.3	R04A9.3	0.756309	3.05953	18.715	0.000123183	0.00185874
WBGene00235352	ZK250.13.1	ZK250.13	0.755389	2.45444	8.01133	0.00770026	0.0390523
WBGene00000485	F18C12.1	che-3	0.755182	2.98321	11.7333	0.0016021	0.0128838	Cytoplasmic dynein 2 heavy chain 1 [Source:UniProtKB/Swiss-Prot;Acc:Q19542]
WBGene00017823	F26D11.6	F26D11.6	0.754099	1.75639	12.3339	0.00126256	0.0106796
WBGene00077775	T07C12.15	T07C12.15	0.752702	1.71612	12.726	0.00108287	0.0095572
WBGene00019108	F59D6.7	chpf-2	0.752281	1.10247	12.4179	0.00122156	0.0104208	Calcineurin-like EF-Hand Protein Family member [Source:RefSeq peptide;Acc:NP_503830]
WBGene00008394	D1086.7	D1086.7	0.752203	5.95899	12.8462	0.00103533	0.00924758
WBGene00008860	F15D4.3	rmo-1	0.752055	5.69574	20.6257	6.52437e-05	0.00111927
WBGene00021928	Y55F3AM.11	Y55F3AM.11	0.75182	2.88708	15.1517	0.000432896	0.00484749
WBGene00017964	F31F7.1a	F31F7.1	0.749956	6.48096	7.70972	0.00886503	0.042809
WBGene00003573	C13D9.7	ncx-8	0.748478	1.49876	7.38576	0.0102117	0.0475292	Na/Ca eXchangers [Source:RefSeq peptide;Acc:NP_504341]
WBGene00018044	F35D11.3.1	F35D11.3	0.747592	4.48786	16.7	0.000247687	0.00316844	Uncharacterized membrane protein F35D11.3 [Source:UniProtKB/Swiss-Prot;Acc:Q20035]
WBGene00018427	F44E7.5a	F44E7.5	0.745062	4.65132	11.7128	0.00161526	0.0129599
WBGene00003759	Y47D3B.2a	nlp-21	0.744231	4.34206	23.7978	2.39211e-05	0.000509385	Neuropeptide-Like Protein [Source:RefSeq peptide;Acc:NP_499466]
WBGene00019492	K07E3.4a	K07E3.4	0.742006	7.34382	14.3244	0.000588245	0.00602983
WBGene00021461	Y39G10AR.3a	nekl-1	0.741885	0.84876	12.4956	0.00118487	0.0102008	NEK (NEver in mitosis Kinase) Like [Source:RefSeq peptide;Acc:NP_001293320]
WBGene00009927	F52B11.5	F52B11.5	0.741858	1.11934	10.9104	0.00223433	0.0163219
WBGene00000287	M02B7.6a	cal-3	0.739422	1.45091	8.77633	0.00549571	0.0309599	CALmodulin related genes [Source:RefSeq peptide;Acc:NP_500421]
WBGene00013258	Y57A10A.15	polg-1	0.738632	4.80297	30.019	3.9261e-06	0.000118996	POLG (mitochondrial DNA POLymerase Gamma) [Source:RefSeq peptide;Acc:NP_496592]
WBGene00003618	E02H1.7	nhr-19	0.736583	3.71319	8.67679	0.00573957	0.0318605	Nuclear hormone receptor family member nhr-19 [Source:UniProtKB/Swiss-Prot;Acc:Q09528]
WBGene00021296	Y25C1A.13	Y25C1A.13	0.735955	4.78501	39.9735	3.09904e-07	1.6473e-05
WBGene00001455	C05E11.8a	flp-12	0.735053	3.78336	21.7318	4.56616e-05	0.000846458	FMRF-Like Peptide [Source:RefSeq peptide;Acc:NP_508789]
WBGene00020011	R11G1.2	R11G1.2	0.734547	0.811501	7.76131	0.00861362	0.0418687
WBGene00004227	K07C10.1	ptr-13	0.734199	5.06447	15.3273	0.000405923	0.00463492	PaTched Related family [Source:RefSeq peptide;Acc:NP_496392]
WBGene00011003	R04B5.5	R04B5.5	0.733924	4.19498	10.8425	0.00229735	0.0166335
WBGene00011817	T16H12.9	T16H12.9	0.731489	1.95133	18.5468	0.000130427	0.00194091
WBGene00015172	B0410.3	B0410.3	0.731194	4.79848	8.06745	0.00752148	0.038425
WBGene00022576	ZC250.2	ZC250.2	0.730509	1.83548	12.6991	0.00109429	0.00962769
WBGene00008368	D1053.3	D1053.3	0.730203	2.88771	13.405	0.000833133	0.00784128
WBGene00017864	F27D9.5	pcca-1	0.728999	8.58209	53.0691	1.79433e-08	1.56397e-06	Propionyl-CoA carboxylase alpha chain, mitochondrial [Source:UniProtKB/Swiss-Prot;Acc:Q19842]
WBGene00021372	Y37E11AR.5a	ugt-45	0.727293	3.88398	11.0553	0.0021061	0.0157542	UDP-GlucuronosylTransferase [Source:RefSeq peptide;Acc:NP_500410]
WBGene00011132	R08A2.1	R08A2.1	0.725293	3.04877	19.2993	0.000101157	0.0015914
WBGene00003617	F44C8.3	nhr-18	0.724915	2.53479	17.4258	0.000191914	0.0026071	Nuclear hormone receptor family member nhr-18 [Source:UniProtKB/Swiss-Prot;Acc:O16360]
WBGene00019203	H14N18.3	ttr-47	0.724277	6.02762	49.5379	3.69571e-08	2.9467e-06	TransThyretin-Related family domain [Source:RefSeq peptide;Acc:NP_505304]
WBGene00000968	T05F1.10	dhs-4	0.724197	2.50713	8.5173	0.00615483	0.033516	DeHydrogenases, Short chain [Source:RefSeq peptide;Acc:NP_492563]
WBGene00000057	F28F8.1	acr-18	0.724178	2.4256	11.2777	0.00192429	0.0147812	AcetylCholine Receptor [Source:RefSeq peptide;Acc:NP_506868]
WBGene00021397	Y38C1AA.6	Y38C1AA.6	0.724035	2.25449	7.64786	0.00906592	0.0435394
WBGene00019777	M57.1	M57.1	0.723374	3.56697	34.8961	1.07883e-06	4.45273e-05
WBGene00007950	C35A5.6a	C35A5.6	0.722471	3.03916	11.0145	0.00214138	0.0159163
WBGene00003411	F14F4.3a	mrp-5	0.721782	7.41499	21.7642	4.51911e-05	0.000842133
WBGene00001446	W07E11.2	flp-3	0.720815	3.66996	30.9927	3.00929e-06	9.7079e-05	FMRFamide-like neuropeptides 3 SPLGTMRF-amide TPLGTMRF-amide SAEPFGTMRF-amide NPENDTPFGTMRF-amide ASEDALFGTMRF-amide EAEEPLGTMRF-amide SADDSAPFGTMRF-amide NPLGTMRF-amide [Source:UniProtKB/Swiss-Prot;Acc:Q23212]
WBGene00011242	R11D1.1a	R11D1.1	0.719735	5.37524	27.1536	8.80828e-06	0.000231473
WBGene00019763	M03F8.4	galt-1	0.718739	1.71888	8.95206	0.0050919	0.0293328	GALacTosyltransferase [Source:RefSeq peptide;Acc:NP_504545]
WBGene00012418	Y7A9C.1	Y7A9C.1	0.717166	2.47934	12.1392	0.00136333	0.0112937
WBGene00003718	F44C8.5a	nhr-128	0.716665	1.64406	15.1967	0.0004258	0.00478479	Nuclear Hormone Receptor family [Source:RefSeq peptide;Acc:NP_001023923]
WBGene00007619	C15H11.11a	C15H11.11	0.715738	0.564241	8.18526	0.00712653	0.0370944
WBGene00013588	Y80D3A.10	nlp-42	0.714031	2.27221	16.0389	0.000313606	0.00377695	Neuropeptide-Like Protein [Source:RefSeq peptide;Acc:NP_507687]
WBGene00016511	C37H5.13a	C37H5.13	0.713965	5.25251	31.9173	2.3467e-06	7.993e-05
WBGene00020446	T12B3.3	T12B3.3	0.713915	4.60337	10.5754	0.00256403	0.0178566
WBGene00018054	F35F10.4	F35F10.4	0.710359	1.65869	9.58274	0.00388511	0.0238808
WBGene00017512	F16B4.11a	nhr-179	0.709802	1.72406	7.91605	0.00803541	0.040059	Nuclear Hormone Receptor family [Source:RefSeq peptide;Acc:NP_001256000]
WBGene00013244	Y56A3A.33	Y56A3A.33	0.70895	1.63077	7.54552	0.00949592	0.0449431
WBGene00001452	C36H8.3	flp-9	0.708288	4.86128	30.555	3.38964e-06	0.000106176	FMRFamide-like neuropeptides 9 KPSFVRF-amide 1 KPSFVRF-amide 2 [Source:UniProtKB/Swiss-Prot;Acc:Q18502]
WBGene00014074	ZK757.2	ZK757.2	0.707678	1.82227	8.47718	0.00626429	0.0339539
WBGene00007590	C14C10.7	ttr-43	0.707533	0.842827	13.4369	0.000823013	0.00778783	TransThyretin-Related family domain [Source:RefSeq peptide;Acc:NP_506149]
WBGene00007453	C08F11.5a	fbxa-98	0.706826	2.08591	8.12812	0.00730978	0.0377125	F-box A protein [Source:RefSeq peptide;Acc:NP_001263810]
WBGene00018303	F41G3.10	F41G3.10	0.706485	4.82831	16.2494	0.000290797	0.0035859
WBGene00014175	ZK971.1	ZK971.1	0.704974	0.689013	7.34291	0.0104134	0.0482361
WBGene00194934	ZK809.9a	ZK809.9	0.70309	0.716383	10.2316	0.00295688	0.0197368
WBGene00015433	C04E12.2	C04E12.2	0.703029	2.63142	14.3901	0.000573967	0.00592241
WBGene00014252	ZK1320.2	ZK1320.2	0.701327	6.86856	19.0744	0.000109092	0.00169722
WBGene00003112	F35G12.6	mab-21	0.700413	2.09055	9.35252	0.00428572	0.025779	Protein male abnormal 21 [Source:UniProtKB/Swiss-Prot;Acc:Q20054]
WBGene00008980	F20D1.10.1	emre-1	0.699601	4.04173	29.9149	4.04035e-06	0.00012167	Essential Mitochondrial calcium uniporter (MCU) REgulator [Source:RefSeq peptide;Acc:NP_510487]
WBGene00012513	Y26E6A.2	Y26E6A.2	0.698123	1.95485	18.9734	0.00011287	0.00174246
WBGene00003756	F33A8.2.1	nlp-18	0.696826	3.89083	19.7328	8.75357e-05	0.00141846	Neuropeptide-Like Protein [Source:RefSeq peptide;Acc:NP_496365]
WBGene00009942	F52F12.9	F52F12.9	0.696652	1.03493	8.19609	0.00709236	0.0369714
WBGene00003767	B0213.4	nlp-29	0.695851	4.55818	10.6269	0.00251009	0.0176054	Neuropeptide-like protein 29 QWGYGGY-amide GYGGYGGY-amide GMYGGY-amide GMYGGW-amide [Source:UniProtKB/Swiss-Prot;Acc:O44664]
WBGene00007480	C09F9.3a	glna-1	0.695129	4.32521	16.5966	0.000256935	0.00325412	GLutamiNAse [Source:RefSeq peptide;Acc:NP_001254448]
WBGene00016757	C49A9.3	C49A9.3	0.693803	3.42009	7.70933	0.00881779	0.0426658
WBGene00016781	C49G7.3	C49G7.3	0.693601	6.73495	29.375	4.69207e-06	0.000136889
WBGene00011070	R06F6.7	R06F6.7	0.692596	2.07249	8.6093	0.00591151	0.0325401
WBGene00007931	C34D1.4a	C34D1.4	0.690196	3.08843	10.508	0.00263637	0.0182427
WBGene00001028	F22B7.5a	dnj-10	0.689584	6.2429	38.0602	4.90577e-07	2.40709e-05	DnaJ homolog dnj-10 [Source:UniProtKB/Swiss-Prot;Acc:Q8TA83]
WBGene00011977	T24B8.3a.1	T24B8.3	0.689182	5.25628	10.1111	0.00310979	0.0203733
WBGene00021430	Y38F2AR.12a	Y38F2AR.12	0.689134	5.77192	18.7511	0.000121682	0.00184204
WBGene00010293	F59A1.7	fbxa-108	0.688815	3.07256	8.49436	0.00621716	0.0337637	F-box A protein [Source:RefSeq peptide;Acc:NP_507468]
WBGene00022113	Y71F9AL.8	Y71F9AL.8	0.688047	4.27587	38.9628	3.94389e-07	2.01253e-05
WBGene00017244	F08C6.6	apy-1	0.687754	7.13535	14.9526	0.000465794	0.0050947	APYrase [Source:RefSeq peptide;Acc:NP_509283]
WBGene00001754	F11G11.3	gst-6	0.686866	4.67675	8.1758	0.00715652	0.0371553	Probable glutathione S-transferase 6 [Source:UniProtKB/Swiss-Prot;Acc:P91252]
WBGene00044650	Y71G10AR.4	Y71G10AR.4	0.686018	6.42531	29.2331	4.88123e-06	0.000140943
WBGene00044640	B0432.14a	B0432.14	0.684592	1.99413	13.2983	0.00086791	0.00809261
WBGene00010878	M05D6.5a	M05D6.5	0.683445	4.82218	25.4781	1.43966e-05	0.000337275
WBGene00010368	H06A10.1	H06A10.1	0.682172	3.90633	11.6772	0.00163844	0.0130786
WBGene00005642	C05E4.3	srp-1	0.682142	3.91612	18.3939	0.000137408	0.00201068	SeRPin [Source:RefSeq peptide;Acc:NP_503315]
WBGene00009380	F34H10.3.1	F34H10.3	0.681237	4.74363	11.3019	0.00190558	0.0146832
WBGene00015733	C13B9.2	C13B9.2	0.680323	3.17442	16.2223	0.000293636	0.00361139
WBGene00010348	H01G02.1a	H01G02.1	0.678731	4.4989	12.8263	0.00104144	0.00928002
WBGene00019774	M04G7.3a	M04G7.3	0.678325	2.71481	16.9414	0.00022743	0.0029719
WBGene00010809	M01F1.3.1	M01F1.3	0.677743	6.60942	40.2796	2.88275e-07	1.56797e-05	Lipoyl synthase, mitochondrial [Source:UniProtKB/Swiss-Prot;Acc:Q21452]
WBGene00019006	F57B10.9	F57B10.9	0.677528	4.08391	21.8635	4.3784e-05	0.000822517
WBGene00003693	F44C8.4	nhr-103	0.67681	2.30201	23.1536	2.9184e-05	0.000595261	Nuclear hormone receptor family member nhr-103 [Source:UniProtKB/Swiss-Prot;Acc:O16359]
WBGene00016266	C30F12.7	idhg-2	0.676242	5.77685	40.242	2.90847e-07	1.56979e-05	Isocitrate dehydrogenase [Source:RefSeq peptide;Acc:NP_491989]
WBGene00020450	T12B5.3	fbxa-10	0.675199	0.780909	7.82625	0.00836569	0.0410153	F-box A protein [Source:RefSeq peptide;Acc:NP_497304]
WBGene00016738	C47D2.1	C47D2.1	0.67478	0.665637	9.40388	0.00419267	0.0253545
WBGene00008270	C53A5.13a	C53A5.13	0.674757	3.87968	17.8057	0.00016819	0.00233684
WBGene00007927	C34C12.8	C34C12.8	0.674675	6.32747	19.8753	8.3494e-05	0.00136874	GrpE protein homolog, mitochondrial [Source:UniProtKB/Swiss-Prot;Acc:Q18421]
WBGene00009562	F39H2.1.1	flp-22	0.674634	4.12486	26.3996	1.09681e-05	0.000272244	FMRF-Like Peptide [Source:RefSeq peptide;Acc:NP_492344]
WBGene00007304	C04G2.1a	ttr-39	0.674071	2.10708	12.8328	0.00103884	0.00926767	TransThyretin-Related family domain [Source:RefSeq peptide;Acc:NP_001255461]
WBGene00003580	Y38A8.1	ndx-3	0.673333	3.89306	9.05789	0.00486416	0.0283114	Nudix hydrolase 3 [Source:UniProtKB/Swiss-Prot;Acc:Q23236]
WBGene00001445	W07E11.3a	flp-2	0.671968	2.66159	12.433	0.00121433	0.010397	FMRF-Like Peptide [Source:RefSeq peptide;Acc:NP_001024946]
WBGene00015041	B0213.11a	cyp-34A6	0.671657	1.81817	13.6688	0.000753354	0.00728589	CYtochrome P450 family [Source:RefSeq peptide;Acc:NP_001256032]
WBGene00022307	Y77E11A.2	Y77E11A.2	0.671344	5.07728	10.8097	0.00232845	0.0167573
WBGene00023407	F56D1.6	cex-1	0.669718	2.83395	11.6366	0.0016653	0.0132328	Calexcitin-1 [Source:UniProtKB/Swiss-Prot;Acc:Q10131]
WBGene00008100	C44H9.5	C44H9.5	0.66915	3.99581	8.044	0.0075888	0.0386687
WBGene00015885	C17B7.11	fbxa-65	0.667916	2.72377	15.5521	0.000373971	0.00434591	F-box A protein [Source:RefSeq peptide;Acc:NP_503929]
WBGene00018351	F42G2.2	F42G2.2	0.667733	3.89997	11.2005	0.0019854	0.0150927
WBGene00000482	T14G8.1	chd-3	0.666582	5.84528	17.9847	0.000158113	0.00224574	Chromodomain-helicase-DNA-binding protein 3 homolog [Source:UniProtKB/Swiss-Prot;Acc:Q22516]
WBGene00021152	Y4C6A.2a.1	mgl-3	0.664929	0.813794	9.58582	0.00388003	0.0238704	Metabotropic GLutamate receptor family [Source:RefSeq peptide;Acc:NP_741400]
WBGene00013569	Y75B12B.4	bath-36	0.664658	2.28574	14.4532	0.000560585	0.00582444	BTB and MATH domain-containing protein 36 [Source:UniProtKB/Swiss-Prot;Acc:Q9XWB9]
WBGene00010945	M176.8	chil-13	0.6642	3.96699	12.614	0.00113125	0.00985622	CHItinase-Like [Source:RefSeq peptide;Acc:NP_496018]
WBGene00011540	T06E6.10	T06E6.10	0.664171	4.11614	49.7987	3.49999e-08	2.80659e-06
WBGene00009468	F36D1.9	F36D1.9	0.663879	1.0024	8.45985	0.00631223	0.0341474
WBGene00003883	T27B1.1	osm-1	0.663663	3.60767	19.9249	8.2135e-05	0.00135123	Intraflagellar transport protein osm-1 [Source:UniProtKB/Swiss-Prot;Acc:Q22830]
WBGene00003613	T01B10.4a.1	nhr-14	0.663555	4.30747	7.85361	0.00826353	0.04076	Nuclear hormone receptor family member nhr-14 [Source:UniProtKB/Swiss-Prot;Acc:O02151]
WBGene00021503	Y40D12A.2	ctsa-2	0.663082	5.89313	11.0397	0.00211953	0.0158041	CaThepSin A homolog [Source:RefSeq peptide;Acc:NP_498460]
WBGene00017786	F25E5.5	F25E5.5	0.662996	3.47159	11.7725	0.0015772	0.01272
WBGene00013515	Y73F4A.2	Y73F4A.2	0.662751	4.13977	12.0837	0.00139359	0.011524	DOMON domain-containing protein Y73F4A.2 [Source:UniProtKB/Swiss-Prot;Acc:Q9XWC3]
WBGene00009940	F52F12.7a	strl-1	0.662662	5.56825	38.6359	4.26689e-07	2.14047e-05	Steroidogenic acute regulatory-like protein 1 [Source:UniProtKB/Swiss-Prot;Acc:O17883]
WBGene00045390	C38C3.10	C38C3.10	0.661841	0.990009	11.5748	0.00170715	0.0134662
WBGene00007585	C14C10.2a	C14C10.2	0.65998	3.23433	21.3001	5.24367e-05	0.000946447
WBGene00019069	F58H7.3	lgc-30	0.65996	1.08027	20.0601	7.85461e-05	0.00130154	Ligand-Gated ion Channel [Source:RefSeq peptide;Acc:NP_500015]
WBGene00017618	F20A1.6a	F20A1.6	0.659941	2.2345	11.177	0.00200442	0.0152044
WBGene00011805	T16G12.4	T16G12.4	0.659719	3.65176	16.2049	0.000295468	0.00361807
WBGene00003694	R11E3.5a	nhr-104	0.659111	3.74825	17.7629	0.000170701	0.00236705	Nuclear Hormone Receptor family [Source:RefSeq peptide;Acc:NP_001293849]
WBGene00009453	F36A2.3	F36A2.3	0.658911	6.02007	30.6222	3.32806e-06	0.000105253
WBGene00045461	C25F9.14a	C25F9.14	0.658006	2.55378	11.6795	0.00163695	0.0130742
WBGene00017128	E04F6.9	E04F6.9	0.657875	4.94305	18.814	0.000119119	0.00181302
WBGene00022326	Y82E9BL.10	fbxa-14	0.657517	2.41563	15.7334	0.000350165	0.00412929	F-box A protein [Source:RefSeq peptide;Acc:NP_497384]
WBGene00015131	B0303.11a	B0303.11	0.654802	5.51336	20.2757	7.31649e-05	0.00123641	Uncharacterized amino-acid permease B0303.11 [Source:UniProtKB/Swiss-Prot;Acc:P34261]
WBGene00010982	R03A10.2	flp-32	0.653597	1.99132	13.5925	0.000775561	0.00744931	FMRF-Like Peptide [Source:RefSeq peptide;Acc:NP_510551]
WBGene00021076	W07E6.5a	W07E6.5	0.651708	2.13268	17.7892	0.000169158	0.00234797
WBGene00012356	W09D6.1a	W09D6.1	0.651399	3.9883	22.005	4.18581e-05	0.000793777
WBGene00015158	B0361.4	B0361.4	0.64945	0.896431	8.70491	0.00566953	0.0316218
WBGene00018346	F42C5.4a	F42C5.4	0.649416	2.77449	8.9039	0.00519931	0.0297804
WBGene00001608	R07B1.8	R07B1.8	0.648871	2.03522	9.27312	0.00443397	0.0263828
WBGene00044672	F42G2.8	fbxa-4	0.647977	2.25735	11.8896	0.00150524	0.0122595	F-box A protein [Source:RefSeq peptide;Acc:NP_001040779]
WBGene00015861	C16D9.6	C16D9.6	0.64766	1.34619	10.9435	0.00220431	0.01617
WBGene00008372	D1054.5	D1054.5	0.646322	3.15336	22.4546	3.63123e-05	0.000707737
WBGene00009557	F39B2.7	mtcu-1	0.645959	3.17914	17.9192	0.000161725	0.00228683	nuclear encoded Mitochondrial TRNA Carboxymethyl-amino-methyl modification of Uridine residues [Source:RefSeq peptide;Acc:NP_493573]
WBGene00001022	C01G8.4	dnj-4	0.645213	3.95729	34.4198	1.21868e-06	4.79565e-05	DNaJ domain (prokaryotic heat shock protein) [Source:RefSeq peptide;Acc:NP_491558]
WBGene00011292	R102.5a	R102.5	0.644929	6.73564	10.358	0.00280547	0.0189914
WBGene00002010	C37H5.8	hsp-6	0.644866	10.0101	15.0646	0.000446968	0.00495443	Heat shock 70 kDa protein F, mitochondrial [Source:UniProtKB/Swiss-Prot;Acc:P11141]
WBGene00021692	Y48G8AL.15	Y48G8AL.15	0.643738	2.22243	35.7106	8.77646e-07	3.77792e-05
WBGene00010865	M04D8.7	M04D8.7	0.643643	1.3224	8.25627	0.00690567	0.0362302
WBGene00004954	H34C03.1	spd-3	0.643254	3.43048	13.7479	0.000731027	0.00712615
WBGene00020722	T23B12.8a.1	T23B12.8	0.642712	2.06931	12.2818	0.00128872	0.0108356	Putative glycoprotein hormone-beta5; Uncharacterized protein [Source:UniProtKB/TrEMBL;Acc:A7DT38]
WBGene00044544	F26F12.8.1	F26F12.8	0.64245	1.29679	14.9764	0.000461726	0.00507137
WBGene00011884	T21B10.2a.1	enol-1	0.642318	9.90005	26.0501	1.21538e-05	0.000294375	Enolase [Source:UniProtKB/Swiss-Prot;Acc:Q27527]
WBGene00018786	F54A5.1	hmbx-1	0.641867	3.02151	10.3494	0.00281543	0.0190268	HMBOX (mammalian HoMeoBOX gene) homolog [Source:RefSeq peptide;Acc:NP_490803]
WBGene00010842	M03C11.5.1	ymel-1	0.641471	6.60736	36.6889	6.87197e-07	3.08097e-05	ATP-dependent zinc metalloprotease YME1 homolog [Source:UniProtKB/Swiss-Prot;Acc:P54813]
WBGene00006683	Y47D3B.5a	twk-31	0.641299	3.67515	10.2324	0.00295597	0.0197368	TWiK family of potassium channels [Source:RefSeq peptide;Acc:NP_001022883]
WBGene00010290	F58H1.7a	F58H1.7	0.641037	2.96786	22.1231	4.03199e-05	0.000770478
WBGene00011832	T19B10.3	bgal-1	0.640656	5.16393	41.5169	2.15855e-07	1.21164e-05	Beta-galactosidase [Source:RefSeq peptide;Acc:NP_505849]
WBGene00016116	C25H3.7	C25H3.7	0.640322	5.84656	18.29	0.000142379	0.00206833
WBGene00009733	F45G2.7	F45G2.7	0.640302	3.0535	19.8718	8.35896e-05	0.00136874
WBGene00021315	Y32H12A.7.1	Y32H12A.7	0.638139	5.73175	32.1647	2.19698e-06	7.53793e-05
WBGene00013477	Y69E1A.5	Y69E1A.5	0.637961	5.69173	24.6161	1.86441e-05	0.000409479
WBGene00006570	F39G3.8	tig-2	0.637562	3.20658	16.718	0.000246107	0.00315687	TransformIng Growth factor beta family [Source:RefSeq peptide;Acc:NP_504271]
WBGene00003739	C01C4.1	nlp-1	0.637451	2.69644	13.3008	0.000867095	0.00809038	Neuropeptide-like protein 1 [Source:UniProtKB/Swiss-Prot;Acc:Q11088]
WBGene00019865	R04A9.6	R04A9.6	0.63697	1.90297	10.0095	0.00324466	0.0209669
WBGene00000536	ZC395.2	clk-1	0.635782	4.67482	43.6437	1.32757e-07	8.20695e-06	5-demethoxyubiquinone hydroxylase, mitochondrial [Source:UniProtKB/Swiss-Prot;Acc:P48376]
WBGene00013364	Y60A3A.16	Y60A3A.16	0.634661	0.497784	8.68465	0.0057199	0.0317765
WBGene00012538	Y37A1B.5a	Y37A1B.5	0.633333	6.20182	10.8763	0.00226578	0.0164659
WBGene00002048	B0244.2	ida-1	0.632449	6.35604	21.1791	5.45217e-05	0.000977143	related to Islet cell Diabetes Autoantigen [Source:RefSeq peptide;Acc:NP_498245]
WBGene00017291	F09E5.14	F09E5.14	0.632152	2.23121	8.43294	0.00638742	0.0344351
WBGene00021131	W10D9.3	W10D9.3	0.631018	2.48531	9.76534	0.00359589	0.0225979
WBGene00014021	ZK637.1	svop-1	0.629958	3.10539	18.1078	0.000151556	0.00217685	Putative transporter svop-1 [Source:UniProtKB/Swiss-Prot;Acc:P30638]
WBGene00007055	F41E6.6.1	tag-196	0.629225	6.3328	11.2309	0.00196114	0.0149732
WBGene00012462	Y17G7B.8	Y17G7B.8	0.627244	4.36209	7.74548	0.00867524	0.0420953
WBGene00017651	F21A9.2	F21A9.2	0.626516	1.80292	15.0694	0.000446173	0.00495386
WBGene00219271	F36H5.14	F36H5.14	0.625718	2.39905	12.5746	0.00114882	0.00994324
WBGene00015136	B0304.4	B0304.4	0.6256	3.0975	10.3938	0.00276411	0.018804
WBGene00016028	C24A1.1	flp-24	0.624739	4.3556	27.6173	7.70805e-06	0.000205641	FMRFamide-like neuropeptides 24 VPSAGDMMVRF-amide [Source:UniProtKB/Swiss-Prot;Acc:O17058]
WBGene00012439	Y12A6A.1	Y12A6A.1	0.62448	4.44632	19.1304	0.000107058	0.00167172
WBGene00000767	C35D10.4	coq-8	0.624326	6.86805	18.8476	0.000117773	0.00180034	Atypical kinase coq-8, mitochondrial [Source:UniProtKB/Swiss-Prot;Acc:Q18486]
WBGene00010251	F58E6.1	sta-2	0.623768	3.42912	10.2528	0.00293088	0.0196039	Signal transducer and activator of transcription b [Source:UniProtKB/Swiss-Prot;Acc:Q20977]
WBGene00015740	C13E3.1	C13E3.1	0.623229	2.84623	14.3121	0.000590954	0.00605318
WBGene00010597	K06A4.7	K06A4.7	0.621501	5.86245	7.3239	0.0105254	0.0486506
WBGene00010757	K10G9.3a	pad-2	0.620951	2.59522	24.167	2.13669e-05	0.000462007	GDP-fucose protein O-fucosyltransferase 2 [Source:UniProtKB/Swiss-Prot;Acc:Q8WR51]
WBGene00022329	Y82E9BL.13	fbxa-79	0.620231	2.75064	8.15817	0.00721279	0.037356	F-box A protein [Source:RefSeq peptide;Acc:NP_497378]
WBGene00016123	C25H3.14	C25H3.14	0.620057	3.7873	34.5677	1.17331e-06	4.69089e-05
WBGene00045237	F39H2.5.1	mrt-1	0.619039	5.21531	29.6071	4.39916e-06	0.000129692	MoRTal germline [Source:RefSeq peptide;Acc:NP_740895]
WBGene00011868	T20G5.4a	best-18	0.618092	3.03906	21.233	5.35831e-05	0.000964015	Bestrophin homolog 18 [Source:UniProtKB/Swiss-Prot;Acc:P34577]
WBGene00194861	H04D03.6a	H04D03.6	0.617535	1.32538	13.2321	0.000890282	0.00825732
WBGene00013425	Y66A7A.5	ceh-91	0.615944	4.87073	12.149	0.00135807	0.0112701	C. Elegans Homeobox [Source:RefSeq peptide;Acc:NP_499503]
WBGene00008709	F11E6.6	F11E6.6	0.615827	1.39507	7.79431	0.00848665	0.0414381
WBGene00017840	F26G1.4.1	ttm-2	0.614837	2.98507	8.34385	0.00664333	0.0353192	Toxin-regulated Targets of MAPK [Source:RefSeq peptide;Acc:NP_494855]
WBGene00016505	C37C3.13.1	ttr-33	0.614215	4.00737	12.3176	0.00127067	0.0107352	TransThyretin-Related family domain [Source:RefSeq peptide;Acc:NP_872192]
WBGene00000041	F54H12.1a	aco-2	0.613786	10.2039	34.6747	1.14159e-06	4.60314e-05	Probable aconitate hydratase, mitochondrial [Source:UniProtKB/Swiss-Prot;Acc:P34455]
WBGene00021268	Y23B4A.2	capa-1	0.613471	1.38091	7.8746	0.00818608	0.0405061	CAPA (insect neuropeptide) related [Source:RefSeq peptide;Acc:NP_508991]
WBGene00000671	Y41C4A.19	col-96	0.61288	5.91421	7.62461	0.00917589	0.0438723	COLlagen [Source:RefSeq peptide;Acc:NP_871711]
WBGene00008233	C50F4.8	C50F4.8	0.610966	5.16205	12.5833	0.00114492	0.00991767
WBGene00017770	F25B4.7	F25B4.7	0.610946	5.29002	25.0927	1.61527e-05	0.000369285
WBGene00010889	M18.3	M18.3	0.610702	4.36337	18.1824	0.000147723	0.00212834
WBGene00011428	T04C12.3.1	T04C12.3	0.610636	4.03744	18.6374	0.000126471	0.00189563
WBGene00003646	F44C8.6a	nhr-56	0.608724	2.00494	11.094	0.00207317	0.0156161	Nuclear Hormone Receptor family [Source:RefSeq peptide;Acc:NP_001033487]
WBGene00010052	F54D5.7.1	F54D5.7	0.608709	6.94705	15.3792	0.000398292	0.00455892	Probable glutaryl-CoA dehydrogenase, mitochondrial [Source:UniProtKB/Swiss-Prot;Acc:Q20772]
WBGene00022110	Y71F9AL.4	Y71F9AL.4	0.608471	4.12769	24.7962	1.76577e-05	0.000393378
WBGene00011069	R06F6.6	ceh-62	0.608405	2.6166	9.47527	0.00406689	0.0247918	Homeobox protein ceh-62 [Source:UniProtKB/Swiss-Prot;Acc:Q09602]
WBGene00020854	T27C4.1.1	T27C4.1	0.607567	5.80522	15.8135	0.000340162	0.00404318
WBGene00007958	C35C5.9.1	C35C5.9	0.607076	3.15016	11.9228	0.0014855	0.0121409
WBGene00015939	C18A3.1	C18A3.1	0.607033	3.33426	11.0114	0.00214409	0.015928	DNA N6-methyl methyltransferase [Source:UniProtKB/Swiss-Prot;Acc:Q09956]
WBGene00001803	C14F11.3	lite-1	0.606043	1.97736	15.767	0.000345925	0.00409306	High-energy light unresponsive protein 1 [Source:UniProtKB/Swiss-Prot;Acc:Q17990]
WBGene00010805	M01E5.2	M01E5.2	0.605526	3.65868	14.5473	0.000541267	0.00569812
WBGene00000051	R01E6.4a	acr-12	0.60544	1.74877	12.4436	0.00120928	0.0103727	AcetylCholine Receptor [Source:RefSeq peptide;Acc:NP_510262]
WBGene00001821	C07A12.1a	ham-2	0.605376	2.05604	14.3294	0.000587146	0.00602737
WBGene00015350	C02F5.7a.1	fbxl-1	0.605372	5.20957	8.91148	0.00518224	0.0297071	Uncharacterized F-box/LRR-repeat protein C02F5.7 [Source:UniProtKB/Swiss-Prot;Acc:P34284]
WBGene00013763	Y113G7B.14	Y113G7B.14	0.605256	3.53571	11.2269	0.00196427	0.0149769
WBGene00000073	F57F5.4a.1	add-2	0.604869	4.37702	9.13566	0.00470377	0.0275378	Adducin-related protein 2 [Source:UniProtKB/Swiss-Prot;Acc:Q20952]
WBGene00023408	T09A5.1a	cex-2	0.603879	3.91317	11.9143	0.00149051	0.0121678	Calexcitin-2 [Source:UniProtKB/Swiss-Prot;Acc:P45961]
WBGene00001454	K02G10.4a	flp-11	0.603791	4.28614	19.3922	9.80581e-05	0.00155876	FMRFamide-like neuropeptides 11 AMRNALVRF-amide ASGGMRNALVRF-amide SPLDEEDFAPESPLQ-amide NGAPQPFVRF-amide [Source:UniProtKB/Swiss-Prot;Acc:Q21156]
WBGene00013896	ZC443.1	ZC443.1	0.603052	3.26396	18.8714	0.000116828	0.00178784
WBGene00044509	K07H8.12	K07H8.12	0.6028	1.172	8.28292	0.00682469	0.0359635
WBGene00020301	T07D1.2.1	T07D1.2	0.60268	5.16736	11.727	0.00160612	0.0129087
WBGene00022060	Y67D8A.3	dmd-9	0.60159	3.42831	9.97246	0.00329548	0.0211747	DM (Doublesex/MAB-3) Domain family [Source:RefSeq peptide;Acc:NP_500305]
WBGene00001393	Y67H2A.8	fat-1	0.59804	8.93375	33.1584	1.69019e-06	6.1288e-05	Omega-3 fatty acid desaturase fat-1 [Source:UniProtKB/Swiss-Prot;Acc:Q9NEQ0]
WBGene00021745	Y50D4B.6	Y50D4B.6	0.59773	0.833626	8.21216	0.00704198	0.0367771
WBGene00010538	K03H1.3.1	ttr-3	0.597626	0.605024	10.7495	0.00238662	0.0170266	Transthyretin-like protein 3 [Source:UniProtKB/Swiss-Prot;Acc:P34499]
WBGene00020025	R12C12.5	R12C12.5	0.596837	3.99378	24.8836	1.71994e-05	0.00038724
WBGene00017078	D2096.11	D2096.11	0.594111	1.482	13.4249	0.000826793	0.0078078
WBGene00014309	F07H5.5a	F07H5.5	0.593987	9.97294	30.4052	3.53123e-06	0.000109632
WBGene00020658	T21F4.1a	T21F4.1	0.593801	6.30974	11.178	0.00200367	0.0152044
WBGene00019884	R05D3.12a	R05D3.12	0.592391	5.85267	18.4224	0.000136079	0.00199595	Putative DNA topoisomerase 2, mitochondrial [Source:UniProtKB/Swiss-Prot;Acc:P34534]
WBGene00008133	C47B2.7a	efsc-1	0.591795	3.82001	14.7431	0.000503293	0.00537497	eukaryotic Elongation Factor, SelenoCysteine-tRNA-specific [Source:RefSeq peptide;Acc:NP_493275]
WBGene00013708	Y106G6E.4	Y106G6E.4	0.591527	3.34846	19.0237	0.000110974	0.00171983	Probable 5-formyltetrahydrofolate cyclo-ligase [Source:UniProtKB/Swiss-Prot;Acc:Q9XWE6]
WBGene00019488	K07D4.9.1	K07D4.9	0.590604	2.84119	10.702	0.0024337	0.0172225
WBGene00014492	R166.6	R166.6	0.590196	8.02259	8.0695	0.00750302	0.0384109
WBGene00013509	Y71A12B.12a.1	Y71A12B.12	0.589472	1.06167	10.5191	0.00262433	0.0181863
WBGene00001460	C52D10.11	flp-17	0.587352	3.77714	20.44	6.93253e-05	0.00118174	FMRF-Like Peptide [Source:RefSeq peptide;Acc:NP_503051]
WBGene00021201	Y17G9B.4a	Y17G9B.4	0.587055	2.73833	14.0095	0.000662133	0.00659896
WBGene00022491	Y119D3B.14	Y119D3B.14	0.586968	5.64028	34.674	1.14181e-06	4.60314e-05	Mitochondrial elongation factor G2; Uncharacterized protein [Source:UniProtKB/TrEMBL;Acc:Q95Y73]
WBGene00020883	T28A11.21	fbxa-64	0.586361	3.05457	18.7555	0.000121503	0.0018413	F-box A protein [Source:RefSeq peptide;Acc:NP_503905]
WBGene00016427	C34H4.5a.1	C34H4.5	0.58606	3.04866	15.7996	0.000341874	0.00405319
WBGene00044423	F53F10.8.1	F53F10.8	0.585803	1.99101	9.44679	0.00411658	0.0250324
WBGene00019207	H17B01.1a	fgt-1	0.584224	7.22058	20.9714	5.83082e-05	0.00101855	Facilitated glucose transporter protein 1 [Source:UniProtKB/Swiss-Prot;Acc:O44827]
WBGene00000764	T03F1.2	coq-4	0.583981	3.72588	27.352	8.31837e-06	0.000220665	Ubiquinone biosynthesis protein coq-4, mitochondrial [Source:UniProtKB/Swiss-Prot;Acc:P91428]
WBGene00011201	R10E4.5a	nth-1	0.582743	3.18892	10.7295	0.00240629	0.0171061	Endonuclease III homolog [Source:UniProtKB/Swiss-Prot;Acc:P54137]
WBGene00013041	Y49E10.22	pstk-1	0.582699	1.65345	7.24722	0.0108796	0.0498731	Phosphoryl Seryl-TRNA (Ser/Sec) Kinase [Source:RefSeq peptide;Acc:NP_499627]
WBGene00008412	D2030.2a.1	D2030.2	0.5826	6.88069	8.33466	0.00667036	0.0354162
WBGene00018903	F55G1.7a	F55G1.7	0.582517	1.77015	7.27665	0.0107338	0.0493652
WBGene00011583	T07D10.3	T07D10.3	0.582387	1.39026	8.46023	0.00631116	0.0341474
WBGene00002100	F56F3.6	ins-17	0.581974	3.22031	13.3206	0.000860505	0.00803959	INSulin related [Source:RefSeq peptide;Acc:NP_497911]
WBGene00004201	F54F2.8.1	prx-19	0.58192	6.56057	25.9021	1.26959e-05	0.000304029	Putative peroxisomal biogenesis factor 19 [Source:UniProtKB/Swiss-Prot;Acc:P34453]
WBGene00011304	R166.5a	mnk-1	0.580246	8.43536	29.6521	4.34464e-06	0.000128625	MAP kinase iNtegrating Kinase (MNK) homolog [Source:RefSeq peptide;Acc:NP_496272]
WBGene00012290	W05H12.2	W05H12.2	0.579992	0.783063	7.25697	0.010831	0.0497193
WBGene00007760	C27B7.2	C27B7.2	0.579681	3.92998	17.1317	0.000212711	0.00282401
WBGene00018701	F52E4.1a.1	pccb-1	0.578525	8.64349	26.4856	1.06956e-05	0.000268501	Propionyl Coenzyme A Carboxylase Beta subunit [Source:RefSeq peptide;Acc:NP_741743]
WBGene00003746	D2005.2	nlp-8	0.578489	3.79093	12.8828	0.00101885	0.00915334	Neuropeptide-Like Protein [Source:RefSeq peptide;Acc:NP_492158]
WBGene00009106	F25C8.4	acs-12	0.578251	4.0672	13.1895	0.000904999	0.00834418	fatty Acid CoA Synthetase family [Source:RefSeq peptide;Acc:NP_508035]
WBGene00013181	Y53H1B.2	Y53H1B.2	0.578153	5.45477	21.1123	5.571e-05	0.000988445
WBGene00005647	C03G6.19	srp-6	0.577708	4.51022	27.6995	7.5285e-06	0.000201661	SeRPin [Source:RefSeq peptide;Acc:NP_504890]
WBGene00006448	C16C10.10	glod-4	0.57728	4.892	16.7853	0.000240321	0.00309681	Glyoxalase 1 [Source:UniProtKB/Swiss-Prot;Acc:Q09253]
WBGene00044310	H20J04.9	H20J04.9	0.577056	3.55994	21.142	5.51784e-05	0.000983886
WBGene00018729	F53A9.6	F53A9.6	0.574592	4.33702	9.33442	0.00431905	0.0259235
WBGene00008198	C49C3.8a	C49C3.8	0.573678	2.48368	10.9055	0.00223888	0.0163382
WBGene00017934	F30B5.4a	F30B5.4	0.573449	5.12763	17.8988	0.000162869	0.00229473
WBGene00010007	F53H4.2.1	F53H4.2	0.573237	6.24199	9.66647	0.00374952	0.0233958
WBGene00008885	F16C3.1	F16C3.1	0.572286	1.06365	7.89363	0.00811652	0.0403109
WBGene00020540	T17A3.2	T17A3.2	0.57145	1.23426	9.36759	0.0042582	0.0256681
WBGene00019665	K11H12.9a	K11H12.9	0.569779	1.94275	10.1813	0.00301961	0.0200256
WBGene00014226	ZK1098.11	ZK1098.11	0.569388	3.69537	25.9029	1.26932e-05	0.000304029
WBGene00011739	T12G3.4	T12G3.4	0.568967	4.5752	17.9274	0.000161272	0.00228368
WBGene00001157	F01G10.2	ech-8	0.568217	4.05393	13.0645	0.000949653	0.00864233	Enoyl-CoA Hydratase [Source:RefSeq peptide;Acc:NP_501876]
WBGene00003752	D1009.4a	nlp-14	0.567345	4.30679	12.0807	0.00139526	0.011531	Neuropeptide-Like Protein [Source:RefSeq peptide;Acc:NP_001257068]
WBGene00010587	K05C4.11	sol-2	0.567203	1.81955	11.6432	0.00166093	0.0132279	Suppressor Of Lurcher movement defect [Source:RefSeq peptide;Acc:NP_493560]
WBGene00009576	F40F8.3	F40F8.3	0.567117	2.46654	21.4978	4.92105e-05	0.000895683
WBGene00008481	E04D5.2	E04D5.2	0.567015	0.548387	9.43267	0.00414146	0.025148
WBGene00043743	Y59E9AL.2	Y59E9AL.2	0.565246	4.16859	9.24396	0.00448979	0.0265733
WBGene00017852	F27C1.2a	F27C1.2	0.564863	6.32828	29.8634	4.09811e-06	0.000123145
WBGene00013127	Y52B11A.8	Y52B11A.8	0.564831	4.92829	7.27785	0.010728	0.0493592	Phospholipase A2-like protein Y52B11A.8 [Source:UniProtKB/Swiss-Prot;Acc:Q9U256]
WBGene00008859	F15D4.2	F15D4.2	0.562419	3.95523	18.6094	0.000127679	0.00190811
WBGene00015355	C02F12.5	C02F12.5	0.562115	2.5077	8.49856	0.0062057	0.0337145	BPTI/Kunitz inhibitor domain-containing protein C02F12.5 [Source:UniProtKB/Swiss-Prot;Acc:Q11101]
WBGene00011055	R06B9.4	arrd-14	0.561848	3.8217	10.6052	0.00253262	0.0177207	ARRestin Domain protein [Source:RefSeq peptide;Acc:NP_496881]
WBGene00007766	C27C7.1	C27C7.1	0.56176	5.51094	12.1157	0.00137605	0.0113857
WBGene00001122	F46F6.4a	dyf-6	0.561665	0.973012	9.4462	0.00411761	0.0250324	Intraflagellar transport protein variant b; Uncharacterized protein [Source:UniProtKB/TrEMBL;Acc:G5EF67]
WBGene00012013	T25B9.7.1	ugt-54	0.561094	3.22628	7.76661	0.00859308	0.0418123	UDP-GlucuronosylTransferase [Source:RefSeq peptide;Acc:NP_501996]
WBGene00001036	T04A8.9.1	dnj-18	0.559102	4.44462	10.6766	0.00245929	0.0173589	DNaJ domain (prokaryotic heat shock protein) [Source:RefSeq peptide;Acc:NP_497962]
WBGene00019873	R05C11.1	arrd-26	0.55902	1.40896	8.6979	0.0056869	0.0316558	ARRestin Domain protein [Source:RefSeq peptide;Acc:NP_500160]
WBGene00022868	ZK1240.3a	ZK1240.3	0.559	3.35601	10.9591	0.0021904	0.0161283
WBGene00022131	Y71F9B.13a	Y71F9B.13	0.558878	4.51461	18.4178	0.00013629	0.0019964
WBGene00000982	T11F9.11	dhs-19	0.558244	4.4963	22.3157	3.79381e-05	0.000733313	DeHydrogenases, Short chain [Source:RefSeq peptide;Acc:NP_505915]
WBGene00018986	F56F10.3	cdo-1	0.556692	4.87375	11.2482	0.00194738	0.0149077	Cysteine dioxygenase 1 [Source:UniProtKB/Swiss-Prot;Acc:Q20893]
WBGene00015778	C14F11.1a.1	got-2.2	0.556213	7.94351	24.1969	2.11729e-05	0.000459226	Aspartate aminotransferase [Source:RefSeq peptide;Acc:NP_741810]
WBGene00016456	C35E7.4	C35E7.4	0.555936	2.36154	7.32662	0.0104912	0.0485406
WBGene00007988	C37A5.1.1	best-8	0.553762	1.47139	7.50658	0.00966529	0.0455756	BESTrophin (chloride channel) homolog [Source:RefSeq peptide;Acc:NP_493472]
WBGene00008570	F08A10.1a	kcnl-2	0.553207	2.7488	13.9812	0.000669231	0.00666051	KCNN (potassium K ChaNNel, calcium activated)-Like [Source:RefSeq peptide;Acc:NP_492234]
WBGene00001463	E01H11.3	flp-20	0.553165	1.91037	7.93034	0.00798414	0.039915	FMRF-Like Peptide [Source:RefSeq peptide;Acc:NP_509574]
WBGene00011956	T23F11.4	T23F11.4	0.552882	2.1136	10.3498	0.00281497	0.0190268
WBGene00006732	F26H9.7	uev-3	0.552168	4.17886	13.428	0.000825836	0.00780635	Ubiquitin E2 (conjugating enzyme) variant [Source:RefSeq peptide;Acc:NP_492482]
WBGene00001458	ZK525.1	flp-15	0.551354	2.8729	12.7925	0.00105524	0.00936081	FMRF-Like Peptide [Source:RefSeq peptide;Acc:NP_499820]
WBGene00016114	C25H3.5	flp-27	0.551244	2.67776	9.25969	0.00445959	0.0264727	FMRFamide-like neuropeptides 27 EASAFGDIIGELKGKGLGGRMRF-amide [Source:UniProtKB/Swiss-Prot;Acc:Q18184]
WBGene00018188	F38E9.6	F38E9.6	0.55098	0.843652	8.24319	0.00694578	0.0364087
WBGene00021275	Y23H5B.4	dmsr-2	0.550897	1.82877	10.3841	0.00277519	0.0188683	DroMyoSuppressin Receptor related [Source:RefSeq peptide;Acc:NP_490992]
WBGene00015460	C05C8.1a	C05C8.1	0.54857	4.51663	17.1823	0.000208966	0.00279278
WBGene00022802	ZK688.7	ZK688.7	0.547955	2.01408	7.69192	0.00888732	0.0429019
WBGene00003750	M01D7.5	nlp-12	0.547519	2.98289	7.76319	0.00860633	0.0418478	Neuropeptide-Like Protein [Source:RefSeq peptide;Acc:NP_490908]
WBGene00012640	Y38H8A.7	Y38H8A.7	0.546908	3.2086	10.1215	0.00309596	0.0203017
WBGene00019250	H28G03.2a	H28G03.2	0.546748	5.06218	15.2409	0.00041896	0.00473371
WBGene00016207	C29E4.10	C29E4.10	0.545971	1.52578	7.30303	0.010605	0.0489702	Putative galactocerebrosidase [Source:UniProtKB/Swiss-Prot;Acc:Q95QT2]
WBGene00000540	C01G8.2	cln-3.2	0.54588	3.64543	25.0111	1.65531e-05	0.000377093	Battenin [Source:RefSeq peptide;Acc:NP_491556]
WBGene00014202	ZK1058.1	mmcm-1	0.54563	7.90453	39.3299	3.6118e-07	1.87027e-05	Probable methylmalonyl-CoA mutase, mitochondrial [Source:UniProtKB/Swiss-Prot;Acc:Q23381]
WBGene00014203	ZK1058.3	ZK1058.3	0.54554	3.18362	10.068	0.00316611	0.0206172	Probable galactose-1-phosphate uridylyltransferase [Source:UniProtKB/Swiss-Prot;Acc:Q27536]
WBGene00014058	ZK673.2	ZK673.2	0.544991	6.58172	10.6008	0.00253725	0.0177207	Probable adenylate kinase isoenzyme ZK673.2 [Source:UniProtKB/Swiss-Prot;Acc:Q09629]
WBGene00045410	E01G4.7	E01G4.7	0.544106	2.86656	8.70969	0.00565773	0.0315766
WBGene00003594	Y56A3A.13	nft-1	0.542313	5.52782	40.356	2.83134e-07	1.55385e-05	Nitrilase and fragile histidine triad fusion protein NitFhit Bis(5'-adenosyl)-triphosphatase Nitrilase homolog [Source:UniProtKB/Swiss-Prot;Acc:O76463]
WBGene00010011	F53H4.6	F53H4.6	0.5423	2.28963	9.00867	0.00496869	0.0288242
WBGene00011333	T01E8.5	nrde-2	0.541602	7.47771	15.8322	0.000337873	0.00403521	Nuclear RNAi defective-2 protein [Source:UniProtKB/Swiss-Prot;Acc:G5EG51]
WBGene00011110	R07E5.2	prdx-3	0.539835	7.40331	19.9315	8.19548e-05	0.00134985	Probable peroxiredoxin prdx-3 [Source:UniProtKB/Swiss-Prot;Acc:Q21824]
WBGene00020865	T27E4.7	T27E4.7	0.536766	3.67226	10.1972	0.00299966	0.019931
WBGene00001450	F49E10.3	flp-7	0.536721	2.71533	12.123	0.00137207	0.0113594	FMRF-Like Peptide [Source:RefSeq peptide;Acc:NP_508985]
WBGene00010879	M05D6.6.1	M05D6.6	0.536528	5.62201	23.1798	2.89473e-05	0.000591292
WBGene00016500	C37C3.8a.1	memo-1	0.536382	4.86076	16.9602	0.000225929	0.00296305	MEMO1 family protein tag-253 [Source:UniProtKB/Swiss-Prot;Acc:Q22915]
WBGene00009678	F44D12.1a	magu-4	0.535858	5.01703	11.0434	0.00211636	0.0157888	MAGUK family [Source:RefSeq peptide;Acc:NP_001293861]
WBGene00007985	C36F7.2.1	swah-1	0.534722	4.02073	12.2588	0.00130042	0.0109078	SoWAH (Drosophila) homolog [Source:RefSeq peptide;Acc:NP_492534]
WBGene00006616	Y71A12B.4	trp-4	0.533155	2.01007	9.62974	0.00380836	0.0236055	TRP (transient receptor potential) channel family [Source:RefSeq peptide;Acc:NP_493429]
WBGene00001699	F09D12.1	grd-10	0.532764	4.38417	7.54867	0.00948239	0.0449138	GRounDhog (hedgehog-like family) [Source:RefSeq peptide;Acc:NP_500347]
WBGene00013805	Y116A8C.28b	bca-2	0.531721	5.26293	28.8348	5.45685e-06	0.000152813	Carbonic anhydrase [Source:RefSeq peptide;Acc:NP_872092]
WBGene00015505	C06A5.8a	C06A5.8	0.531524	4.42492	8.23607	0.00696774	0.0364708
WBGene00018061	F35F10.12.1	arrd-19	0.530823	2.80759	8.68954	0.0057077	0.0317464	ARRestin Domain protein [Source:RefSeq peptide;Acc:NP_503917]
WBGene00016216	C29F9.1	C29F9.1	0.530618	1.71272	13.8129	0.00071322	0.00697951
WBGene00007849	C31E10.8	tbc-19	0.529333	3.37748	9.26956	0.00444076	0.0263832	TBC (Tre-2/Bub2/Cdc16) domain family [Source:RefSeq peptide;Acc:NP_510336]
WBGene00045077	Y71A12B.18	Y71A12B.18	0.529314	1.0381	10.5769	0.00256236	0.0178566
WBGene00022250	Y73B6BL.29a	Y73B6BL.29	0.528279	3.68117	13.9646	0.000673439	0.00668205	tRNA pseudouridine synthase [Source:RefSeq peptide;Acc:NP_001293779]
WBGene00008147	C47E12.2.1	C47E12.2	0.527884	5.16135	10.1292	0.00308597	0.0202672
WBGene00043097	C02D5.4	C02D5.4	0.527547	5.93375	9.00735	0.00497154	0.0288274
WBGene00019167	H06I04.1a	H06I04.1	0.527517	4.30344	33.6891	1.47176e-06	5.50954e-05
WBGene00013643	Y105C5A.24	Y105C5A.24	0.526923	4.14575	12.4266	0.00121736	0.0104039
WBGene00001394	W02A2.1a	fat-2	0.52662	9.54906	15.474	0.000384753	0.00445482	Delta(12) fatty acid desaturase fat-2 [Source:UniProtKB/Swiss-Prot;Acc:G5EGA5]
WBGene00016667	C45E5.4	C45E5.4	0.525414	3.10308	7.43014	0.0100072	0.0468572
WBGene00019180	H10D18.5	H10D18.5	0.525388	2.50844	8.1457	0.00725285	0.0375016
WBGene00007824	C30H6.7a	C30H6.7	0.524364	7.1628	50.8024	2.84313e-08	2.31963e-06
WBGene00015787	C15B12.6a	C15B12.6	0.523878	2.13358	13.5541	0.000786994	0.00752821
WBGene00012317	W06H12.1	ztf-6	0.523515	4.6112	17.9294	0.00016116	0.00228368	Zinc finger putative Transcription Factor family [Source:RefSeq peptide;Acc:NP_492877]
WBGene00016677	C45G9.6a	C45G9.6	0.52311	3.9441	23.6466	2.50587e-05	0.00053039
WBGene00021817	Y53G8B.1	Y53G8B.1	0.522151	3.63112	9.57332	0.00390069	0.0239555
WBGene00011392	T03D8.3	sbt-1	0.522119	5.78491	19.3136	0.000100673	0.00158713	Seven B Two (mammalian 7BT prohormone convertase chaperone) homolog [Source:RefSeq peptide;Acc:NP_508020]
WBGene00009246	F29C12.4	gfm-1	0.521991	7.50208	33.349	1.60805e-06	5.90725e-05	Elongation factor G, mitochondrial [Source:UniProtKB/Swiss-Prot;Acc:Q9XV52]
WBGene00012585	Y38E10A.7	lips-15	0.521596	5.59107	9.14887	0.0046771	0.0274389	LIPaSe related [Source:RefSeq peptide;Acc:NP_496690]
WBGene00004889	Y54E5B.1a	smp-1	0.521079	5.53927	39.5471	3.42938e-07	1.78239e-05	Semaphorin-1A [Source:UniProtKB/Swiss-Prot;Acc:Q17330]
WBGene00013732	Y111B2A.8	aakg-1	0.520938	6.43582	28.7743	5.5503e-06	0.000154538	AMP-Activated protein Kinase Gamma subunit [Source:RefSeq peptide;Acc:NP_499637]
WBGene00022745	ZK470.2a	ZK470.2	0.520596	5.75975	8.20197	0.00707389	0.0369026
WBGene00010726	K09E9.3	K09E9.3	0.520088	2.71274	8.08413	0.0074543	0.0382473
WBGene00000583	C48E7.5	cof-2	0.518497	2.04378	9.30598	0.00437197	0.0261628	COlmedin (collagen plus olFactomedin) family [Source:RefSeq peptide;Acc:NP_491804]
WBGene00001462	M79.4	flp-19	0.51845	3.17025	12.7448	0.00107501	0.00950571	FMRFamide-like neuropeptides 19 WANQVRF-amide [Source:UniProtKB/Swiss-Prot;Acc:Q9XVX1]
WBGene00018590	F48B9.4	nlp-37	0.517886	2.99857	9.80291	0.0035393	0.0223826	Neuropeptide-Like Protein [Source:RefSeq peptide;Acc:NP_508397]
WBGene00007653	C17G1.7	cysl-1	0.517733	5.92256	8.53976	0.00609446	0.0332518	Cysteine synthase 1 [Source:UniProtKB/Swiss-Prot;Acc:Q93244]
WBGene00000175	M02F4.8.1	aqp-7	0.517622	8.25173	8.41511	0.00643777	0.03464	AQuaPorin or aquaglyceroporin related [Source:RefSeq peptide;Acc:NP_508515]
WBGene00021544	Y43B11AR.3	Y43B11AR.3	0.517161	3.79724	8.60341	0.00592677	0.0325902
WBGene00007680	C18D11.2	maa-1	0.516716	3.13958	9.81497	0.00352134	0.0222925	Membrane Associated Acyl-CoA binding protein [Source:RefSeq peptide;Acc:NP_499531]
WBGene00012463	Y17G7B.10a.1	Y17G7B.10	0.516596	5.81829	21.5094	4.90273e-05	0.000893507	NAD kinase 2, mitochondrial [Source:UniProtKB/TrEMBL;Acc:Q9XXI6]
WBGene00015647	C09F5.1	C09F5.1	0.516089	3.8384	8.74826	0.00556335	0.0311908	BRICHOS domain-containing protein C09F5.1 [Source:UniProtKB/Swiss-Prot;Acc:Q09231]
WBGene00008410	D2023.6	D2023.6	0.516003	6.06423	18.0866	0.000152665	0.00219029
WBGene00007745	C26D10.4	C26D10.4	0.515892	2.60034	7.91785	0.00802892	0.0400533
WBGene00007449	C08F8.9	C08F8.9	0.515887	4.74308	7.82397	0.00837427	0.0410179
WBGene00012015	T25B9.9	T25B9.9	0.514609	8.02187	8.82161	0.00538849	0.0304415	6-phosphogluconate dehydrogenase, decarboxylating [Source:UniProtKB/Swiss-Prot;Acc:Q17761]
WBGene00009436	F35G2.2.1	marb-1	0.514147	5.3857	10.5917	0.00254676	0.0177628	Mitochondrial Associated RiBonuclease homolog [Source:RefSeq peptide;Acc:NP_502315]
WBGene00020457	T12B5.11	fbxa-67	0.513317	3.07179	12.6198	0.0011287	0.00984401	F-box A protein [Source:RefSeq peptide;Acc:NP_497302]
WBGene00000107	F54D8.3a.1	alh-1	0.51305	8.6579	19.4586	9.59049e-05	0.00152762	ALdehyde deHydrogenase [Source:RefSeq peptide;Acc:NP_498081]
WBGene00015488	C05D11.13	C05D11.13	0.512892	2.73583	11.561	0.00171662	0.0135333
WBGene00012148	VF13D12L.1	inos-1	0.512685	7.07733	20.4277	6.96055e-05	0.00118397	INOsitol-3-phosphate Synthase [Source:RefSeq peptide;Acc:NP_496499]
WBGene00006738	Y48A5A.2.1	ulp-3	0.51135	3.78994	14.7405	0.000503788	0.00537616	Ubiquitin-Like Protease [Source:RefSeq peptide;Acc:NP_001023477]
WBGene00011232	R11A5.4a.1	pck-2	0.510481	10.3932	11.6351	0.00166636	0.0132337	Phosphoenolypyruvate CarboxyKinase [Source:RefSeq peptide;Acc:NP_001021587]
WBGene00013532	Y73F8A.27	Y73F8A.27	0.510193	5.30398	17.6716	0.000176188	0.00242168
WBGene00020566	T19C3.9	ttr-7	0.510165	3.04285	8.30899	0.00674643	0.0356314	TransThyretin-Related family domain [Source:RefSeq peptide;Acc:NP_001022770]
WBGene00021640	Y47G6A.14	Y47G6A.14	0.5098	4.58963	12.4364	0.0012127	0.0103894
WBGene00019142	F59H6.12.1	btb-4	0.508569	2.13204	12.1582	0.00135311	0.0112632	BTB (Broad/complex/Tramtrack/Bric a brac) domain protein [Source:RefSeq peptide;Acc:NP_494159]
WBGene00017119	E04A4.5	E04A4.5	0.507871	6.9554	14.8186	0.000489417	0.00526604	Probable mitochondrial import inner membrane translocase subunit Tim17 [Source:UniProtKB/Swiss-Prot;Acc:O44477]
WBGene00021161	Y4C6B.7a	Y4C6B.7	0.507741	4.01788	13.3418	0.000853552	0.00799059
WBGene00017164	F01F1.10a	eng-1	0.506804	4.39067	27.1386	8.84658e-06	0.000232045	Endo-b-N-acetylGlucosaminidase [Source:RefSeq peptide;Acc:NP_498267]
WBGene00022190	Y71H2AR.3	josd-1	0.506747	1.93733	8.03857	0.0076072	0.0387484	JOSephin Domain protein [Source:RefSeq peptide;Acc:NP_871685]
WBGene00011065	R06C7.6	R06C7.6	0.50602	1.34509	10.2816	0.00289595	0.0194258	Protein N-terminal glutamine amidohydrolase [Source:UniProtKB/Swiss-Prot;Acc:Q21775]
WBGene00015608	C08F1.4a	math-3	0.506	4.42302	11.7774	0.0015741	0.0127049	MATH (meprin-associated Traf homology) domain containing [Source:RefSeq peptide;Acc:NP_494076]
WBGene00022227	Y73B3B.5	Y73B3B.5	0.505838	2.97025	10.1836	0.0030167	0.0200157
WBGene00000004	F52H2.2a	aat-3	0.504014	3.82496	14.1217	0.000634733	0.00638968	Amino Acid Transporter [Source:RefSeq peptide;Acc:NP_508461]
WBGene00012666	Y39B6A.3a	Y39B6A.3	0.503881	4.46753	19.6927	8.87081e-05	0.0014325
WBGene00004046	F45E4.2	plp-1	0.50274	7.70538	52.9538	1.83628e-08	1.58089e-06	Pur alpha Like Protein [Source:RefSeq peptide;Acc:NP_501241]
WBGene00019132	F59H6.1	bath-19	0.502589	2.71041	8.97538	0.00504076	0.0290979	BTB and MATH domain containing [Source:RefSeq peptide;Acc:NP_494160]
WBGene00008032	C39E9.8a	C39E9.8	0.501037	6.44196	8.99302	0.00500244	0.028949
WBGene00021260	Y22D7AR.6.1	Y22D7AR.6	0.500587	3.47876	8.0628	0.00752547	0.038425
WBGene00021882	Y54G2A.17a.1	Y54G2A.17	0.499516	6.03409	16.8545	0.000234512	0.0030387	Nicotinate phosphoribosyltransferase [Source:UniProtKB/Swiss-Prot;Acc:Q95XX1]
WBGene00010959	MTCE.11	nduo-1	0.499095	9.51305	9.27936	0.00442212	0.0263419	NADH-ubiquinone oxidoreductase chain 1 [Source:UniProtKB/Swiss-Prot;Acc:P24887]
WBGene00018298	F41G3.1	F41G3.1	0.498672	2.42267	8.77298	0.00550373	0.0309762
WBGene00001444	F23B2.5a	flp-1	0.496875	4.78328	14.4146	0.000568738	0.00589881	FMRFamide-like neuropeptides 1 PNFMRY-amide AGSDPNFLRF-amide SQPNFLRF-amide ASGDPNFLRF-amide SDPNFLRF-amide AAADPNFLRF-amide SADPNFLRF-amide PNFLRF-amide [Source:UniProtKB/Swiss-Prot;Acc:P41855]
WBGene00020842	T27A3.6	T27A3.6	0.496458	4.90116	29.8499	4.11346e-06	0.000123342	Molybdopterin synthase catalytic subunit [Source:RefSeq peptide;Acc:NP_491763]
WBGene00002222	F20C5.2a	klp-11	0.495874	3.47032	8.56712	0.00602176	0.0329962	Kinesin-like protein [Source:RefSeq peptide;Acc:NP_741473]
WBGene00044305	F56H1.6	rad-8	0.494195	5.56438	14.0992	0.000640123	0.00643471
WBGene00019111	F59E11.5	F59E11.5	0.493975	4.6739	11.0096	0.0021457	0.0159316
WBGene00010141	F56A8.5	F56A8.5	0.493292	4.19348	15.2538	0.000416981	0.00472657
WBGene00017268	F08F8.2	hmgr-1	0.493052	6.02267	32.4653	2.02855e-06	7.07537e-05	3-hydroxy-3-methylglutaryl coenzyme A reductase [Source:RefSeq peptide;Acc:NP_498626]
WBGene00017776	F25B5.5	F25B5.5	0.493049	5.52773	22.8344	3.22349e-05	0.000646218	CDK5RAP1-like protein [Source:UniProtKB/Swiss-Prot;Acc:Q09316]
WBGene00011872	T20G5.10	blos-1	0.493018	3.58042	14.8829	0.00047793	0.005174	Biogenesis of lysosome-related organelles complex 1 subunit 1 [Source:UniProtKB/Swiss-Prot;Acc:Q22616]
WBGene00012864	Y45F3A.9	Y45F3A.9	0.492447	3.44403	11.5316	0.00173699	0.0136479
WBGene00008170	C48B4.7	C48B4.7	0.491011	4.52171	11.0587	0.00210316	0.0157439
WBGene00009531	F38B2.4a	F38B2.4	0.490994	5.85315	12.8798	0.00102006	0.00915646	Adenylate kinase isoenzyme 1 [Source:UniProtKB/Swiss-Prot;Acc:Q20140]
WBGene00011866	T20F10.5	T20F10.5	0.489898	1.2219	10.2059	0.00298872	0.0198677
WBGene00011089	R07B7.5	kmo-1	0.489634	3.92861	9.77511	0.00358109	0.022525	Kynurenine 3-monooxygenase [Source:UniProtKB/Swiss-Prot;Acc:Q21795]
WBGene00013358	Y60A3A.7	abhd-3.1	0.489553	5.26515	8.9263	0.00514907	0.0296013	ABHydrolase Domain containing homolog [Source:RefSeq peptide;Acc:NP_507863]
WBGene00014505	T05E11.9	T05E11.9	0.488861	6.73882	12.6134	0.0011315	0.00985622
WBGene00000286	C18E9.1	cal-2	0.488196	2.97251	9.6178	0.00382771	0.0236824	CALmodulin related genes [Source:RefSeq peptide;Acc:NP_495906]
WBGene00019651	K11D12.12	K11D12.12	0.48763	2.71762	7.62395	0.00916449	0.0438505
WBGene00001838	Y51H1A.5	hda-10	0.486956	4.79099	14.9234	0.000470832	0.00512996	Histone DeAcetylase [Source:RefSeq peptide;Acc:NP_496910]
WBGene00003584	C43E11.7	ndx-7	0.48546	4.73093	31.7767	2.43654e-06	8.21923e-05	Putative nudix hydrolase 7 [Source:UniProtKB/Swiss-Prot;Acc:P91148]
WBGene00017478	F15A8.6	F15A8.6	0.485158	4.03462	10.0388	0.00320499	0.0208124	Carboxylic ester hydrolase [Source:RefSeq peptide;Acc:NP_508761]
WBGene00016509	C37H5.6a	adss-1	0.484419	8.427	12.0494	0.00141268	0.0116339	Adenylosuccinate synthetase [Source:UniProtKB/Swiss-Prot;Acc:P91134]
WBGene00015303	C01F4.2a	rga-6	0.48277	1.94806	9.05524	0.00486974	0.0283204	Rho GTPase Activating protein [Source:RefSeq peptide;Acc:NP_491465]
WBGene00002129	K02B2.4a	inx-7	0.482035	4.27031	11.7769	0.00157442	0.0127049	Innexin-7 [Source:UniProtKB/Swiss-Prot;Acc:Q21123]
WBGene00013221	Y54G11A.14a	Y54G11A.14	0.481974	2.73662	9.63123	0.00380596	0.023601
WBGene00002255	F40F4.4a	lbp-3	0.481869	5.85331	7.99178	0.00776777	0.0392528	Fatty acid-binding protein homolog 3 [Source:UniProtKB/Swiss-Prot;Acc:Q20222]
WBGene00019825	R02D3.8	R02D3.8	0.481056	4.18338	14.3962	0.000572647	0.00591314
WBGene00019864	R04A9.5	ceh-93	0.478323	3.35001	13.6842	0.000748956	0.00726337	C. Elegans Homeobox [Source:RefSeq peptide;Acc:NP_508095]
WBGene00007736	C25G4.10a	igdb-2	0.477561	4.77028	17.8266	0.000166983	0.00232929	Ig-like and fibronectin type-III domain-containing protein 2 [Source:UniProtKB/Swiss-Prot;Acc:O18023]
WBGene00003686	F44C8.11	nhr-96	0.477008	2.25681	13.0804	0.000943839	0.00861604	Nuclear hormone receptor family member nhr-96 [Source:UniProtKB/Swiss-Prot;Acc:Q95X91]
WBGene00012530	Y32F6A.5a.1	Y32F6A.5	0.47644	7.37475	9.03933	0.0049033	0.0284684
WBGene00022554	ZC204.2	duxl-1	0.47627	3.44998	12.1494	0.00135782	0.0112701	DUX (vertebrate dual homeobox) Like [Source:RefSeq peptide;Acc:NP_494032]
WBGene00020397	T10B11.1	pcbd-1	0.475921	4.61831	15.5981	0.000367776	0.00430084	Putative pterin-4-alpha-carbinolamine dehydratase [Source:UniProtKB/Swiss-Prot;Acc:Q9TZH6]
WBGene00016419	C34G6.2	tyr-4	0.475839	7.6132	11.4178	0.0018184	0.0141529	TYRosinase [Source:RefSeq peptide;Acc:NP_491709]
WBGene00016325	C32E8.9	C32E8.9	0.474525	4.35683	9.63814	0.00379481	0.0235631
WBGene00000733	F57B1.4.1	col-160	0.473445	10.7866	8.39388	0.00649829	0.0348455	COLlagen [Source:RefSeq peptide;Acc:NP_506284]
WBGene00013577	Y76A2B.5.1	Y76A2B.5	0.473377	7.15627	37.3698	5.80808e-07	2.73506e-05
WBGene00014246	ZK1307.3	ZK1307.3	0.473368	2.20574	8.395	0.0064951	0.0348416
WBGene00004322	E03A3.2	rcq-5	0.472925	5.58677	14.4787	0.000555289	0.00579358	ReCQ DNA helicase family [Source:RefSeq peptide;Acc:NP_497810]
WBGene00004346	C29H12.3a	rgs-3	0.472656	1.44798	10.367	0.00279499	0.0189388	Regulator of G-protein signaling rgs-3 [Source:UniProtKB/Swiss-Prot;Acc:Q18312]
WBGene00011813	T16H12.3a	T16H12.3	0.470761	4.65879	21.8261	4.43081e-05	0.000830142
WBGene00018610	F48E8.3.1	F48E8.3	0.470519	6.44943	34.6637	1.1448e-06	4.60314e-05
WBGene00011738	T12G3.2a.1	T12G3.2	0.47033	5.96199	9.18582	0.00460334	0.0271309
WBGene00019867	R04B3.2	R04B3.2	0.4701	3.05911	10.0272	0.00322066	0.0208597	Putative N(4)-(beta-N-acetylglucosaminyl)-L-asparaginase Glycosylasparaginase alpha chain Glycosylasparaginase beta chain [Source:UniProtKB/Swiss-Prot;Acc:Q21697]
WBGene00009813	F47B10.2	haly-1	0.468021	6.83982	11.0899	0.00207664	0.0156171	Histidine ammonia-lyase [Source:UniProtKB/Swiss-Prot;Acc:Q20502]
WBGene00002256	ZK742.5.1	lbp-4	0.46723	4.75626	18.2648	0.00014361	0.00208191	Fatty acid-binding protein homolog 4 [Source:UniProtKB/Swiss-Prot;Acc:Q23092]
WBGene00013612	Y102A5C.3	fbxa-207	0.466788	2.49155	12.3257	0.00126661	0.0107075
WBGene00012885	Y45F10D.4	Y45F10D.4	0.466783	5.67332	19.3266	0.000100235	0.001584
WBGene00002268	ZK1248.16.1	lec-5	0.46564	7.77172	31.391	2.70228e-06	8.9058e-05	Galectin [Source:RefSeq peptide;Acc:NP_495163]
WBGene00004053	ZK1005.1a	tank-1	0.465357	6.91878	12.9803	0.000981093	0.00887403	Tankyrase-like protein [Source:UniProtKB/Swiss-Prot;Acc:Q9TXQ1]
WBGene00013259	Y57A10A.16	trpp-5	0.464745	3.63057	17.8551	0.000165343	0.00231563	TRansport Protein Particle [Source:RefSeq peptide;Acc:NP_496593]
WBGene00016848	C50F7.10	klo-1	0.46459	4.99942	13.6039	0.000772179	0.0074372	KLOtho (mammalian aging-associated protein) homolog [Source:RefSeq peptide;Acc:NP_501271]
WBGene00020091	R119.7a	rnp-8	0.463347	7.23665	8.85327	0.00531483	0.0301346	RNP (RRM RNA binding domain) containing [Source:RefSeq peptide;Acc:NP_001293232]
WBGene00010272	F58G6.1.1	amph-1	0.462467	5.94746	16.4652	0.000269233	0.00338543	AMPHiphysin homolog [Source:RefSeq peptide;Acc:NP_501711]
WBGene00010846	M04B2.2	M04B2.2	0.4615	4.10241	13.5049	0.000801908	0.00765002
WBGene00000833	T20G5.2	cts-1	0.46123	10.4016	8.76396	0.0055254	0.03104	Probable citrate synthase, mitochondrial [Source:UniProtKB/Swiss-Prot;Acc:P34575]
WBGene00001093	T12E12.4a.1	drp-1	0.461027	6.97875	21.7094	4.59895e-05	0.000850291	Dynamin-Related Protein [Source:RefSeq peptide;Acc:NP_001023375]
WBGene00014022	ZK637.2	ZK637.2	0.459391	5.97147	14.6611	0.000518836	0.00549911
WBGene00008379	D1054.13a	secs-1	0.458649	4.12075	8.2753	0.00684772	0.0360578	O-phosphoseryl-tRNA(Sec) selenium transferase [Source:UniProtKB/Swiss-Prot;Acc:Q18953]
WBGene00016602	C43E11.2a	mus-81	0.45837	5.12595	14.9397	0.00046801	0.00511096
WBGene00013554	Y75B8A.19	Y75B8A.19	0.456396	3.09962	11.4926	0.00176443	0.0138326
WBGene00011451	T04H1.5	T04H1.5	0.455775	4.17014	7.83048	0.00834981	0.0409937
WBGene00016592	C42C1.15	erl-1	0.454832	4.30578	13.1629	0.000914318	0.00841371	ERLin (ER lipid raft associated protein) homolog [Source:RefSeq peptide;Acc:NP_502339]
WBGene00022867	ZK1240.2	ZK1240.2	0.454732	3.22496	10.1289	0.00308637	0.0202672
WBGene00009367	F33H2.3	F33H2.3	0.453913	5.10742	17.6206	0.000179336	0.00246245	Acidic leucine-rich nuclear phosphoprotein 32-related protein 1 [Source:UniProtKB/Swiss-Prot;Acc:O62220]
WBGene00022150	Y71G12B.10	Y71G12B.10	0.4538	5.83721	16.4309	0.000272545	0.0034118
WBGene00013239	Y56A3A.22	Y56A3A.22	0.451769	5.40596	15.1399	0.000434762	0.0048576
WBGene00017160	F01F1.3	F01F1.3	0.451408	3.30661	8.76442	0.00552429	0.03104
WBGene00022718	ZK370.4a	ZK370.4	0.450599	7.90014	15.117	0.000438442	0.00489082	Uncharacterized NTE family protein ZK370.4 [Source:UniProtKB/Swiss-Prot;Acc:Q02331]
WBGene00002200	M176.7.1	kin-16	0.450346	3.80184	9.18351	0.00460791	0.027135	Receptor-like tyrosine-protein kinase kin-16 [Source:UniProtKB/Swiss-Prot;Acc:P34892]
WBGene00022144	Y71G12B.4	pghm-1	0.449513	5.29657	10.7503	0.00238582	0.0170266	Probable peptidylglycine alpha-hydroxylating monooxygenase 1 [Source:UniProtKB/Swiss-Prot;Acc:Q95XM2]
WBGene00008443	E01F3.1a	pde-3	0.448875	3.90147	21.134	5.53224e-05	0.000985202	Probable 3',5'-cyclic phosphodiesterase pde-3 [Source:UniProtKB/Swiss-Prot;Acc:Q8I0P7]
WBGene00013758	Y113G7B.7	fbxa-114	0.448664	3.94109	11.0498	0.00211085	0.0157645	F-box A protein [Source:RefSeq peptide;Acc:NP_507897]
WBGene00011639	T09A5.12.1	ztf-17	0.448301	6.37842	28.9592	5.26967e-06	0.000149695	Zinc finger transcription factor family protein 17 [Source:UniProtKB/Swiss-Prot;Acc:P45972]
WBGene00002267	C44F1.3	lec-4	0.447771	6.41334	10.3759	0.00278466	0.0189064	Galectin [Source:RefSeq peptide;Acc:NP_497763]
WBGene00009461	F36D1.1	madf-2	0.447471	2.40498	8.84243	0.00533993	0.0302166	MADF domain transcription factor [Source:RefSeq peptide;Acc:NP_492896]
WBGene00004202	C37A5.9	pry-1	0.447051	4.16599	11.09	0.00207654	0.0156171	Axin-like protein pry-1 [Source:UniProtKB/Swiss-Prot;Acc:O62090]
WBGene00010810	M01F1.4a	M01F1.4	0.446802	6.59816	18.2171	0.000145977	0.00210968
WBGene00001253	F52C12.5.1	elt-6	0.44627	1.38098	7.94515	0.00793142	0.039749	Erythroid-Like Transcription factor family [Source:RefSeq peptide;Acc:NP_500144]
WBGene00020402	T10B11.6.1	T10B11.6	0.443807	5.06173	15.0073	0.000456494	0.00502825
WBGene00018996	F57B9.1	F57B9.1	0.443625	4.62091	30.6022	3.34627e-06	0.000105524	Putative pyridoxamine 5'-phosphate oxidase [Source:UniProtKB/Swiss-Prot;Acc:Q20939]
WBGene00008298	C54D10.3	C54D10.3	0.443219	5.7503	13.4513	0.00081851	0.00775044
WBGene00019074	F59A3.1	cpd-1	0.443132	5.19237	8.94968	0.00509715	0.029351	CarboxyPeptidase D family [Source:RefSeq peptide;Acc:NP_491619]
WBGene00016101	C25E10.12	C25E10.12	0.443112	4.30289	9.74566	0.00362592	0.0227459	UPF0046 protein C25E10.12 [Source:UniProtKB/Swiss-Prot;Acc:Q18161]
WBGene00016965	C56C10.9	C56C10.9	0.442886	4.21052	22.5065	3.57243e-05	0.000699189
WBGene00009245	F29C12.3a	rict-1	0.44215	6.67138	10.6078	0.00252995	0.017716
WBGene00009137	F25H9.4	bath-39	0.440565	1.50929	7.80977	0.00842789	0.0412229	BTB and MATH domain-containing protein 39 [Source:UniProtKB/Swiss-Prot;Acc:P90846]
WBGene00017979	F32B5.6a	F32B5.6	0.435042	6.27568	10.8279	0.00231115	0.0166662
WBGene00016438	C35B8.3a.1	C35B8.3	0.434919	3.87849	8.95246	0.00509102	0.0293328
WBGene00020088	R119.2	R119.2	0.434663	5.07241	29.762	4.21458e-06	0.000125837
WBGene00009735	F45G2.9	F45G2.9	0.433771	2.52864	13.0775	0.000944921	0.00861604	rRNA methyltransferase 2, mitochondrial [Source:UniProtKB/Swiss-Prot;Acc:O62251]
WBGene00007983	C36E8.4	C36E8.4	0.433067	2.81482	7.78763	0.00851219	0.0415051
WBGene00014118	ZK858.5	ZK858.5	0.432793	4.26946	9.65655	0.00376531	0.0234682	TM2 domain-containing protein ZK858.5 [Source:UniProtKB/Swiss-Prot;Acc:Q94421]
WBGene00011526	T06D8.5	cox-15	0.432635	6.24365	13.0958	0.000938276	0.00859454	Cytochrome OXidase assembly protein [Source:RefSeq peptide;Acc:NP_496402]
WBGene00013111	Y51H4A.17a	sta-1	0.432168	3.74707	12.3377	0.00126066	0.01067	Signal transducer and activator of transcription 1 [Source:UniProtKB/Swiss-Prot;Acc:Q9NAD6]
WBGene00004803	C06A5.11	sir-2.4	0.431603	3.52555	11.1552	0.00202225	0.0153147	NAD-dependent protein deacetylase sir-2.4 [Source:UniProtKB/Swiss-Prot;Acc:Q95Q89]
WBGene00020284	T06A10.1a	mel-46	0.431523	6.57007	25.4469	1.4531e-05	0.000339549	MEL-46; Uncharacterized protein [Source:UniProtKB/TrEMBL;Acc:G5ED26]
WBGene00008766	F13G3.6	F13G3.6	0.428094	4.47703	11.1437	0.00203175	0.0153701
WBGene00015204	B0495.5.1	B0495.5	0.427891	4.96495	21.3688	5.12917e-05	0.000928744
WBGene00044636	B0393.9a	B0393.9	0.427543	3.6141	11.7503	0.00159128	0.0128041
WBGene00000765	ZK652.9	coq-5	0.426818	5.51979	9.1946	0.004586	0.0270401	2-methoxy-6-polyprenyl-1,4-benzoquinol methylase, mitochondrial [Source:UniProtKB/Swiss-Prot;Acc:P34666]
WBGene00011334	T01E8.6	mrps-14	0.425627	5.92886	16.193	0.000296732	0.00362405	Probable 40S ribosomal protein S14, mitochondrial [Source:UniProtKB/Swiss-Prot;Acc:P49391]
WBGene00006495	F31D5.3a	cpna-1	0.425607	7.18159	9.64084	0.00379048	0.023557	CoPiNe domain protein, Atypical [Source:RefSeq peptide;Acc:NP_494737]
WBGene00008395	D1086.8a	D1086.8	0.424792	3.38889	7.73314	0.00872364	0.0422717
WBGene00013733	Y111B2A.9a	Y111B2A.9	0.423563	4.53074	9.60107	0.00385498	0.0237789
WBGene00007000	Y71H2AM.23.1	tufm-1	0.423277	8.35322	13.5973	0.000774122	0.00744058	TU elongation Factor (EF-Tu), Mitochondrial [Source:RefSeq peptide;Acc:NP_497623]
WBGene00009442	F35G12.5a	F35G12.5	0.423101	4.63602	9.72171	0.00366284	0.0229364
WBGene00008364	D1046.3	D1046.3	0.42167	4.31688	8.16057	0.0072051	0.0373434
WBGene00019130	F59H5.1	gbas-1	0.421089	5.07811	7.90102	0.00808968	0.0402705	Ga Binding and Activating and Spk (SPK) domain containing [Source:RefSeq peptide;Acc:NP_494285]
WBGene00010369	H06O01.2	chd-1	0.42087	6.47101	10.1529	0.00305568	0.0201687	Chromodomain and Helicase Domain protein [Source:RefSeq peptide;Acc:NP_491994]
WBGene00022051	Y67D2.1a.1	rep-1	0.418014	4.89164	30.149	3.78822e-06	0.000115565	Rab Escort Protein homolog [Source:RefSeq peptide;Acc:NP_001022928]
WBGene00001537	C30G4.3	gcy-11	0.4163	3.13088	8.23215	0.00697984	0.0365205	Receptor-type guanylate cyclase gcy-11 [Source:UniProtKB/Swiss-Prot;Acc:Q18331]
WBGene00009776	F46B6.12	F46B6.12	0.415459	4.86443	22.2192	3.91119e-05	0.000749804	UPF0587 protein F46B6.12 [Source:UniProtKB/Swiss-Prot;Acc:Q9BI88]
WBGene00003724	F44C8.2.1	nhr-134	0.410978	3.16517	9.25495	0.00446866	0.0264929	Nuclear hormone receptor family member nhr-134 [Source:UniProtKB/Swiss-Prot;Acc:O16361]
WBGene00022199	Y71H10A.1a	pfk-1.1	0.410444	7.42294	9.48106	0.00405687	0.0247629	ATP-dependent 6-phosphofructokinase 1 [Source:UniProtKB/Swiss-Prot;Acc:Q9TZL8]
WBGene00008370	D1054.1	D1054.1	0.407541	3.72586	13.7211	0.000738508	0.00718688
WBGene00022089	Y69A2AR.18a	Y69A2AR.18	0.406523	9.72758	13.4535	0.000817816	0.00774909
WBGene00016019	C23H3.3a	C23H3.3	0.405416	4.94068	23.5101	2.61352e-05	0.000548214
WBGene00008927	F17H10.3a	snx-17	0.405273	3.9066	9.09166	0.00479382	0.0279716	PX domain-containing protein F17H10.3 [Source:UniProtKB/Swiss-Prot;Acc:Q19532]
WBGene00000762	F57B9.4a	coq-2	0.404472	4.72002	15.918	0.000327566	0.00392883	4-hydroxybenzoate polyprenyltransferase, mitochondrial [Source:UniProtKB/Swiss-Prot;Acc:Q8I7J4]
WBGene00004978	Y47G6A.10	spg-7	0.403714	7.38643	8.40462	0.0064676	0.0347207	human SPG (spastic paraplegia) [Source:RefSeq peptide;Acc:NP_491165]
WBGene00007363	C06B3.4	stdh-1	0.401919	4.39477	9.32412	0.00433813	0.0259825	Putative steroid dehydrogenase 1 [Source:UniProtKB/Swiss-Prot;Acc:Q17703]
WBGene00010481	K01G5.10	K01G5.10	0.401018	2.69843	8.24244	0.00694809	0.0364087
WBGene00007825	C30H6.8	C30H6.8	0.399367	4.33934	10.9627	0.00218714	0.0161283
WBGene00012158	VW06B3R.1a	ucr-2.1	0.398632	7.94773	12.3394	0.00125982	0.0106693	Ubiquinol-Cytochrome c oxidoReductase complex [Source:RefSeq peptide;Acc:NP_510012]
WBGene00001338	T07A9.2	ears-2	0.397942	4.63627	11.0235	0.0021336	0.0158999	glutamyl(E) Amino-acyl tRNA Synthetase [Source:RefSeq peptide;Acc:NP_499917]
WBGene00014172	ZK970.2a	clpp-1	0.397294	4.90149	12.9003	0.00101197	0.00910699	ATP-dependent Clp protease proteolytic subunit 1, mitochondrial [Source:UniProtKB/Swiss-Prot;Acc:Q27539]
WBGene00021748	Y50D4C.3a	Y50D4C.3	0.396212	5.33645	23.2531	2.82966e-05	0.000583563
WBGene00185079	W10D9.6	W10D9.6	0.396109	3.49131	17.0472	0.000219121	0.0028954
WBGene00022787	ZK652.10	tag-307	0.395699	5.44714	10.7378	0.00239814	0.0170655
WBGene00044795	C06H5.8a	C06H5.8	0.395136	2.02549	7.84549	0.00829371	0.0408084
WBGene00012806	Y43F4B.9a.1	Y43F4B.9	0.395047	3.87389	10.6348	0.0025019	0.0175898
WBGene00011226	R11.1	R11.1	0.393647	3.72837	8.17895	0.00714653	0.0371553
WBGene00009663	F43G6.11	hda-5	0.392011	4.08831	7.56297	0.00942111	0.044755	Histone DeAcetylase [Source:RefSeq peptide;Acc:NP_741051]
WBGene00012860	Y45F3A.3a.1	acdh-11	0.390722	6.29283	17.2905	0.0002012	0.0026967	Acyl-CoA dehydrogenase family member 11 [Source:UniProtKB/Swiss-Prot;Acc:Q9XWZ2]
WBGene00012674	Y39B6A.12a	bed-1	0.390469	3.78997	9.24614	0.00448558	0.0265596	BED-type zinc finger putative transcription factor [Source:RefSeq peptide;Acc:NP_001024227]
WBGene00009924	F52B11.1a.1	cfp-1	0.390264	6.02721	11.2015	0.0019846	0.0150927	CFP1 (CpG-binding protein, CXXC Finger Protein 1) homolog [Source:RefSeq peptide;Acc:NP_001023214]
WBGene00013176	Y53F4B.39a	Y53F4B.39	0.390007	5.82117	13.3109	0.000863736	0.00806441	Beta-lactamase-like protein 2 homolog [Source:UniProtKB/Swiss-Prot;Acc:Q95Q18]
WBGene00020886	T28B4.3	ttr-6	0.388968	5.45593	12.5274	0.00117022	0.0100932	TransThyretin-Related family domain [Source:RefSeq peptide;Acc:NP_509110]
WBGene00021936	Y55F3BL.2a	Y55F3BL.2	0.388661	6.06391	12.6903	0.00109808	0.00965495
WBGene00012362	W09D10.4	W09D10.4	0.388051	6.8449	11.7992	0.00156049	0.0126288
WBGene00009736	F45G2.10	F45G2.10	0.387789	4.22397	8.98242	0.00502543	0.0290408	MIP18 family protein F45G2.10 [Source:UniProtKB/Swiss-Prot;Acc:O62252]
WBGene00014256	ZK1320.7	ZK1320.7	0.387348	3.39355	9.64902	0.00377735	0.0235105	G patch domain and ankyrin repeat-containing protein 1 homolog [Source:UniProtKB/Swiss-Prot;Acc:Q09655]
WBGene00018151	F37C12.3.1	F37C12.3	0.387194	6.48564	8.87978	0.005254	0.029912	Acyl carrier protein [Source:RefSeq peptide;Acc:NP_498574]
WBGene00017121	E04A4.7.1	cyc-2.1	0.386754	9.23513	11.132	0.0020414	0.0154182	Cytochrome c 2.1 [Source:UniProtKB/Swiss-Prot;Acc:P19974]
WBGene00013017	Y48E1C.4a	Y48E1C.4	0.386638	4.50421	18.956	0.000113537	0.00175084
WBGene00019008	F57C9.1a.1	F57C9.1	0.38548	5.14131	7.41361	0.0100829	0.0470859	Putative pyridoxal kinase [Source:UniProtKB/Swiss-Prot;Acc:O01824]
WBGene00023417	C25E10.9a	swm-1	0.385181	4.16696	8.45999	0.00631183	0.0341474	Sperm activation Without Mating [Source:RefSeq peptide;Acc:NP_505346]
WBGene00003235	C52E4.2a	mif-2	0.382377	5.63661	14.2763	0.000598941	0.00610824	MIF-like protein mif-2 [Source:UniProtKB/Swiss-Prot;Acc:Q18785]
WBGene00003385	W01A11.6	moc-2	0.381215	2.94148	7.63233	0.00912981	0.0437863	MOlybdenum Cofactor biosynthesis [Source:RefSeq peptide;Acc:NP_504651]
WBGene00003111	Y71G12B.20a	mab-20	0.380862	3.61484	7.47903	0.00978705	0.046026	Semaphorin-2A [Source:UniProtKB/Swiss-Prot;Acc:Q95XP4]
WBGene00004787	H06I04.2a	sft-1	0.380164	3.73302	9.29608	0.00439054	0.0262404	SURF1-like protein [Source:UniProtKB/Swiss-Prot;Acc:Q9N5N8]
WBGene00022773	ZK616.3a	ZK616.3	0.380087	2.97047	8.93742	0.00512431	0.0294711
WBGene00012319	W07A8.2a	ipla-3	0.379634	6.72319	10.363	0.00279965	0.0189611	Intracelllar PhosphoLipase A family [Source:RefSeq peptide;Acc:NP_508000]
WBGene00007586	C14C10.3a	ril-2	0.379139	7.23618	16.1838	0.000297713	0.00362572	RNAi-Induced Longevity [Source:RefSeq peptide;Acc:NP_001256436]
WBGene00021202	Y17G9B.5	Y17G9B.5	0.379123	5.13457	16.182	0.000297902	0.00362572
WBGene00004015	T24H7.1	phb-2	0.377065	7.90715	7.84786	0.00828491	0.0407797	Mitochondrial prohibitin complex protein 2 [Source:UniProtKB/Swiss-Prot;Acc:P50093]
WBGene00007357	C06A12.3a	C06A12.3	0.376217	4.09577	7.75335	0.00864456	0.04199
WBGene00015021	B0205.6	B0205.6	0.376021	5.80106	16.2838	0.000287244	0.00356086
WBGene00012867	Y45F10A.4	seld-1	0.375893	3.88897	12.2009	0.00133049	0.0111046	Probable selenide, water dikinase [Source:UniProtKB/Swiss-Prot;Acc:O62461]
WBGene00003907	C52B9.7a	paf-2	0.37463	3.29425	7.96354	0.00786643	0.0395567	Platelet-activating factor acetylhydrolase homolog 2 [Source:UniProtKB/Swiss-Prot;Acc:Q22943]
WBGene00009140	F26A3.1	F26A3.1	0.374628	4.84227	17.6715	0.000176195	0.00242168
WBGene00019353	K03B4.1	K03B4.1	0.374192	5.52634	18.2772	0.000143004	0.00207525
WBGene00013029	Y49E10.2	glrx-5	0.37388	4.9824	8.18661	0.00712226	0.037086	Glutaredoxin [Source:RefSeq peptide;Acc:NP_499610]
WBGene00013077	Y51A2D.9a	ttr-24	0.370843	5.91196	11.7591	0.00158568	0.0127737	TransThyretin-Related family domain [Source:RefSeq peptide;Acc:NP_001256812]
WBGene00003687	H27C11.1a	nhr-97	0.370831	6.84332	10.5493	0.00259172	0.0180226	Nuclear hormone receptor family member nhr-97 [Source:UniProtKB/Swiss-Prot;Acc:Q9BJK5]
WBGene00018217	F40A3.2	F40A3.2	0.37071	4.76183	9.45246	0.00410664	0.0249998
WBGene00013224	Y55D9A.2a	Y55D9A.2	0.369925	5.20251	8.06265	0.00752598	0.038425
WBGene00011664	T09F3.5	T09F3.5	0.36936	4.58216	7.43605	0.00998033	0.0467626
WBGene00013597	Y87G2A.8a.1	gpi-1	0.369003	7.78508	8.07105	0.00749784	0.0384004	Glucose-6-phosphate isomerase [Source:RefSeq peptide;Acc:NP_001021838]
WBGene00004014	Y37E3.9	phb-1	0.368636	8.19479	7.84335	0.0083017	0.0408334	Mitochondrial prohibitin complex protein 1 [Source:UniProtKB/Swiss-Prot;Acc:Q9BKU4]
WBGene00022054	Y67D2.4a	Y67D2.4	0.36787	3.50217	9.92327	0.00336431	0.0214988
WBGene00044609	Y71H2AM.24	tbcc-1	0.367555	3.57266	9.96577	0.00330476	0.0212159	TuBulin folding Cofactor C homolog [Source:RefSeq peptide;Acc:NP_001033383]
WBGene00013694	Y106G6A.1	Y106G6A.1	0.36723	4.63409	12.4505	0.00120599	0.0103572
WBGene00016654	C44E4.5	C44E4.5	0.366642	5.4091	14.9735	0.000462216	0.00507137
WBGene00016283	C31B8.8	C31B8.8	0.366484	4.6159	8.39744	0.0064881	0.0348174	Matrix metalloproteinase; Uncharacterized protein [Source:UniProtKB/TrEMBL;Acc:G5EBU3]
WBGene00019158	H05C05.2a	H05C05.2	0.366161	5.08329	10.3551	0.00280886	0.0190052
WBGene00017166	F01F1.12a.1	aldo-2	0.365473	9.89293	12.6114	0.00113238	0.00985776	Fructose-bisphosphate aldolase 2 [Source:UniProtKB/Swiss-Prot;Acc:P46563]
WBGene00008169	C48B4.6	C48B4.6	0.36534	4.28611	9.05051	0.00487968	0.0283547
WBGene00006066	Y71H9A.3.1	sto-4	0.364709	3.96849	10.5341	0.0026081	0.0181006	Stomatin-4 [Source:UniProtKB/Swiss-Prot;Acc:Q22165]
WBGene00077500	C27H6.9	C27H6.9	0.364694	4.16762	7.42048	0.0100514	0.0470013	Mitochondrial genome maintenance exonuclease 1 [Source:RefSeq peptide;Acc:NP_001122867]
WBGene00013462	Y67H2A.4c	micu-1	0.364614	6.12393	25.0672	1.62768e-05	0.000371401	Calcium uptake protein 1 homolog, mitochondrial [Source:UniProtKB/Swiss-Prot;Acc:Q95PZ2]
WBGene00008148	C47E12.3a	C47E12.3	0.363513	5.79813	12.1766	0.00134331	0.0112006	alpha-1,2-Mannosidase [Source:RefSeq peptide;Acc:NP_501802]
WBGene00010418	H27A22.1a	H27A22.1	0.363271	5.29207	22.9266	3.13203e-05	0.000630585
WBGene00000095	C25A1.11a	aha-1	0.3632	3.90229	14.3089	0.00059167	0.0060561	Aryl hydrocarbon receptor nuclear translocator homolog [Source:UniProtKB/Swiss-Prot;Acc:O02219]
WBGene00000189	ZK632.8	arl-5	0.36225	3.51345	9.0057	0.00497509	0.0288274	ADP-ribosylation factor-like protein 5 [Source:UniProtKB/Swiss-Prot;Acc:P34212]
WBGene00008714	F11F1.1a	F11F1.1	0.362175	3.69625	7.87596	0.00818108	0.0404956
WBGene00006519	F54D8.2.1	tag-174	0.362041	8.10699	7.87323	0.00819112	0.0405167	Probable cytochrome c oxidase subunit 6A, mitochondrial [Source:UniProtKB/Swiss-Prot;Acc:Q20779]
WBGene00018518	F46H5.2a	F46H5.2	0.361168	4.52931	15.0795	0.000444529	0.00494301
WBGene00003407	F57C12.5a	mrp-1	0.360886	6.95501	8.07752	0.00747627	0.0383084	Multidrug resistance related protein 1 [Source:UniProtKB/TrEMBL;Acc:Q94136]
WBGene00020089	R119.3.1	R119.3	0.360221	5.58552	8.0086	0.00770964	0.0390668
WBGene00008225	C50B8.3	nuaf-1	0.360205	4.87382	10.1329	0.00308127	0.0202622	Probable complex I intermediate-associated protein 30, mitochondrial [Source:UniProtKB/Swiss-Prot;Acc:Q18726]
WBGene00021057	W06B4.2	W06B4.2	0.360033	4.52079	11.2446	0.00195026	0.0149145
WBGene00010551	K04B12.3a	smg-8	0.355716	5.70835	9.40465	0.0041913	0.0253545	Suppressor with Morphological effect on Genitalia [Source:RefSeq peptide;Acc:NP_001293559]
WBGene00018475	F45E12.5a	mrpl-14	0.35545	5.75883	17.747	0.000171646	0.00237545	Mitochondrial Ribosomal Protein, Large [Source:RefSeq peptide;Acc:NP_495528]
WBGene00021646	Y47G6A.21	Y47G6A.21	0.35483	4.70952	8.17966	0.00714427	0.0371553
WBGene00022721	ZK370.7	ugtp-1	0.354419	4.50453	7.95187	0.00790761	0.0396738	UDP-galactose translocator 1 [Source:UniProtKB/Swiss-Prot;Acc:Q02334]
WBGene00022139	Y71G12A.3a	tub-2	0.353834	6.34673	12.3478	0.00125567	0.010647	TUBby-related [Source:RefSeq peptide;Acc:NP_001293352]
WBGene00011054	R06B9.3	arrd-13	0.353439	4.84032	10.434	0.00271834	0.0186353	ARRestin Domain protein [Source:RefSeq peptide;Acc:NP_496882]
WBGene00008419	D2030.9a.1	wdr-23	0.353109	6.30866	7.27615	0.0107363	0.0493652	DDB1- and CUL4-associated factor 11 homolog [Source:UniProtKB/Swiss-Prot;Acc:P90794]
WBGene00004931	F10D11.1.1	sod-2	0.351324	6.64794	8.34748	0.0066327	0.0353192	Superoxide dismutase [Mn] 1, mitochondrial [Source:UniProtKB/Swiss-Prot;Acc:P31161]
WBGene00002996	Y54G11A.10a	lin-7	0.350007	4.38749	7.75766	0.00862781	0.0419232
WBGene00002254	F40F4.2.1	lbp-2	0.349875	7.75163	13.3277	0.000858183	0.00802324	Fatty acid-binding protein homolog 2 [Source:UniProtKB/Swiss-Prot;Acc:Q20224]
WBGene00044233	Y56A3A.36	Y56A3A.36	0.348465	3.44852	8.5025	0.00619497	0.0336692
WBGene00009992	F53F4.10	F53F4.10	0.347864	7.79157	9.05805	0.00486382	0.0283114	Probable NADH dehydrogenase [ubiquinone] flavoprotein 2, mitochondrial [Source:UniProtKB/Swiss-Prot;Acc:Q20719]
WBGene00000227	Y48G1BL.2a	atm-1	0.34773	6.24672	11.7512	0.00159068	0.0128041	Serine/threonine-protein kinase ATM [Source:UniProtKB/Swiss-Prot;Acc:Q9N3Q4]
WBGene00010827	M02B1.2	M02B1.2	0.347317	3.14472	8.32442	0.00670061	0.0354963
WBGene00043060	R144.12	R144.12	0.346008	4.81995	9.96565	0.00330493	0.0212159
WBGene00012524	Y32B12B.4a	Y32B12B.4	0.345818	5.97509	7.89425	0.00811426	0.0403109
WBGene00015974	C18E3.5	C18E3.5	0.344913	4.97205	8.34654	0.00663545	0.0353192
WBGene00011348	T01H3.2	T01H3.2	0.34451	5.69578	7.72523	0.00875479	0.042408
WBGene00008819	F14F11.1a	shw-1	0.343482	3.09907	10.0879	0.0031398	0.020522	SHaW family of potassium channels [Source:RefSeq peptide;Acc:NP_495752]
WBGene00017274	F08F8.9a.1	F08F8.9	0.341504	6.66405	8.8592	0.00530117	0.0300814
WBGene00000109	F36H1.6	alh-3	0.340562	7.30385	7.76988	0.00858045	0.0417943	10-formyltetrahydrofolate dehydrogenase [Source:RefSeq peptide;Acc:NP_502054]
WBGene00016608	C43E11.11.1	cogc-5	0.340293	6.16688	17.3595	0.000196405	0.00265467	Conserved Oligomeric Golgi (COG) Component [Source:RefSeq peptide;Acc:NP_491339]
WBGene00017374	F10G7.11	ttr-41	0.338465	6.91296	14.5028	0.00055031	0.00576306	TransThyretin-Related family domain [Source:RefSeq peptide;Acc:NP_001293509]
WBGene00007090	B0001.5	B0001.5	0.337614	5.33198	18.728	0.000122641	0.00185255
WBGene00013792	Y116A8C.13a	Y116A8C.13	0.336454	4.87032	9.10501	0.0047663	0.0278574
WBGene00021210	Y18H1A.4.1	Y18H1A.4	0.335684	4.71936	8.31549	0.0067271	0.0355759
WBGene00013680	Y105E8A.23a	rpom-1	0.335662	5.95723	13.6696	0.000753123	0.00728589	DNA-directed RNA polymerase [Source:RefSeq peptide;Acc:NP_001122531]
WBGene00010042	F54C9.6a.1	bcs-1	0.333597	5.39905	10.4636	0.00268523	0.0184715	BCS1 (mitochondrial chaperone) homolog [Source:RefSeq peptide;Acc:NP_001022192]
WBGene00001021	C01G10.12	dnj-3	0.332491	2.93025	8.69995	0.00568182	0.0316526	DNaJ domain (prokaryotic heat shock protein) [Source:RefSeq peptide;Acc:NP_506711]
WBGene00020099	R144.11	R144.11	0.332319	3.97235	12.1999	0.00133101	0.0111046
WBGene00012376	W10D5.2.1	nduf-7	0.329802	7.44835	8.23719	0.00696426	0.0364662	Probable NADH dehydrogenase [ubiquinone] iron-sulfur protein 7, mitochondrial [Source:UniProtKB/Swiss-Prot;Acc:Q94360]
WBGene00008345	C56A3.6a.1	C56A3.6	0.327758	5.36105	9.60658	0.00384598	0.0237442
WBGene00014215	ZK1086.1a	obr-3	0.327417	5.01599	8.59677	0.00594404	0.0326596	Oxysterol Binding protein (OSBP) Related [Source:RefSeq peptide;Acc:NP_741923]
WBGene00003044	F18A1.3a	lir-1	0.327303	4.96374	8.40789	0.00645829	0.0347105	LIn-26 Related [Source:RefSeq peptide;Acc:NP_001022093]
WBGene00001095	F10C2.6	dars-2	0.323984	4.8007	10.6016	0.00253646	0.0177207	aspartyl(D) Amino-acyl tRNA Synthetase [Source:RefSeq peptide;Acc:NP_506019]
WBGene00007922	C34C12.3	pph-6	0.321817	5.99683	15.3112	0.000408315	0.00465466	Putative serine/threonine-protein phosphatase pph-6 [Source:UniProtKB/Swiss-Prot;Acc:Q09496]
WBGene00008504	F01G4.5	F01G4.5	0.321772	4.0119	9.27023	0.00443947	0.0263832
WBGene00022618	ZC477.3a	ZC477.3	0.321051	5.83685	11.4599	0.00178783	0.0139536
WBGene00010259	F58E10.1a	ric-7	0.320486	6.5849	10.2176	0.00297419	0.0198087
WBGene00002185	T27E9.4a.1	kel-3	0.319818	5.10737	7.31786	0.0105333	0.0486711	KELch-repeat containing protein [Source:RefSeq peptide;Acc:NP_499785]
WBGene00015208	B0495.9	B0495.9	0.319434	4.92112	17.0037	0.000222493	0.00292894
WBGene00012100	T27F2.2a	sipa-1	0.318623	5.08939	8.63573	0.00584352	0.0323097	SIPA (vertebrate Signal-Induced Proliferation-Associated) homolog [Source:RefSeq peptide;Acc:NP_001256344]
WBGene00044321	B0511.8.1	mrps-30	0.317417	6.58392	19.7252	8.77566e-05	0.00141877	Mitochondrial Ribosomal Protein, Small [Source:RefSeq peptide;Acc:NP_492783]
WBGene00016701	C46A5.5a	C46A5.5	0.315072	3.8677	7.65619	0.00903188	0.0434354
WBGene00012244	W04D2.5	mrps-11	0.313818	5.6397	15.5497	0.000374307	0.00434591	Mitochondrial Ribosomal Protein, Small [Source:RefSeq peptide;Acc:NP_506131]
WBGene00005009	C09H6.1a	spr-4	0.313671	6.20113	15.2694	0.00041461	0.0047035	Suppressor of presenilin protein 4 [Source:UniProtKB/Swiss-Prot;Acc:O17582]
WBGene00021812	Y53G8AR.5	Y53G8AR.5	0.312555	3.81838	8.11474	0.0073534	0.0378958
WBGene00021476	Y39G10AR.21a	nsun-4	0.31101	4.7878	12.8495	0.00103212	0.00923116	Nop2 (NOP2)/SUN domain family member [Source:RefSeq peptide;Acc:NP_001293364]
WBGene00022025	Y65B4A.1	Y65B4A.1	0.310514	5.64755	9.38041	0.00423492	0.0255717
WBGene00018519	F46H5.3a.1	F46H5.3	0.308775	11.3189	8.69816	0.00568625	0.0316558	Probable arginine kinase F46H5.3 [Source:UniProtKB/Swiss-Prot;Acc:Q10454]
WBGene00000834	Y76A2A.2a	cua-1	0.308352	6.88476	10.8291	0.00230998	0.0166662	CU (copper) ATPase [Source:RefSeq peptide;Acc:NP_001255202]
WBGene00011969	T23G11.4	T23G11.4	0.307896	4.39767	8.17814	0.0071491	0.0371553
WBGene00018674	F52C9.3	F52C9.3	0.307444	5.55999	14.9004	0.000474856	0.00515364
WBGene00015404	C03H5.2	nstp-4	0.304912	6.42616	9.99395	0.00326589	0.021052	Nucleotide Sugar TransPorter family [Source:RefSeq peptide;Acc:NP_493723]
WBGene00009204	F28C6.4a.1	F28C6.4	0.303102	4.63822	8.37374	0.00655628	0.0350359
WBGene00010891	M18.6a	M18.6	0.300533	4.76723	7.79873	0.00846981	0.0413703
WBGene00000900	C05D2.1a	daf-4	0.300347	5.0772	9.5318	0.00397017	0.0243396	Cell surface receptor daf-4 [Source:UniProtKB/Swiss-Prot;Acc:P50488]
WBGene00011482	T05E11.6	hpo-4	0.299627	5.29279	11.5795	0.00170391	0.0134483	Putative GPI-anchor transamidase [Source:UniProtKB/Swiss-Prot;Acc:P49048]
WBGene00013464	Y67H2A.7a	Y67H2A.7	0.298227	5.31754	19.9982	8.0167e-05	0.00132196
WBGene00006596	Y56A3A.27	top-3	0.297109	4.85824	10.0668	0.00316761	0.0206174	DNA topoisomerase 3 [Source:UniProtKB/Swiss-Prot;Acc:O61660]
WBGene00014095	ZK829.4.1	gdh-1	0.296866	10.858	8.30345	0.00676299	0.0357033	Glutamate dehydrogenase [Source:RefSeq peptide;Acc:NP_502267]
WBGene00000547	Y77E11A.11a.1	clp-7	0.295685	6.53748	14.7558	0.000500931	0.00536608	CaLPain family [Source:RefSeq peptide;Acc:NP_500082]
WBGene00004995	C28C12.7a	spp-10	0.294008	7.82789	11.5968	0.00169214	0.013393	SaPosin-like Protein family [Source:RefSeq peptide;Acc:NP_741466]
WBGene00044025	T01G1.4	T01G1.4	0.291167	5.17896	7.53479	0.00954228	0.0451473
WBGene00021839	Y54E10BL.5	nduf-5	0.290413	6.55104	8.94516	0.00510715	0.0293965	NADH Ubiquinone oxidoreductase Fe-S protein [Source:RefSeq peptide;Acc:NP_491085]
WBGene00012895	Y46G5A.2	cox-10	0.28957	4.43374	7.44601	0.00993519	0.0465776	Protoheme IX farnesyltransferase, mitochondrial [Source:RefSeq peptide;Acc:NP_496708]
WBGene00013011	Y48E1B.14a	snx-14	0.28941	5.95962	11.9818	0.00145107	0.0119012	Sorting NeXin [Source:RefSeq peptide;Acc:NP_496844]
WBGene00016810	C50D2.7	C50D2.7	0.289353	5.53371	7.34479	0.0104045	0.0482186	Probable ADP-dependent glucokinase [Source:UniProtKB/Swiss-Prot;Acc:Q86S40]
WBGene00001527	F37B12.2	gcs-1	0.288958	7.02112	10.8373	0.00230227	0.0166335	Glutamate--cysteine ligase [Source:UniProtKB/Swiss-Prot;Acc:Q20117]
WBGene00006735	C26E6.8	ula-1	0.288567	5.51981	10.2127	0.00298028	0.019821	NEDD8-activating enzyme E1 regulatory subunit [Source:UniProtKB/Swiss-Prot;Acc:Q18217]
WBGene00007386	C06H2.2	C06H2.2	0.288511	5.06036	8.02037	0.00766922	0.0389415
WBGene00005662	W03B1.4a	sars-2	0.285575	5.62203	7.58084	0.0093451	0.0445099	Seryl Amino-acyl tRNA Synthetase [Source:RefSeq peptide;Acc:NP_500549]
WBGene00014307	F07H5.3a	F07H5.3	0.280411	6.94652	9.86277	0.00345108	0.0219533
WBGene00003636	C45E5.6a.1	nhr-46	0.279396	5.37485	10.2926	0.0028827	0.0193647	Nuclear Hormone Receptor family [Source:RefSeq peptide;Acc:NP_001293738]
WBGene00013001	Y48E1B.2a	Y48E1B.2	0.27899	5.96351	9.96256	0.00330921	0.021224
WBGene00011271	R53.1a.1	flad-1	0.278334	5.58535	12.0766	0.0013975	0.0115428	Probable FAD synthase Molybdenum cofactor biosynthesis protein-like region FAD synthase region [Source:UniProtKB/Swiss-Prot;Acc:Q22017]
WBGene00010279	F58G11.1a	letm-1	0.278031	7.0338	11.0914	0.00207541	0.0156171	LETM1 (Leucine zipper, EF-hand, TransMembrane mitochondrial protein) homolog [Source:RefSeq peptide;Acc:NP_506381]
WBGene00013242	Y56A3A.30	Y56A3A.30	0.276675	3.53354	7.91595	0.00803578	0.040059
WBGene00001983	E04A4.4a	hoe-1	0.272913	7.00714	8.36438	0.00658341	0.0351407	Ribonuclease Z [Source:UniProtKB/Swiss-Prot;Acc:O44476]
WBGene00008238	C50F4.16	C50F4.16	0.271987	5.44549	10.4179	0.00273657	0.0186772
WBGene00006935	ZC513.4	vars-1	0.270405	6.12562	8.60782	0.00591534	0.0325401	Valyl Amino-acyl tRNA Synthetase [Source:RefSeq peptide;Acc:NP_505070]
WBGene00018395	F43E2.7a	mtch-1	0.270271	7.7902	13.6003	0.000773259	0.00743739	MiTochondrial Carrier Homolog [Source:RefSeq peptide;Acc:NP_871994]
WBGene00000914	F33H1.1a	daf-19	0.270053	3.90452	7.38875	0.0101978	0.047496	RFX-like transcription factor daf-19 [Source:UniProtKB/Swiss-Prot;Acc:Q09555]
WBGene00010615	K07A1.9a	K07A1.9	0.268999	5.41143	9.61687	0.00382922	0.0236824	Arginyl-tRNA--protein transferase 1 [Source:RefSeq peptide;Acc:NP_492549]
WBGene00010304	F59A2.4a	clpf-1	0.260726	5.06086	8.74083	0.00558138	0.0312294	CLeavage/Polyadenylation Factor Ia subunit [Source:RefSeq peptide;Acc:NP_001040859]
WBGene00011742	T12G3.7	tgn-38	0.259868	5.00537	7.81069	0.0084244	0.0412202	Trans-Golgi Network protein homolog [Source:RefSeq peptide;Acc:NP_001255605]
WBGene00011500	T05G5.5a	T05G5.5	0.258808	4.7975	7.87759	0.0081751	0.0404833	Dephospho-CoA kinase 2 [Source:RefSeq peptide;Acc:NP_001255024]
WBGene00008452	E02A10.1	mrps-5	0.258377	6.5972	10.9441	0.00220378	0.01617	Putative 28S ribosomal protein S5, mitochondrial [Source:UniProtKB/Swiss-Prot;Acc:Q93425]
WBGene00006968	K08F11.4a	yars-2	0.255805	5.36451	10.0185	0.00323245	0.0209036	Tyrosine--tRNA ligase [Source:RefSeq peptide;Acc:NP_741382]
WBGene00003063	R13A5.12	lpd-7	0.255073	7.83674	9.02391	0.00493607	0.0286467	Pescadillo homolog [Source:UniProtKB/Swiss-Prot;Acc:Q95Y89]
WBGene00004178	D2030.6	prg-1	0.248572	8.32805	8.58951	0.00596297	0.032738	Piwi-like protein [Source:RefSeq peptide;Acc:NP_492121]
WBGene00019274	H43I07.1	H43I07.1	0.248027	4.88404	7.62298	0.00916853	0.0438521
WBGene00014176	ZK1010.2	ZK1010.2	0.243651	5.40968	7.52847	0.00956967	0.0452311
WBGene00021815	Y53G8AR.8	Y53G8AR.8	0.235465	4.91998	7.6583	0.00902328	0.0434238
WBGene00012204	W02B12.9	mfn-1	0.231451	5.87032	7.44744	0.00992871	0.0465674	Mitoferrin [Source:UniProtKB/Swiss-Prot;Acc:Q23125]
WBGene00013558	Y75B8A.25	Y75B8A.25	0.226319	5.70152	9.59739	0.00386101	0.0237952
WBGene00000987	Y60A3A.10.1	dhs-24	0.192659	5.99933	7.55341	0.009462	0.0448956	DeHydrogenases, Short chain [Source:RefSeq peptide;Acc:NP_507860]
WBGene00007207	B0564.7a.1	B0564.7	0.187674	5.59841	7.58153	0.0093422	0.0445099
WBGene00004063	ZK256.1a	pmr-1	0.183964	6.43887	12.5684	0.00115161	0.00995104	Calcium-transporting ATPase [Source:RefSeq peptide;Acc:NP_001021860]

## Sheet: isp-1 DOWN
Number of genes:	1551
ens_gene	target_id	ext_gene	logFC	logCPM	F	PValue	FDR	predicted_function
WBGene00013941	ZK218.7	ZK218.7	-10.3385	0.521108	89.0543	2.1355e-10	3.69969e-08
WBGene00013943	ZK218.11	ZK218.11	-10.1128	0.505681	55.4334	3.18224e-06	0.000101955
WBGene00013939	ZK218.5	ZK218.5	-9.85978	2.39876	106.964	5.20752e-12	1.40533e-09
WBGene00005646	C03G6.18	srp-5	-8.02149	0.108226	213.159	7.93913e-16	6.18943e-13
WBGene00017019	D1014.6	D1014.6	-7.02897	1.07922	93.8185	2.40742e-11	5.44893e-09
WBGene00017020	D1014.7a	D1014.7	-5.2493	0.811887	99.1724	1.11028e-11	2.73343e-09
WBGene00001399	F10D2.9	fat-7	-5.13688	5.02246	67.9365	1.35193e-09	1.89716e-07	Delta(9)-fatty-acid desaturase fat-7 [Source:UniProtKB/Swiss-Prot;Acc:G5EGH6]
WBGene00255598	BE0003N10.6a	BE0003N10.6	-5.12413	3.35206	161.266	1.56108e-14	9.95757e-12
WBGene00021703	Y48G9A.10	cpt-3	-4.91346	0.260756	15.3162	0.000417848	0.00473257	Carnitine Palmitoyl Transferase [Source:RefSeq peptide;Acc:NP_497498]
WBGene00018809	F54D10.8	F54D10.8	-4.62434	0.202851	44.5184	1.09133e-07	7.19738e-06
WBGene00014009	ZK617.2	lips-6	-4.55706	-0.149816	22.7571	3.34442e-05	0.000666651	LIPaSe related [Source:RefSeq peptide;Acc:NP_502276]
WBGene00009483	F36G3.2	F36G3.2	-4.47323	3.80529	202.956	5.16823e-16	4.26622e-13
WBGene00015623	C09B8.4	C09B8.4	-3.99996	2.34423	20.8136	6.37852e-05	0.00109811
WBGene00015199	B0454.8	B0454.8	-3.75818	0.363808	29.0966	5.12967e-06	0.000147208
WBGene00015894	C17C3.12a.1	acdh-2	-3.6075	3.90257	16.9771	0.000231179	0.00300661	Acyl CoA DeHydrogenase [Source:RefSeq peptide;Acc:NP_495066]
WBGene00003093	F58B3.1	lys-4	-3.53558	6.58803	60.467	4.99335e-09	5.51745e-07	LYSozyme [Source:RefSeq peptide;Acc:NP_502192]
WBGene00010467	K01D12.8	K01D12.8	-3.46916	1.78949	23.1599	3.04579e-05	0.000615872
WBGene00011668	T09F5.9	clec-47	-3.36929	3.64806	58.2666	7.22353e-09	7.50699e-07	C-type LECtin [Source:RefSeq peptide;Acc:NP_506744]
WBGene00019565	K09D9.2	cyp-35A3	-3.30169	2.66152	54.9547	1.29434e-08	1.20241e-06	CYtochrome P450 family [Source:RefSeq peptide;Acc:NP_504121]
WBGene00012683	Y39B6A.24	asp-17	-3.29333	2.31205	114.69	1.64317e-12	5.24059e-10	ASpartyl Protease [Source:RefSeq peptide;Acc:NP_741673]
WBGene00022096	Y69A2AR.25	Y69A2AR.25	-3.25361	-1.02463	42.1041	1.88481e-07	1.084e-05
WBGene00019089	F59A7.1	clec-206	-3.16604	-0.236933	36.8528	6.59831e-07	3.02595e-05	C-type LECtin [Source:RefSeq peptide;Acc:NP_503546]
WBGene00022083	Y69A2AR.12	Y69A2AR.12	-3.01174	0.329689	45.143	9.50148e-08	6.50411e-06
WBGene00003095	F58B3.3	lys-6	-2.87192	0.332935	27.0216	9.15107e-06	0.00023825	LYSozyme [Source:RefSeq peptide;Acc:NP_502194]
WBGene00007806	C29F3.5	clec-230	-2.83089	1.92996	28.0899	6.94393e-06	0.00018848	C-type LECtin [Source:RefSeq peptide;Acc:NP_506807]
WBGene00017678	F21F8.4.1	asp-12	-2.77455	4.69113	70.4584	8.19494e-10	1.19791e-07	ASpartyl Protease [Source:RefSeq peptide;Acc:NP_505134]
WBGene00021797	Y52E8A.4a	plep-1	-2.65741	0.672712	24.9418	1.69007e-05	0.000382529	PLugged Excretory Pore [Source:RefSeq peptide;Acc:NP_001300605]
WBGene00017658	F21C10.9.1	F21C10.9	-2.6345	4.61039	24.0504	2.32068e-05	0.000497953
WBGene00050875	ZK1025.7	bah-1	-2.58699	2.22288	12.8402	0.00105589	0.00936081	Biofilm Absent on Head (after Yersinia exposure) [Source:RefSeq peptide;Acc:NP_492929]
WBGene00006950	ZK678.5	wrt-4	-2.57608	6.206	17.5039	0.00019249	0.00261239	Warthog protein 4 Warthog protein 4 N-product Warthog protein 4 C-product [Source:UniProtKB/Swiss-Prot;Acc:Q94129]
WBGene00010928	M162.2	clec-258	-2.54393	2.24177	10.786	0.00238605	0.0170266	C-type LECtin [Source:RefSeq peptide;Acc:NP_507836]
WBGene00000027	Y5H2A.3	abu-4	-2.50113	0.616127	22.6861	3.37662e-05	0.000670459	Activated in Blocked Unfolded protein response [Source:RefSeq peptide;Acc:NP_872210]
WBGene00014184	ZK1025.4a	ZK1025.4	-2.49488	0.397546	11.2779	0.00193783	0.014868
WBGene00044521	Y5H2A.4	Y5H2A.4	-2.47229	0.348506	21.7436	4.54891e-05	0.000844376
WBGene00012596	Y38E10A.18	nhr-234	-2.42174	0.0713752	17.9175	0.00016182	0.00228683	Nuclear Hormone Receptor family [Source:RefSeq peptide;Acc:NP_496701]
WBGene00016786	C49G7.8	cyp-35A4	-2.40201	0.802121	17.6971	0.000175522	0.00241717	CYtochrome P450 family [Source:RefSeq peptide;Acc:NP_504124]
WBGene00010034	F54B11.11	F54B11.11	-2.39102	2.24866	29.7999	4.25126e-06	0.000126449
WBGene00044538	T09D3.8	T09D3.8	-2.37751	0.766539	26.0464	1.21669e-05	0.000294375
WBGene00012947	Y47H9C.1	Y47H9C.1	-2.37633	1.24996	10.1224	0.00312547	0.0204474
WBGene00014183	ZK1025.3.1	ZK1025.3	-2.37018	5.00225	9.07695	0.00487917	0.0283547
WBGene00023401	ZK380.t2	ZK380.t2	-2.36926	1.53577	48.9407	4.18898e-08	3.28402e-06
WBGene00006954	C29F3.2	wrt-8	-2.34076	3.41362	20.2072	7.76518e-05	0.00129264	Warthog protein 8 Warthog protein 8 N-product Warthog protein 8 C-product [Source:UniProtKB/Swiss-Prot;Acc:Q94130]
WBGene00009429	F35E12.5	F35E12.5	-2.30662	4.06656	32.8973	1.89252e-06	6.72347e-05
WBGene00022645	ZK6.11a	ZK6.11	-2.27011	7.89693	47.5126	6.20723e-08	4.56053e-06
WBGene00004000	T21E8.1a	pgp-6	-2.24842	4.09827	24.5448	1.99939e-05	0.000436351	P-GlycoProtein related [Source:RefSeq peptide;Acc:NP_001041287]
WBGene00009877	F49C12.7a	F49C12.7	-2.24034	3.76379	40.7294	2.67235e-07	1.48226e-05
WBGene00010118	F55F3.4	F55F3.4	-2.21736	0.294539	23.2094	2.86834e-05	0.000587611
WBGene00004062	T10H9.5a	pmp-5	-2.1801	7.01571	23.2431	2.9688e-05	0.000604662	Peroxisomal Membrane Protein related [Source:RefSeq peptide;Acc:NP_504689]
WBGene00010355	H02K04.1	clec-229	-2.11563	1.72143	16.7781	0.00024435	0.00314296	C-type LECtin [Source:RefSeq peptide;Acc:NP_506804]
WBGene00006980	C14F5.2	zig-3	-2.1146	1.27868	30.6373	3.31438e-06	0.000105253	2 (Zwei) IG domain protein [Source:RefSeq peptide;Acc:NP_509336]
WBGene00011594	T07G12.3	T07G12.3	-2.09158	2.08284	15.8025	0.000347938	0.00411341
WBGene00016274	C30G12.2	C30G12.2	-2.06587	7.25265	31.2033	3.03699e-06	9.75243e-05
WBGene00019473	K07C6.5	cyp-35A5	-2.05453	2.95984	31.5957	2.58485e-06	8.57524e-05	CYtochrome P450 family [Source:RefSeq peptide;Acc:NP_504092]
WBGene00016773	C49D10.4	oac-10	-2.05045	0.34809	9.95721	0.00331776	0.0212692	O-ACyltransferase homolog [Source:RefSeq peptide;Acc:NP_494678]
WBGene00010831	M02G9.2	M02G9.2	-2.04144	2.56305	17.086	0.000220804	0.0029149
WBGene00020040	R12E2.15.1	R12E2.15	-2.03762	5.99833	22.1168	4.21318e-05	0.00079606
WBGene00005832	C25F9.1a	srw-85	-2.03745	0.274837	21.0703	5.6472e-05	0.000994762	Serpentine Receptor, class W [Source:RefSeq peptide;Acc:NP_507781]
WBGene00009824	F47G4.3	gpdh-1	-2.03624	3.47054	21.8055	4.59853e-05	0.000850291	Glycerol-3-phosphate dehydrogenase [Source:RefSeq peptide;Acc:NP_493454]
WBGene00007362	C06B3.3	cyp-35C1	-2.02392	4.57026	52.9185	1.88737e-08	1.60518e-06	CYtochrome P450 family [Source:RefSeq peptide;Acc:NP_741638]
WBGene00007508	C10C5.4	C10C5.4	-2.01311	4.32983	56.4371	9.2752e-09	9.29706e-07	Aminoacylase-1 [Source:RefSeq peptide;Acc:NP_501651]
WBGene00006927	F59D8.1	vit-3	-2.00438	9.43491	11.8945	0.00152824	0.0124179	Vitellogenin-3 [Source:UniProtKB/Swiss-Prot;Acc:Q9N4J2]
WBGene00007177	B0399.2	oac-1	-1.9873	2.01102	12.4598	0.00121895	0.0104111	O-ACyltransferase homolog [Source:RefSeq peptide;Acc:NP_507799]
WBGene00018162	F38A5.5	nspb-3	-1.98442	-0.218327	10.7046	0.00243105	0.0172176	Nematode Specific Peptide family, group B [Source:RefSeq peptide;Acc:NP_501010]
WBGene00195168	T13C5.9	T13C5.9	-1.96565	-0.169375	8.02096	0.00766823	0.0389415
WBGene00219816	C14E2.12	C14E2.12	-1.96422	0.727619	35.367	9.5719e-07	4.04586e-05
WBGene00012231	W04A4.2	W04A4.2	-1.96305	3.46966	45.7087	8.38909e-08	5.94566e-06
WBGene00009983	F53F1.5	cut-2	-1.95435	7.37833	11.6224	0.00170266	0.013446	Cuticlin-2 [Source:UniProtKB/Swiss-Prot;Acc:P34682]
WBGene00001397	W06D12.3	fat-5	-1.95127	5.2048	18.099	0.000156909	0.00223543	Delta(9)-fatty-acid desaturase fat-5 [Source:UniProtKB/Swiss-Prot;Acc:G5ED44]
WBGene00017691	F22A3.6a	ilys-5	-1.94855	7.78995	18.5474	0.000134751	0.00198421	Invertebrate LYSozyme [Source:RefSeq peptide;Acc:NP_001024594]
WBGene00011624	T08G5.3a	T08G5.3	-1.94492	0.795684	10.1727	0.00304516	0.0201095
WBGene00018138	F37B4.7	folt-2	-1.92759	7.84725	14.3874	0.00058774	0.00602907	Folate-like transporter 2 [Source:UniProtKB/Swiss-Prot;Acc:O45166]
WBGene00019214	H20E11.2	H20E11.2	-1.92507	1.91135	13.074	0.000958556	0.00870642
WBGene00015546	C06G1.2	C06G1.2	-1.9137	3.00922	10.8104	0.00236239	0.0169428
WBGene00003999	C05A9.1a	pgp-5	-1.91069	4.10516	21.962	4.39821e-05	0.000825135	P-GlycoProtein related [Source:RefSeq peptide;Acc:NP_001257116]
WBGene00020803	T25E4.1	T25E4.1	-1.90765	3.92127	23.1062	3.06054e-05	0.000617825
WBGene00044457	C18H7.11	C18H7.11	-1.86444	1.60691	17.0782	0.000217784	0.00288318
WBGene00016963	C56C10.6	C56C10.6	-1.86265	1.92602	47.2574	5.99316e-08	4.47351e-06
WBGene00001700	K02E2.2	grd-11	-1.85103	0.721736	10.4517	0.00270708	0.0185763	GRounDhog (hedgehog-like family) [Source:RefSeq peptide;Acc:NP_507923]
WBGene00020039	R12E2.14	R12E2.14	-1.84653	5.25766	15.4759	0.00039433	0.00452835
WBGene00023263	D1005.t1		-1.84166	0.867086	23.8806	2.3321e-05	0.000499639
WBGene00020590	T19H12.6	T19H12.6	-1.83586	1.7667	13.087	0.000951003	0.00864901
WBGene00020032	R12E2.6	R12E2.6	-1.8346	1.16498	14.9671	0.000464254	0.00508181
WBGene00017018	D1014.5	D1014.5	-1.83288	3.59163	9.28428	0.00446476	0.026481
WBGene00003096	C02A12.4	lys-7	-1.83041	7.6614	24.8896	1.80347e-05	0.000400445	LYSozyme [Source:RefSeq peptide;Acc:NP_503972]
WBGene00004989	T08A9.8	spp-4	-1.82783	4.40017	42.5517	1.72655e-07	1.01801e-05	SaPosin-like Protein family [Source:RefSeq peptide;Acc:NP_509237]
WBGene00000989	ZK816.5	dhs-26	-1.81548	3.60922	9.32062	0.0043961	0.0262447	DeHydrogenases, Short chain [Source:RefSeq peptide;Acc:NP_508580]
WBGene00219609	T22E6.2	linc-7	-1.80411	4.43155	52.5209	2.00333e-08	1.69354e-06
WBGene00009048	F22B8.6a.1	cth-1	-1.79237	6.94944	8.9223	0.00521508	0.0297856	CystaTHionine gamma lyase [Source:RefSeq peptide;Acc:NP_507053]
WBGene00003542	R10H1.5	nas-23	-1.78372	2.51109	14.007	0.000671931	0.00668117	Zinc metalloproteinase nas-23 [Source:UniProtKB/Swiss-Prot;Acc:Q7Z0M7]
WBGene00016731	C46H11.7	C46H11.7	-1.78342	2.14443	14.5021	0.000556188	0.00579865
WBGene00008560	F07H5.9a	pho-13	-1.78334	4.32792	18.532	0.000135453	0.00199038	intestinal acid PHOsphatase [Source:RefSeq peptide;Acc:NP_495875]
WBGene00011487	T05E12.6a	T05E12.6	-1.77706	6.84955	14.5482	0.000553716	0.00578147
WBGene00016912	C54D1.2	clec-86	-1.77358	1.84311	26.0759	1.20617e-05	0.000292946	C-type LECtin [Source:RefSeq peptide;Acc:NP_509202]
WBGene00016013	C23G10.6	C23G10.6	-1.77288	3.35886	21.6385	4.78268e-05	0.000873111	UDP-glucuronosyltransferase [Source:RefSeq peptide;Acc:NP_498344]
WBGene00011262	R13H4.3	pho-8	-1.76043	3.36711	26.9096	9.53858e-06	0.000244997	intestinal acid PHOsphatase [Source:RefSeq peptide;Acc:NP_505983]
WBGene00017703	F22E5.1	F22E5.1	-1.75055	1.74502	20.0561	7.86507e-05	0.00130154
WBGene00012302	W06D11.4	dot-1.3	-1.74723	1.07956	24.9743	1.67367e-05	0.000380659	Histone-lysine N-methyltransferase, H3 lysine-79 specific [Source:RefSeq peptide;Acc:NP_510056]
WBGene00011536	T06E4.9	T06E4.9	-1.71927	3.66593	18.5641	0.000132665	0.00196173
WBGene00000029	C03A7.7	abu-6	-1.71424	3.35507	15.8009	0.00034827	0.00411386	Activated in Blocked Unfolded protein response [Source:RefSeq peptide;Acc:NP_504383]
WBGene00012633	Y38H6C.21	Y38H6C.21	-1.71079	-0.416	8.74569	0.00556958	0.0311913
WBGene00044676	Y54F10BL.1	fbxa-42	-1.70985	1.47897	52.9968	1.82054e-08	1.57701e-06	F-box A protein [Source:RefSeq peptide;Acc:NP_001040886]
WBGene00013058	Y51A2A.1	clec-247	-1.70158	0.158006	9.7797	0.00357415	0.0225117	C-type LECtin [Source:RefSeq peptide;Acc:NP_507577]
WBGene00010573	K04H4.2a.1	K04H4.2	-1.67986	6.61662	8.10562	0.00745369	0.0382473
WBGene00020182	T03D3.1	ugt-53	-1.6677	2.72927	21.1118	5.59415e-05	0.000989318	UDP-GlucuronosylTransferase [Source:RefSeq peptide;Acc:NP_503771]
WBGene00045272	F59C12.4	F59C12.4	-1.6651	2.14571	16.9878	0.00022475	0.0029531
WBGene00015388	C03F11.2	C03F11.2	-1.65839	1.28984	14.6973	0.000511921	0.00543814
WBGene00219849	C36C9.10	C36C9.10	-1.62812	0.052427	31.0149	2.9912e-06	9.67177e-05
WBGene00018573	F47F6.3	oac-30	-1.61949	2.53453	14.4843	0.000558776	0.00582131	O-ACyltransferase homolog [Source:RefSeq peptide;Acc:NP_493935]
WBGene00010830	M02G9.1a	M02G9.1	-1.61432	4.26787	9.7726	0.00363057	0.0227649
WBGene00011535	T06E4.8	T06E4.8	-1.60032	3.8831	15.1216	0.000446737	0.00495443
WBGene00008967	F20B10.3.1	F20B10.3	-1.59006	1.1637	13.1643	0.000913818	0.00841371
WBGene00008565	F08A8.2	acox-2	-1.58881	4.98811	12.4569	0.00122524	0.0104458	Acyl-coenzyme A oxidase [Source:RefSeq peptide;Acc:NP_493262]
WBGene00005291	T21B4.9	srh-70	-1.57418	0.473665	8.33154	0.00667954	0.0354382	Serpentine Receptor, class H [Source:RefSeq peptide;Acc:NP_496673]
WBGene00007565	C14A6.1	clec-48	-1.57394	5.77138	18.0036	0.00016211	0.00228861	C-type LECtin [Source:RefSeq peptide;Acc:NP_507547]
WBGene00020033	R12E2.7.1	R12E2.7	-1.56649	6.34506	13.3442	0.000870243	0.00810359
WBGene00022649	ZK84.1	ZK84.1	-1.56533	7.80071	10.7564	0.00241505	0.0171597
WBGene00004104	C14C11.8a	pqn-13	-1.54487	4.6724	9.75284	0.00366087	0.0229343	Prion-like-(Q/N-rich)-domain-bearing protein [Source:RefSeq peptide;Acc:NP_504494]
WBGene00009799	F47A4.1a	lgc-47	-1.54106	1.21365	29.1525	4.99234e-06	0.00014356	Ligand-Gated ion Channel [Source:RefSeq peptide;Acc:NP_741878]
WBGene00021389	Y38A10A.2	Y38A10A.2	-1.53373	3.06048	7.98773	0.00785433	0.0395195
WBGene00015710	C12D5.9	C12D5.9	-1.52932	1.46198	32.1164	2.22534e-06	7.5981e-05
WBGene00017594	F19C7.4	F19C7.4	-1.52633	1.44047	19.9058	8.26556e-05	0.00135662
WBGene00015453	C04G6.2	C04G6.2	-1.52548	4.35986	7.48209	0.00985564	0.0463176
WBGene00012634	Y38H6C.23.1	Y38H6C.23	-1.52484	0.795071	13.6879	0.000747884	0.00725799
WBGene00043980	F11D5.7	F11D5.7	-1.51294	1.49785	13.5451	0.000789697	0.00754892
WBGene00017978	F32B5.4	F32B5.4	-1.51222	3.4858	43.4294	1.39334e-07	8.4279e-06
WBGene00002983	C54G7.3a	lgx-1	-1.50799	5.49871	8.60696	0.00597949	0.0327969	Lin-12 and Glp-1 X-hybridizing [Source:RefSeq peptide;Acc:NP_741795]
WBGene00020674	T22B7.7	T22B7.7	-1.50789	5.65313	12.2618	0.00132236	0.0110654
WBGene00195068	Y48G8AL.16	Y48G8AL.16	-1.49245	1.20068	7.50085	0.00972356	0.0457889
WBGene00022584	ZC266.1	ZC266.1	-1.49159	1.41822	29.9586	3.99195e-06	0.000120731
WBGene00219700	F52D2.13	linc-6	-1.49136	1.13725	11.0506	0.00211012	0.0157645
WBGene00000644	C50D2.4	col-68	-1.48552	2.579	20.8138	6.13674e-05	0.00106055	COLlagen [Source:RefSeq peptide;Acc:NP_493660]
WBGene00019756	M03E7.4	M03E7.4	-1.47169	2.36396	9.10917	0.0047935	0.0279716
WBGene00000030	C03A7.8	abu-7	-1.46766	3.64408	13.1403	0.000935745	0.00857695	Activated in Blocked Unfolded protein response [Source:RefSeq peptide;Acc:NP_504384]
WBGene00004115	DY3.5	pqn-26	-1.45652	3.89056	8.51238	0.0062316	0.0338029	Prion-like-(Q/N-rich)-domain-bearing protein [Source:RefSeq peptide;Acc:NP_492375]
WBGene00007149	B0334.13	B0334.13	-1.45303	2.39215	16.25	0.000290731	0.0035859
WBGene00003533	F09E8.6	nas-14	-1.44492	3.16412	8.65597	0.00584911	0.0323279	Zinc metalloproteinase nas-14 [Source:UniProtKB/Swiss-Prot;Acc:Q19269]
WBGene00008559	F07H5.8	F07H5.8	-1.44317	4.24932	10.9867	0.00219886	0.0161468
WBGene00077757	E02H4.7	E02H4.7	-1.43923	2.84562	23.2595	2.82411e-05	0.000583563
WBGene00219886	F09E10.15	F09E10.15	-1.43475	2.06043	12.2764	0.00129524	0.0108709
WBGene00009069	F23A7.4.1	F23A7.4	-1.4327	4.57571	43.2061	1.46557e-07	8.82627e-06
WBGene00007482	C09F12.2	C09F12.2	-1.42953	1.70653	11.8971	0.00150296	0.012248
WBGene00012608	Y38F1A.6.1	Y38F1A.6	-1.42243	8.63034	8.43482	0.00644685	0.0346623	Probable hydroxyacid-oxoacid transhydrogenase, mitochondrial [Source:UniProtKB/Swiss-Prot;Acc:Q9U2M4]
WBGene00003704	Y45G5AM.1a.1	nhr-114	-1.41983	5.75706	17.2423	0.000210756	0.00280853	Nuclear Hormone Receptor family [Source:RefSeq peptide;Acc:NP_001024242]
WBGene00021918	Y55D5A.4	Y55D5A.4	-1.40679	2.29438	21.0929	5.60604e-05	0.000989554
WBGene00000391	C47D2.2	cdd-1	-1.39478	3.70768	19.5921	9.22653e-05	0.00147972	CytiDine Deaminase [Source:RefSeq peptide;Acc:NP_509384]
WBGene00007693	C23H4.4a	C23H4.4	-1.39186	1.23969	10.3699	0.00279157	0.0189247	Carboxylic ester hydrolase [Source:RefSeq peptide;Acc:NP_001257187]
WBGene00022417	Y102A11A.7	Y102A11A.7	-1.39157	1.92526	13.8569	0.00070144	0.00688344
WBGene00017301	F09F7.4a.1	F09F7.4	-1.38904	7.80962	13.267	0.000896286	0.00828125
WBGene00000009	F28F9.4	aat-8	-1.38084	0.69695	9.59898	0.00385841	0.0237896	Amino Acid Transporter [Source:RefSeq peptide;Acc:NP_500425]
WBGene00050975	K02E11.11	K02E11.11	-1.36759	-0.0309904	10.1157	0.00310344	0.0203412
WBGene00019501	K07E12.2	K07E12.2	-1.36132	1.1257	21.1544	5.49589e-05	0.00098122
WBGene00007687	C18E9.7	C18E9.7	-1.35925	4.04655	12.3188	0.00128789	0.0108351
WBGene00009857	F49A5.5a	clec-28	-1.35118	0.466739	14.5181	0.000547198	0.00574333	C-type LECtin [Source:RefSeq peptide;Acc:NP_001023950]
WBGene00019929	R07C3.13	R07C3.13	-1.3438	2.09519	44.901	1.0024e-07	6.8285e-06
WBGene00003768	B0213.5	nlp-30	-1.34132	3.60066	9.61439	0.00387381	0.0238636	Neuropeptide-like protein 30 QWGYGGY-amide GYGGYGGY-amide GYGGY-amide GMW-amide PYGGYGW-amide [Source:UniProtKB/Swiss-Prot;Acc:O44663]
WBGene00016659	C45B2.2	C45B2.2	-1.33892	4.98776	9.11378	0.00480263	0.0280114
WBGene00000034	T01D1.6	abu-11	-1.33872	5.38123	11.3349	0.00191036	0.0147055	Activated in Blocked Unfolded protein response [Source:RefSeq peptide;Acc:NP_493679]
WBGene00017948	F31D5.5	mth-1	-1.33598	3.60037	22.637	3.42904e-05	0.000677743	MeTHuselah (Drosophila aging-associated GPCR) homolog [Source:RefSeq peptide;Acc:NP_494739]
WBGene00010594	K06A4.4	swt-5	-1.33458	1.91437	9.67052	0.00375218	0.023402	SWEET sugar transporter family [Source:RefSeq peptide;Acc:NP_505449]
WBGene00044574	F23G4.1	F23G4.1	-1.33352	0.843991	9.58695	0.00387818	0.0238704
WBGene00008965	F19H8.5	mltn-10	-1.3319	1.22389	32.6479	1.93296e-06	6.83257e-05	MLt-TeN (mlt-10) related [Source:RefSeq peptide;Acc:NP_001022099]
WBGene00012201	W02B12.1	W02B12.1	-1.31927	3.95787	24.1037	2.17832e-05	0.00046956
WBGene00014728	E03A3.1	E03A3.1	-1.31602	2.04292	10.6791	0.00246192	0.0173608
WBGene00009515	F38A1.1	clec-170	-1.31415	3.30375	14.9863	0.000461865	0.00507137	C-type LECtin [Source:RefSeq peptide;Acc:NP_741312]
WBGene00004146	T06E4.11	pqn-63	-1.31239	4.7626	8.90405	0.00525632	0.029912	Prion-like-(Q/N-rich)-domain-bearing protein [Source:RefSeq peptide;Acc:NP_505479]
WBGene00012325	W07A12.8	W07A12.8	-1.31227	0.574261	7.50462	0.00967387	0.0455965
WBGene00010749	K10D11.5	K10D11.5	-1.30451	3.74458	18.0572	0.000154908	0.00221142
WBGene00044638	F23A7.8	F23A7.8	-1.29961	5.01312	37.9216	5.0742e-07	2.46388e-05
WBGene00020829	T26C11.3	T26C11.3	-1.29961	-0.000237294	8.27948	0.00683508	0.0360048
WBGene00004174	ZK1067.7	abu-14	-1.29661	7.0507	9.1626	0.00470318	0.0275378	Activated in Blocked Unfolded protein response [Source:RefSeq peptide;Acc:NP_495966]
WBGene00008436	DH11.2.1	DH11.2	-1.29382	4.91071	21.0467	5.77944e-05	0.00101126
WBGene00017058	D2062.6	D2062.6	-1.29038	3.09186	33.6781	1.47599e-06	5.50954e-05
WBGene00008392	D1086.5	D1086.5	-1.28901	1.4898	15.1632	0.000431066	0.00483545
WBGene00016892	C53A3.2	C53A3.2	-1.28897	3.75459	12.4679	0.00120908	0.0103727
WBGene00013823	Y116F11B.7	Y116F11B.7	-1.28757	1.8721	22.8059	3.25241e-05	0.000651086
WBGene00008314	C54G4.4	C54G4.4	-1.28549	2.48384	10.0605	0.00318651	0.0207116
WBGene00011339	T01G5.1	T01G5.1	-1.28469	3.16224	36.7016	6.85029e-07	3.08097e-05
WBGene00020421	T10E10.4	T10E10.4	-1.28072	3.19713	8.52832	0.0061712	0.0335921
WBGene00044569	C25F6.8	C25F6.8	-1.28006	0.317695	8.44176	0.00636268	0.0343439
WBGene00015695	C10H11.6a	ugt-26	-1.27969	5.11219	24.7437	1.81909e-05	0.000402004	UDP-glucuronosyltransferase [Source:RefSeq peptide;Acc:NP_491435]
WBGene00010969	R01E6.5	R01E6.5	-1.27159	1.15864	11.087	0.00207912	0.0156274
WBGene00000727	F55C10.2	col-154	-1.26655	6.25809	8.77146	0.00556673	0.0311913	COLlagen [Source:RefSeq peptide;Acc:NP_505886]
WBGene00007658	C17H1.5	C17H1.5	-1.24142	0.025766	8.89325	0.00522338	0.0298087
WBGene00007600	C15C6.1	C15C6.1	-1.24078	4.03509	8.83483	0.00541096	0.0305289
WBGene00017073	D2096.6	D2096.6	-1.23485	4.85184	9.18864	0.00465101	0.0273201
WBGene00020191	T03F1.10	clec-53	-1.23427	2.42278	21.6885	4.62975e-05	0.000852268	C-type LECtin [Source:RefSeq peptide;Acc:NP_491247]
WBGene00013524	Y73F8A.15	Y73F8A.15	-1.23333	1.34368	25.3804	1.48219e-05	0.000344363
WBGene00044250	F56G4.7	F56G4.7	-1.23165	1.08109	13.3585	0.000848115	0.00796093
WBGene00013495	Y70C5C.5	clec-236	-1.22835	2.34816	16.8516	0.000234751	0.00303898
WBGene00018026	F35A5.4	F35A5.4	-1.22616	3.36586	8.8918	0.00526449	0.0299459
WBGene00016424	C34H4.1a	C34H4.1	-1.22519	3.31708	17.1527	0.000211145	0.00280853
WBGene00012942	Y47D3B.6	Y47D3B.6	-1.2236	6.33621	8.24242	0.00701613	0.0366694
WBGene00077576	C15H11.13	C15H11.13	-1.22213	0.506254	18.6797	0.000124667	0.00187709
WBGene00004008	F22E10.3	pgp-14	-1.22083	5.36252	30.0864	3.87733e-06	0.000118027	P-GlycoProtein related [Source:RefSeq peptide;Acc:NP_510128]
WBGene00009752	F46A8.9	F46A8.9	-1.21557	0.832737	11.7168	0.00161272	0.0129492
WBGene00013207	Y54G9A.4	Y54G9A.4	-1.21351	1.10628	7.56717	0.00940315	0.0447152
WBGene00010497	K02B12.4a	axl-1	-1.21291	1.2407	23.7454	2.43085e-05	0.000516849	Axin-like protein 1 [Source:UniProtKB/Swiss-Prot;Acc:Q3LRZ3]
WBGene00010859	M04C9.4	M04C9.4	-1.20898	1.69086	13.6799	0.000750172	0.00726919
WBGene00014057	ZK673.1a	ZK673.1	-1.20796	3.4138	10.2994	0.00289204	0.0194095
WBGene00008657	F10F2.5	clec-154	-1.20333	1.62784	16.0226	0.000315451	0.00379
WBGene00001942	T23D8.6	his-68	-1.19953	2.88095	35.309	9.7135e-07	4.09338e-05	Histone H2A [Source:UniProtKB/Swiss-Prot;Acc:P09588]
WBGene00003531	C24F3.3	nas-12	-1.19822	0.588197	10.3981	0.00275909	0.0187953	Zinc metalloproteinase nas-12 [Source:UniProtKB/Swiss-Prot;Acc:Q9XTD6]
WBGene00017498	F15E11.12a	pud-4	-1.19477	5.38648	7.86185	0.00830786	0.0408494	Protein Up-regulated in Daf-2(gf) [Source:RefSeq peptide;Acc:NP_001294745]
WBGene00009686	F44D12.9a.1	ent-7	-1.18923	3.7151	52.2438	2.11866e-08	1.78031e-06	Equilibrative Nucleoside Transporter [Source:RefSeq peptide;Acc:NP_001255451]
WBGene00077691	T06E4.14	T06E4.14	-1.18133	4.67033	8.7971	0.00550521	0.0309762
WBGene00017520	F16G10.5	F16G10.5	-1.18077	0.482947	13.6784	0.000750592	0.00726919
WBGene00013073	Y51A2D.4	hmit-1.1	-1.17965	4.54274	9.86852	0.00348203	0.0221201	H(+) MyoInositol coTransporter [Source:RefSeq peptide;Acc:NP_507623]
WBGene00016447	C35D10.11	msd-4	-1.17596	5.72467	40.351	2.83464e-07	1.55385e-05	Major Sperm protein Domain containing [Source:RefSeq peptide;Acc:NP_498015]
WBGene00010925	M153.2	M153.2	-1.17276	2.80861	10.9127	0.0022359	0.0163248
WBGene00010124	F55G11.4	F55G11.4	-1.17274	5.78269	15.8469	0.00034313	0.00406341
WBGene00001853	Y73B6BL.9a	hil-2	-1.1684	5.14084	72.9995	4.95794e-10	7.90623e-08	Histone H1.2 [Source:UniProtKB/Swiss-Prot;Acc:P15796]
WBGene00014006	ZK596.1	ZK596.1	-1.16583	3.95066	20.1639	7.59038e-05	0.00127717
WBGene00003552	C26C6.3	nas-36	-1.16376	3.85776	10.4621	0.00270688	0.0185763	Zinc metalloproteinase nas-36 [Source:UniProtKB/Swiss-Prot;Acc:Q18206]
WBGene00000988	F09E10.3	dhs-25	-1.16338	5.83958	8.00516	0.00779366	0.0393495	DeHydrogenases, Short chain [Source:RefSeq peptide;Acc:NP_508282]
WBGene00011949	T23F6.1	T23F6.1	-1.15896	2.45502	10.2762	0.00290394	0.0194702
WBGene00018292	F41E6.11	F41E6.11	-1.15883	4.41388	7.42158	0.0101297	0.0472709
WBGene00009488	F36G9.12	oac-20	-1.15803	3.70345	16.4407	0.000271595	0.00340903	O-ACyltransferase homolog [Source:RefSeq peptide;Acc:NP_507007]
WBGene00023492	T24D3.2.1	T24D3.2	-1.15679	2.13475	36.7045	6.84534e-07	3.08097e-05
WBGene00005444	T05E12.7a	srh-237	-1.15346	2.46019	7.83608	0.00835182	0.0409937	Serpentine Receptor, class H [Source:RefSeq peptide;Acc:NP_001263910]
WBGene00018340	F42A10.3	anmt-2	-1.15184	5.1222	36.4231	7.34171e-07	3.25131e-05	Amine N-MethylTransferase [Source:RefSeq peptide;Acc:NP_498334]
WBGene00006505	Y6B3B.10	lagr-1	-1.14066	1.86117	18.7563	0.000121471	0.0018413	Probable ceramide synthase lagr-1 [Source:UniProtKB/Swiss-Prot;Acc:Q9XWE9]
WBGene00020516	T15B7.1	T15B7.1	-1.13961	5.93531	12.6321	0.00114449	0.00991767
WBGene00001933	F55G1.2	his-59	-1.13513	2.35779	21.6856	4.63394e-05	0.000852268	Histone H3 [Source:UniProtKB/Swiss-Prot;Acc:P08898]
WBGene00000539	F07B10.1a	cln-3.1	-1.1349	2.79957	16.3511	0.000280416	0.00349164	Battenin [Source:RefSeq peptide;Acc:NP_001256315]
WBGene00001695	T18H9.1	grd-6	-1.13426	6.33736	8.08547	0.00752058	0.038425	GRounDhog (hedgehog-like family) [Source:RefSeq peptide;Acc:NP_001294715]
WBGene00015442	C04F1.1	C04F1.1	-1.13419	1.23376	9.28632	0.00440895	0.0262944
WBGene00008027	C39E9.2	scl-5	-1.1318	2.27827	14.366	0.000579157	0.00596719	SCP-Like extracellular protein [Source:RefSeq peptide;Acc:NP_502506]
WBGene00014678	C15H7.2	C15H7.2	-1.12918	0.38152	10.7177	0.00241801	0.017172
WBGene00044339	C03G5.11	nspc-4	-1.12493	3.18282	8.79939	0.00546299	0.030788	Nematode Specific Peptide family, group C [Source:RefSeq peptide;Acc:NP_001024348]
WBGene00012670	Y39B6A.8	Y39B6A.8	-1.12461	0.876597	7.2542	0.0108448	0.0497499
WBGene00044758	Y37H2A.12a	Y37H2A.12	-1.123	2.82635	56.7204	8.76631e-09	8.91432e-07
WBGene00004007	F22E10.2	pgp-13	-1.12102	2.18797	7.80234	0.00846849	0.0413703	P-GlycoProtein related [Source:RefSeq peptide;Acc:NP_510127]
WBGene00018497	F46F5.6	F46F5.6	-1.11903	1.21686	12.9848	0.000979379	0.00886686
WBGene00011617	T08G3.4	T08G3.4	-1.11898	3.36696	21.9717	4.23031e-05	0.00079606
WBGene00021273	Y23H5B.2	Y23H5B.2	-1.11853	0.910498	15.2416	0.000418858	0.00473371
WBGene00021136	W10G11.3	W10G11.3	-1.11723	1.87112	8.64863	0.00581065	0.032162
WBGene00007802	C29E6.4	cutl-27	-1.11413	0.494141	10.1439	0.00306712	0.020207	CUTiclin-Like [Source:RefSeq peptide;Acc:NP_502252]
WBGene00001936	F55G1.3	his-62	-1.1128	1.34722	18.8967	0.000115833	0.00177454	Probable histone H2B 4 [Source:UniProtKB/Swiss-Prot;Acc:Q27876]
WBGene00007959	C35C5.10a.1	C35C5.10	-1.10846	4.3216	17.8355	0.000166611	0.00232873
WBGene00012642	Y39A1A.2	Y39A1A.2	-1.10548	1.87491	29.6254	4.37697e-06	0.000129309
WBGene00020216	T04G9.5	trap-2	-1.1009	7.61551	9.35989	0.00432316	0.0259261	Translocon-associated protein subunit beta [Source:UniProtKB/Swiss-Prot;Acc:Q22169]
WBGene00011369	T02C12.4	T02C12.4	-1.10021	1.22009	15.6665	0.000358753	0.00421288
WBGene00003442	C34F11.6	msp-49	-1.09863	5.41454	34.7694	1.11429e-06	4.57216e-05	Major sperm protein 49 [Source:UniProtKB/Swiss-Prot;Acc:Q18461]
WBGene00017947	F31D5.4	mth-2	-1.09767	2.54683	14.9224	0.000471004	0.00512996	MeTHuselah (Drosophila aging-associated GPCR) homolog [Source:RefSeq peptide;Acc:NP_494738]
WBGene00023489	F42A10.9	F42A10.9	-1.09668	3.12337	25.7515	1.32741e-05	0.000315157
WBGene00019654	K11G9.3	K11G9.3	-1.09615	1.54719	11.9425	0.00147389	0.0120671	Carboxylic ester hydrolase [Source:RefSeq peptide;Acc:NP_504691]
WBGene00017592	F19C7.2	F19C7.2	-1.08893	3.53266	29.4014	4.65778e-06	0.000136172
WBGene00004156	W02A2.3a	pqn-74	-1.08773	6.75927	8.00533	0.00779309	0.0393495	Prion-like-(Q/N-rich)-domain-bearing protein [Source:RefSeq peptide;Acc:NP_502562]
WBGene00014996	ZK1251.5	ZK1251.5	-1.08435	2.60317	12.5945	0.00113992	0.00989268
WBGene00015574	C07G3.2	irg-1	-1.08431	1.64727	7.6794	0.0089377	0.0431154	Infection Response Gene [Source:RefSeq peptide;Acc:NP_503983]
WBGene00007152	B0365.5a	clec-225	-1.08407	0.556748	11.2776	0.00192441	0.0147812	C-type LECtin [Source:RefSeq peptide;Acc:NP_001021349]
WBGene00019917	R07C3.1	clec-43	-1.07898	0.494524	7.83978	0.00831501	0.0408702	C-type LECtin [Source:RefSeq peptide;Acc:NP_493859]
WBGene00018082	F36A4.3	F36A4.3	-1.07779	1.76201	18.6552	0.000125708	0.0018867
WBGene00011772	T14G8.4	T14G8.4	-1.07039	0.480293	15.4285	0.000391192	0.00450944
WBGene00017102	E02H9.4.1	E02H9.4	-1.06803	0.449227	10.0686	0.0031652	0.0206172
WBGene00004906	ZK1010.9	snf-7	-1.06499	2.37076	11.1401	0.00203467	0.0153826	Transporter [Source:RefSeq peptide;Acc:NP_499702]
WBGene00235106	F08H9.15	F08H9.15	-1.06459	1.52555	11.7837	0.00157013	0.0126964
WBGene00018568	F47E1.4	F47E1.4	-1.0599	2.29337	15.4635	0.000386229	0.00446086	Solute carrier organic anion transporter family member [Source:RefSeq peptide;Acc:NP_509532]
WBGene00235281	Y4C6A.68	Y4C6A.68	-1.05909	0.362868	10.4601	0.0026891	0.018489
WBGene00019322	K02F2.2.1	ahcy-1	-1.05636	10.7369	30.5672	3.37838e-06	0.00010606	Adenosylhomocysteinase [Source:UniProtKB/Swiss-Prot;Acc:P27604]
WBGene00017902	F28E10.4	F28E10.4	-1.05602	2.26907	32.8753	1.82053e-06	6.51722e-05
WBGene00020813	T25G12.6	T25G12.6	-1.05556	3.8871	15.5307	0.0003769	0.0043711
WBGene00219326	F36D3.16	F36D3.16	-1.04905	3.1265	29.0298	5.16654e-06	0.000147919
WBGene00019556	K09C6.2a	K09C6.2	-1.04665	3.41155	15.0241	0.000453674	0.00501292
WBGene00014156	ZK930.6	ZK930.6	-1.04235	1.40978	22.3517	3.75092e-05	0.000728947
WBGene00015538	C06E7.1a	sams-3	-1.04087	5.83015	38.6044	4.29952e-07	2.14047e-05	Probable S-adenosylmethionine synthase 3 [Source:UniProtKB/Swiss-Prot;Acc:P50305]
WBGene00020864	T27E4.6	oac-50	-1.04051	2.59325	24.9575	1.68212e-05	0.000381962	O-ACyltransferase homolog [Source:RefSeq peptide;Acc:NP_505352]
WBGene00017387	F11G11.9	mpst-4	-1.03852	3.81572	21.065	5.65684e-05	0.000994767	Putative thiosulfate sulfurtransferase mpst-4 [Source:UniProtKB/Swiss-Prot;Acc:P91247]
WBGene00019572	K09E2.3	K09E2.3	-1.03849	5.78655	53.1522	1.76473e-08	1.54778e-06
WBGene00020202	T04A6.3a	T04A6.3	-1.03598	0.597548	10.7303	0.00240558	0.0171061
WBGene00004455	C09H10.1	rpl-42	-1.03386	1.63869	13.9693	0.000672259	0.00668117	Ribosomal Protein, Large subunit [Source:RefSeq peptide;Acc:NP_496373]
WBGene00017056	D2062.4a	D2062.4	-1.03341	1.70461	22.1203	4.0355e-05	0.000770478
WBGene00003527	C34D4.9	nas-8	-1.03209	3.24175	8.53772	0.00611428	0.033347	Zinc metalloproteinase nas-8 [Source:UniProtKB/Swiss-Prot;Acc:Q18439]
WBGene00001934	F55G1.11	his-60	-1.03156	2.1877	10.4259	0.00272751	0.0186618	Histone H4 [Source:UniProtKB/Swiss-Prot;Acc:P62784]
WBGene00004098	AC3.4	pqn-2	-1.03052	3.00597	8.32212	0.00671836	0.0355501	Prion-like-(Q/N-rich)-domain-bearing protein [Source:RefSeq peptide;Acc:NP_505668]
WBGene00013052	Y50E8A.9a	scrm-7	-1.02806	1.84134	16.6948	0.000248137	0.00316844	SCRaMblase (phospholipid scramblase) [Source:RefSeq peptide;Acc:NP_001263892]
WBGene00020598	T20B6.2	T20B6.2	-1.0278	1.22092	11.5105	0.0017518	0.0137566
WBGene00001703	T01B10.2	grd-14	-1.02559	6.33169	8.64124	0.00589085	0.0324691	GRounDhog (hedgehog-like family) [Source:RefSeq peptide;Acc:NP_509441]
WBGene00022641	ZK6.6	ZK6.6	-1.0237	0.970662	8.05128	0.00756421	0.0385574
WBGene00000799	K04H4.6a.1	crn-6	-1.02162	3.24993	24.6997	1.8179e-05	0.000402004	Cell death-related nuclease 6 [Source:UniProtKB/Swiss-Prot;Acc:P34508]
WBGene00016765	C49C8.1	C49C8.1	-1.01825	2.86845	20.18	7.55021e-05	0.00127193
WBGene00010833	M03B6.1	M03B6.1	-1.01819	2.02872	9.12347	0.00472854	0.0276712
WBGene00220250	C09B9.85	C09B9.85	-1.01811	1.37578	9.98863	0.00327319	0.0210797
WBGene00011313	T01B7.8	T01B7.8	-1.01732	1.17528	8.25264	0.00691679	0.0362718
WBGene00016339	C33C12.7	C33C12.7	-1.01685	1.68534	16.8456	0.000235253	0.00304268
WBGene00017833	F26F12.2	F26F12.2	-1.0161	0.39999	13.4647	0.000814306	0.0077315
WBGene00022079	Y69A2AR.8	Y69A2AR.8	-1.01606	4.00555	14.2802	0.000598066	0.0061082
WBGene00017803	F26A1.4	F26A1.4	-1.01559	1.79921	19.3728	9.86966e-05	0.00156322
WBGene00003460	F59A6.8	msp-71	-1.01506	2.0766	11.3112	0.00189836	0.0146453
WBGene00023486	K08B4.7	K08B4.7	-1.01497	2.0413	9.74775	0.00362273	0.0227405	Cystatin [Source:UniProtKB/TrEMBL;Acc:Q688A2]
WBGene00019026	F58A6.9	F58A6.9	-1.00924	4.20217	24.844	1.74052e-05	0.000390416	Major Sperm Protein; Uncharacterized protein [Source:UniProtKB/TrEMBL;Acc:G5EEW3]
WBGene00016398	C34D4.2	C34D4.2	-1.00544	3.72854	15.6569	0.000360003	0.00422049	Serine/threonine-protein phosphatase [Source:RefSeq peptide;Acc:NP_501125]
WBGene00194663	F38B2.6	F38B2.6	-1.00512	3.2032	15.5048	0.000380463	0.00440878
WBGene00008553	F07C6.2	F07C6.2	-1.00462	1.54529	23.3892	2.71295e-05	0.000565119
WBGene00008936	F18E2.1a	papl-1	-1.00421	5.81248	14.793	0.00050026	0.00536298	Purple acid phosphatase [Source:RefSeq peptide;Acc:NP_001256453]
WBGene00008799	F14E5.1	F14E5.1	-0.999935	0.814352	19.5698	9.24131e-05	0.0014804
WBGene00020952	W02G9.2a	kel-8	-0.99819	4.69748	22.6827	3.38021e-05	0.000670459	Kelch-like protein 8 [Source:UniProtKB/Swiss-Prot;Acc:G5ED84]
WBGene00013357	Y60A3A.2	clec-260	-0.997672	1.5595	12.8992	0.00101239	0.00910699	C-type LECtin [Source:RefSeq peptide;Acc:NP_507868]
WBGene00015632	C09D4.1a	C09D4.1	-0.987317	3.87997	38.2158	4.72363e-07	2.32585e-05	Uncharacterized MFS-type transporter C09D4.1 [Source:UniProtKB/Swiss-Prot;Acc:O01735]
WBGene00005650	F09C6.5	srp-9	-0.982803	0.161154	8.39281	0.00650137	0.0348486
WBGene00018811	F54D11.1.1	pmt-2	-0.981887	9.12166	16.1282	0.000305049	0.00369987	Phosphoethanolamine MethylTransferase [Source:RefSeq peptide;Acc:NP_504248]
WBGene00015511	C06A6.7	C06A6.7	-0.981612	2.20573	14.9191	0.000471578	0.00512996
WBGene00013586	Y80D3A.8	Y80D3A.8	-0.974089	1.8546	16.1937	0.000296661	0.00362405
WBGene00022789	ZK682.5	lron-2	-0.973455	4.24119	7.30478	0.0106588	0.0491538	eLRR (extracellular Leucine-Rich Repeat) ONly [Source:RefSeq peptide;Acc:NP_505402]
WBGene00255728	R02C2.8	R02C2.8	-0.973188	1.45875	7.36325	0.0103172	0.047893
WBGene00009238	F28H7.4	F28H7.4	-0.972186	0.413221	10.165	0.00304021	0.0200958	Putative selT-like protein F28H7.4 [Source:UniProtKB/Swiss-Prot;Acc:Q19892]
WBGene00003844	K11C4.4	odc-1	-0.971498	6.11101	7.58191	0.00942081	0.044755	Ornithine decarboxylase [Source:UniProtKB/Swiss-Prot;Acc:P41931]
WBGene00009411	F35E2.3	F35E2.3	-0.97124	0.883534	8.31508	0.00672831	0.0355759
WBGene00015577	C07G3.9.1	ugt-64	-0.967654	5.41489	21.677	4.64678e-05	0.000852395	UDP-GlucuronosylTransferase [Source:RefSeq peptide;Acc:NP_503978]
WBGene00001624	R05G6.6	glt-6	-0.967123	2.16996	27.2568	8.54968e-06	0.000225522	Putative sodium-dependent excitatory amino acid transporter glt-6 [Source:UniProtKB/Swiss-Prot;Acc:Q21751]
WBGene00007963	C36A4.1	cyp-25A1	-0.966774	2.423	13.2952	0.000868958	0.008097	CYtochrome P450 family [Source:RefSeq peptide;Acc:NP_497775]
WBGene00044270	F35E2.10	F35E2.10	-0.966034	2.30187	12.2039	0.0013289	0.0111046
WBGene00009677	F44A6.5	F44A6.5	-0.964103	3.86814	10.5194	0.002629	0.0182006
WBGene00013158	Y53F4B.11a	Y53F4B.11	-0.961452	4.06098	10.8766	0.00227068	0.016493
WBGene00050879	D1081.11	D1081.11	-0.959676	0.65771	13.4576	0.000816544	0.00774751
WBGene00007300	C04F12.6	C04F12.6	-0.958786	0.689843	8.99004	0.0050089	0.0289736
WBGene00008153	C47E12.10a	C47E12.10	-0.957859	1.72623	18.6624	0.000125401	0.00188411
WBGene00022654	ZK105.3	ZK105.3	-0.954733	1.95934	12.3029	0.00127805	0.0107782
WBGene00021265	Y22D7AR.12	Y22D7AR.12	-0.954163	3.67849	15.0377	0.000451406	0.00499572
WBGene00006719	F49E12.4	ubc-24	-0.953938	1.06782	14.0077	0.000662576	0.00659896	UBiquitin Conjugating enzyme [Source:RefSeq peptide;Acc:NP_495769]
WBGene00009526	F38A1.14	clec-169	-0.953521	2.19431	19.3741	9.8652e-05	0.00156322	C-type LECtin [Source:RefSeq peptide;Acc:NP_001023187]
WBGene00018502	F46F5.11	F46F5.11	-0.949559	2.20684	10.9736	0.0021774	0.0160824
WBGene00016942	C55B7.3	C55B7.3	-0.943357	4.33106	33.2483	1.65092e-06	6.03316e-05	Protein-tyrosine-phosphatase [Source:RefSeq peptide;Acc:NP_491872]
WBGene00020053	R13A5.11a	R13A5.11	-0.941462	3.13813	15.8154	0.000339924	0.00404318	Serine/threonine-protein phosphatase [Source:RefSeq peptide;Acc:NP_498666]
WBGene00016462	C35E7.10a	C35E7.10	-0.938916	4.22653	17.3847	0.000194681	0.00263702	Tyrosine-protein kinase [Source:RefSeq peptide;Acc:NP_492826]
WBGene00014032	ZK637.15	ZK637.15	-0.938655	0.271194	10.7059	0.0024298	0.0172176
WBGene00021160	Y4C6B.6	gba-4	-0.937861	5.69447	13.1529	0.000927204	0.00850422	Putative glucosylceramidase 4 [Source:UniProtKB/Swiss-Prot;Acc:Q9UB00]
WBGene00014201	ZK1053.6	ZK1053.6	-0.937344	2.43776	12.056	0.00140897	0.0116231
WBGene00020342	T08B1.5	fbxa-201	-0.936531	1.0586	11.7829	0.00157065	0.0126964	F-box A protein [Source:RefSeq peptide;Acc:NP_503541]
WBGene00015400	C03G6.15	cyp-35A2	-0.93489	5.7421	10.3612	0.00283312	0.019114	CYtochrome P450 family [Source:RefSeq peptide;Acc:NP_504880]
WBGene00021792	Y52D5A.1	Y52D5A.1	-0.934216	1.29333	10.0846	0.00314408	0.0205394
WBGene00007692	C23H4.3	C23H4.3	-0.934059	3.95476	35.8993	8.36963e-07	3.62503e-05
WBGene00004875	F47G4.7a.1	smd-1	-0.928889	7.75536	10.7963	0.00235985	0.016939	S-adenosylmethionine decarboxylase proenzyme S-adenosylmethionine decarboxylase alpha chain S-adenosylmethionine decarboxylase beta chain [Source:UniProtKB/Swiss-Prot;Acc:O02655]
WBGene00008487	F01D4.3	F01D4.3	-0.9269	1.95554	13.2277	0.000891795	0.00826044
WBGene00004903	Y46G5A.25	snf-4	-0.925887	2.51973	7.7885	0.00850888	0.0415033
WBGene00007461	C08F11.14	C08F11.14	-0.925008	2.91834	13.0093	0.000970147	0.00879462
WBGene00014136	ZK896.5.1	ZK896.5	-0.924252	3.3485	8.85891	0.00530366	0.0300834
WBGene00001944	E03A3.4	his-70	-0.921709	2.9447	9.94965	0.00332721	0.0213005	Histone H3.3-like type 1 [Source:UniProtKB/Swiss-Prot;Acc:Q27490]
WBGene00015421	C04E6.4	C04E6.4	-0.921633	1.84126	10.2309	0.00295778	0.0197368
WBGene00015615	C08G5.2	fbxc-48	-0.921479	1.18026	10.3719	0.0027893	0.0189184	F-box C protein [Source:RefSeq peptide;Acc:NP_493800]
WBGene00016389	C34B2.4	C34B2.4	-0.918957	0.662078	11.9875	0.00144778	0.0118811
WBGene00017103	E02H9.5	klo-2	-0.917463	2.42608	7.5313	0.0095574	0.0452006	KLOtho (mammalian aging-associated protein) homolog [Source:RefSeq peptide;Acc:NP_497558]
WBGene00012549	Y37D8A.8	Y37D8A.8	-0.917236	1.27643	18.5117	0.000131996	0.0019539
WBGene00009292	F31D4.5a	F31D4.5	-0.914383	0.832262	7.4886	0.00974454	0.0458569	Pleckstrin homology domain-containing family D member 1 [Source:UniProtKB/Swiss-Prot;Acc:O45420]
WBGene00009430	F35E12.6.1	F35E12.6	-0.914357	6.13477	20.1274	7.69291e-05	0.00128742
WBGene00022486	Y119D3B.8	fbxa-61	-0.913484	1.55226	14.4996	0.000550972	0.00576569	F-box A protein [Source:RefSeq peptide;Acc:NP_497353]
WBGene00008483	E04D5.4a	E04D5.4	-0.912756	0.52125	8.88619	0.00523941	0.0298712
WBGene00012251	W04E12.6	clec-49	-0.910498	4.44393	10.3998	0.00276439	0.018804	C-type LECtin [Source:RefSeq peptide;Acc:NP_507829]
WBGene00009224	F28F8.7	F28F8.7	-0.909941	2.7134	25.7366	1.33329e-05	0.000315516
WBGene00003548	Y95B8A.1	nas-30	-0.909254	4.0737	7.63899	0.00913437	0.0437932	Zinc metalloproteinase nas-30 [Source:UniProtKB/Swiss-Prot;Acc:Q9N2V2]
WBGene00013439	Y66D12A.13	Y66D12A.13	-0.908562	3.96867	16.7258	0.00024543	0.00315396
WBGene00194787	T16G1.13	T16G1.13	-0.907221	1.88191	16.071	0.000310013	0.00375036
WBGene00022634	ZC581.7	ZC581.7	-0.90693	3.55458	16.5999	0.00025664	0.00325333	Tyrosine-protein kinase [Source:RefSeq peptide;Acc:NP_491913]
WBGene00044909	C48D1.7	C48D1.7	-0.905278	0.445981	8.728	0.00561269	0.0313796
WBGene00016614	C43H6.1	trpp-12	-0.905148	3.89169	18.5183	0.000131702	0.00195367	TRansport Protein Particle [Source:RefSeq peptide;Acc:NP_508439]
WBGene00235294	Y69A2AR.47	Y69A2AR.47	-0.90374	0.550486	10.4913	0.00265468	0.0183388
WBGene00019920	R07C3.4	acs-15	-0.903509	3.26232	19.5461	9.31451e-05	0.00149043	fatty Acid CoA Synthetase family [Source:RefSeq peptide;Acc:NP_493856]
WBGene00016980	C56G2.5	C56G2.5	-0.901429	4.12904	23.8047	2.387e-05	0.000509071	Non-specific serine/threonine protein kinase [Source:RefSeq peptide;Acc:NP_498384]
WBGene00013474	Y69E1A.2	Y69E1A.2	-0.898789	6.48167	19.4608	9.5859e-05	0.00152762
WBGene00021420	Y38F2AR.2	trap-3	-0.898494	8.07334	13.0932	0.000943093	0.00861604	TRanslocon-Associated Protein [Source:RefSeq peptide;Acc:NP_500198]
WBGene00020533	T16A1.2	T16A1.2	-0.897769	2.36352	14.6131	0.000528174	0.00558543
WBGene00003438	F58A6.8	msp-45	-0.894534	5.73006	21.0385	5.70567e-05	0.00100085	Major sperm protein 19/31/40/45/50/51/53/59/61/65/81/113/142 [Source:UniProtKB/Swiss-Prot;Acc:P53017]
WBGene00017059	D2062.7	D2062.7	-0.892888	3.47895	15.2082	0.000424013	0.00477332
WBGene00020140	T01B11.4	ant-1.4	-0.889399	5.03856	8.34479	0.00668801	0.0354563	Adenine Nucleotide Translocator [Source:RefSeq peptide;Acc:NP_501440]
WBGene00009489	F36G9.13	F36G9.13	-0.886572	2.65484	14.1945	0.000617595	0.00625755
WBGene00016874	C52B11.5	C52B11.5	-0.886211	3.74951	8.3493	0.00663771	0.0353192
WBGene00044158	Y53C12A.8	Y53C12A.8	-0.885585	1.61531	10.8919	0.00225133	0.0163779
WBGene00010541	K03H1.6	ttr-1	-0.885063	2.09329	32.5585	1.97915e-06	6.97824e-05	Transthyretin-like protein 1 [Source:UniProtKB/Swiss-Prot;Acc:P34502]
WBGene00009354	F33A8.6	F33A8.6	-0.885028	1.52289	19.5155	9.41001e-05	0.00150228
WBGene00019913	R06B10.2	R06B10.2	-0.881337	3.24013	15.2113	0.00042352	0.00477332	Protein-tyrosine-phosphatase [Source:RefSeq peptide;Acc:NP_497309]
WBGene00008047	C40H5.4	lact-7	-0.880578	2.47031	9.39009	0.00421744	0.0254771	beta-LACTamase domain containing [Source:RefSeq peptide;Acc:NP_509969]
WBGene00007538	C12D8.9a	C12D8.9	-0.880096	0.948453	9.79135	0.00355662	0.0224531
WBGene00013556	Y75B8A.23	Y75B8A.23	-0.879406	2.29485	24.9503	1.68578e-05	0.000382174
WBGene00017737	F23C8.8	F23C8.8	-0.878593	2.95206	17.1749	0.000209512	0.00279741
WBGene00014157	ZK930.7	ZK930.7	-0.876616	2.04822	12.4272	0.0012171	0.0104039
WBGene00009704	F44F4.9	F44F4.9	-0.876465	0.681357	10.7479	0.00238818	0.0170292
WBGene00019506	K07H8.5	K07H8.5	-0.875988	2.63245	14.0229	0.000658797	0.00657064
WBGene00013429	Y66D12A.3	Y66D12A.3	-0.874647	2.86143	14.3706	0.000578164	0.00596133
WBGene00002212	B0523.1	kin-31	-0.873743	2.65788	14.4525	0.000560737	0.00582444
WBGene00194794	F45B8.5	F45B8.5	-0.873668	1.33783	10.4169	0.00273776	0.0186772
WBGene00021793	Y52D5A.2	Y52D5A.2	-0.872658	1.54524	10.8644	0.00227685	0.0165122	Tyrosine-protein kinase [Source:RefSeq peptide;Acc:NP_500813]
WBGene00018921	F56A6.1a	sago-2	-0.872389	2.31013	15.1323	0.000435976	0.00486718	Piwi-like protein [Source:RefSeq peptide;Acc:NP_490758]
WBGene00022630	ZC513.10	fbxa-223	-0.871038	1.54256	8.16853	0.00717967	0.0372467	F-box A protein [Source:RefSeq peptide;Acc:NP_505079]
WBGene00010883	M7.7	M7.7	-0.870887	2.79886	19.6336	9.04685e-05	0.00145757
WBGene00020597	T20B6.1	T20B6.1	-0.869268	0.4329	8.98851	0.00501221	0.0289808	Protein-tyrosine-phosphatase [Source:RefSeq peptide;Acc:NP_497636]
WBGene00018283	F41D9.5	sulp-3	-0.866176	1.58635	7.69828	0.00886184	0.0428083	Sulfate permease family protein 3 [Source:UniProtKB/Swiss-Prot;Acc:Q94225]
WBGene00018498	F46F5.7	F46F5.7	-0.865949	1.32743	12.1424	0.00136162	0.0112889
WBGene00002058	F25E2.4	ifd-2	-0.865888	4.78263	18.5276	0.000131286	0.00195162	Intermediate filament protein ifd-2 [Source:UniProtKB/Swiss-Prot;Acc:Q19782]
WBGene00015685	C10G11.1a	C10G11.1	-0.865888	1.00788	10.3488	0.00281612	0.0190268
WBGene00017312	F09G2.3	pitr-5	-0.865236	3.02097	9.51354	0.00400114	0.0244867	PIT (mammalian phosphate transporter) Related [Source:RefSeq peptide;Acc:NP_504823]
WBGene00017554	F18A12.5	nep-9	-0.865145	2.29413	16.2975	0.000285833	0.00354965	NEPrilysin metallopeptidase family [Source:RefSeq peptide;Acc:NP_494531]
WBGene00020066	R13F6.5	dhhc-5	-0.864846	1.31047	12.8883	0.00101669	0.00913977	Palmitoyltransferase [Source:RefSeq peptide;Acc:NP_498488]
WBGene00011587	T07F10.1a	T07F10.1	-0.863999	6.0232	22.9968	3.06425e-05	0.000617825
WBGene00013311	Y57G11C.15a	sec-61	-0.862318	10.1022	10.9349	0.00221969	0.0162403	yeast SEC homolog [Source:RefSeq peptide;Acc:NP_001255838]
WBGene00005651	F09C6.4	srp-10	-0.861194	0.519569	9.06827	0.00484243	0.0282317
WBGene00008594	F08H9.6	clec-57	-0.860085	3.63186	16.9647	0.000225571	0.00296112	C-type LECtin [Source:RefSeq peptide;Acc:NP_506587]
WBGene00021819	Y53G8B.3	Y53G8B.3	-0.859117	1.8306	16.4924	0.000266639	0.00336185
WBGene00010763	K10H10.7	K10H10.7	-0.854714	1.95523	9.41525	0.00417236	0.025281
WBGene00013310	Y57G11C.14	Y57G11C.14	-0.852471	3.03419	20.4372	6.93902e-05	0.00118174
WBGene00010554	K04C1.4	mlc-6	-0.852097	1.0224	18.7002	0.0001238	0.00186605	Myosin Light Chain [Source:RefSeq peptide;Acc:NP_510375]
WBGene00011405	T04A8.3	clec-155	-0.851427	1.27385	10.8095	0.00232856	0.0167573
WBGene00003437	F26G1.8	msp-42	-0.851036	1.77406	8.42166	0.00641922	0.0345695
WBGene00044216	C47E8.10	C47E8.10	-0.849774	1.43649	8.67193	0.00575177	0.0318904
WBGene00015030	B0207.7	B0207.7	-0.848722	3.31152	12.7628	0.00106748	0.00944508
WBGene00017050	D2024.1	D2024.1	-0.846188	1.15198	7.70796	0.00882321	0.0426658
WBGene00016807	C50D2.3	C50D2.3	-0.845664	2.01559	12.7186	0.00108603	0.00957901
WBGene00013980	ZK507.4	dos-1	-0.845168	2.11271	7.37454	0.0102641	0.0476973	Delta and osm-11 homolog protein 1 [Source:UniProtKB/Swiss-Prot;Acc:P34636]
WBGene00020330	T07H6.1a	T07H6.1	-0.844443	1.9077	8.10419	0.00738801	0.0380183
WBGene00044896	K12C11.5	K12C11.5	-0.844004	1.24974	9.28929	0.00440335	0.0262722
WBGene00023477	C03G5.8	nspc-1	-0.843771	1.10257	8.52925	0.00612264	0.0333796	Nematode Specific Peptide family, group C [Source:RefSeq peptide;Acc:NP_001024352]
WBGene00016382	C33H5.16	C33H5.16	-0.843577	2.7196	13.4272	0.000826084	0.00780635	Protein-tyrosine-phosphatase [Source:RefSeq peptide;Acc:NP_501293]
WBGene00019530	K08D10.7.1	scrm-8	-0.841768	2.62439	16.3896	0.000276583	0.00345617	SCRaMblase (phospholipid scramblase) [Source:RefSeq peptide;Acc:NP_500501]
WBGene00022778	ZK616.8	ZK616.8	-0.841176	2.2239	15.019	0.000454526	0.00501838
WBGene00007755	C27A7.3a	C27A7.3	-0.839816	2.35756	9.54092	0.00395479	0.0242665	Ectonucleotide pyrophosphatase/phosphodiesterase C27A7.3 [Source:UniProtKB/Swiss-Prot;Acc:P90755]
WBGene00077696	F58E6.12	marc-1	-0.83961	1.24591	17.9012	0.000162731	0.00229473	MARCH (Membrane-Associated Ring finger (C3HC4)) homolog [Source:RefSeq peptide;Acc:NP_001122964]
WBGene00003887	T05D4.4a	osm-7	-0.839551	5.4433	9.23784	0.00453279	0.0267826
WBGene00018004	F33D11.7	F33D11.7	-0.838263	2.89067	28.5269	5.95096e-06	0.000164714
WBGene00003658	H12C20.3a.1	nhr-68	-0.837482	5.64758	10.7728	0.00238125	0.0170266	Nuclear Hormone Receptor family [Source:RefSeq peptide;Acc:NP_001256334]
WBGene00009432	F35E12.8a	cld-9	-0.83604	3.86809	10.236	0.00295154	0.0197233	Cub (CUB) Like Domain containing protein [Source:RefSeq peptide;Acc:NP_001256543]
WBGene00018471	F45E4.6	F45E4.6	-0.835315	2.81264	13.5004	0.000803294	0.00765283
WBGene00017035	D1065.3	D1065.3	-0.833884	1.94942	9.06239	0.00485474	0.02828
WBGene00020435	T11F8.4	T11F8.4	-0.832516	3.31648	14.693	0.000512743	0.00544275
WBGene00005949	C29F3.6	srx-58	-0.832485	1.12787	8.92116	0.00516055	0.0296345	Serpentine Receptor, class X [Source:RefSeq peptide;Acc:NP_506809]
WBGene00004157	W03D2.1a	pqn-75	-0.832296	3.4243	28.9415	5.29586e-06	0.000149832	Prion-like-(Q/N-rich)-domain-bearing protein [Source:RefSeq peptide;Acc:NP_741365]
WBGene00044127	BE10.5.1	BE10.5	-0.830169	0.651864	8.00575	0.00771945	0.0390931
WBGene00015389	C03F11.3	scav-1	-0.829023	6.03318	28.8634	5.41322e-06	0.000152538	SCAVenger receptor (CD36 family) related [Source:RefSeq peptide;Acc:NP_508919]
WBGene00009039	F22B3.8	F22B3.8	-0.828347	2.22215	11.3189	0.00189248	0.0146117	Tyrosine-protein kinase [Source:RefSeq peptide;Acc:NP_502160]
WBGene00007415	C07E3.4	C07E3.4	-0.828325	2.70683	8.45274	0.00633201	0.0342071
WBGene00016516	C38C3.8	C38C3.8	-0.82751	2.68425	7.60961	0.00922415	0.044043
WBGene00008213	C49F8.1	C49F8.1	-0.826581	2.59521	10.2603	0.00292181	0.0195619
WBGene00022122	Y71F9AM.6	trap-1	-0.825743	8.67646	9.8544	0.00347777	0.0221131	TRanslocon-Associated Protein [Source:RefSeq peptide;Acc:NP_491076]
WBGene00012407	Y7A5A.1.1	Y7A5A.1	-0.824431	6.36126	31.0526	2.96085e-06	9.59576e-05
WBGene00021151	Y4C6A.1	Y4C6A.1	-0.824284	2.06413	9.27937	0.00442211	0.0263419
WBGene00019100	F59B1.8	F59B1.8	-0.823203	3.86419	8.75582	0.00554508	0.0311256
WBGene00007863	C32C4.3a	C32C4.3	-0.8221	1.83426	15.0692	0.000446211	0.00495386
WBGene00012379	Y1A5A.1	Y1A5A.1	-0.821522	3.99016	13.8212	0.00071098	0.00696307
WBGene00007777	C27D8.1	C27D8.1	-0.819704	4.74634	22.3477	3.75564e-05	0.000728947
WBGene00011364	T02B5.3	T02B5.3	-0.818859	3.63852	8.62481	0.00587151	0.0324007	Carboxylic ester hydrolase [Source:RefSeq peptide;Acc:NP_506504]
WBGene00022085	Y69A2AR.14	Y69A2AR.14	-0.818104	2.91753	13.4792	0.000809803	0.00769917
WBGene00000878	ZK520.5	cyn-2	-0.817302	5.22858	37.282	5.93499e-07	2.78547e-05	Peptidyl-prolyl cis-trans isomerase 2 [Source:UniProtKB/Swiss-Prot;Acc:P52010]
WBGene00016053	C24D10.1	C24D10.1	-0.815167	3.56557	19.8535	8.40984e-05	0.00137545
WBGene00015210	B0496.1	B0496.1	-0.814837	1.13449	13.7314	0.000735622	0.00716377
WBGene00014003	ZK593.3	ZK593.3	-0.814631	4.29285	10.1412	0.0030706	0.0202109
WBGene00011269	R17.3	R17.3	-0.813955	4.13577	18.2604	0.000143828	0.00208291
WBGene00011599	T07G12.8	T07G12.8	-0.813441	1.98421	16.1885	0.000297211	0.00362572
WBGene00044448	ZK783.6	ZK783.6	-0.812248	2.58735	9.65129	0.00377372	0.0235049
WBGene00018207	F39G3.2	F39G3.2	-0.81056	2.60903	8.31919	0.00671609	0.0355501
WBGene00022108	Y71F9AL.2	Y71F9AL.2	-0.810465	3.51638	18.9921	0.000112162	0.00173536
WBGene00013978	ZK507.1	ZK507.1	-0.810405	2.21826	10.1779	0.0030239	0.0200397	Putative serine/threonine-protein kinase ZK507.1 [Source:UniProtKB/Swiss-Prot;Acc:P34633]
WBGene00018163	F38A5.6	F38A5.6	-0.809906	2.23467	12.6044	0.00113551	0.00986663
WBGene00020898	T28D9.9	T28D9.9	-0.809272	1.52263	13.644	0.000760499	0.00734081
WBGene00017179	F02E11.1	wht-4	-0.806306	3.60896	13.6919	0.00074674	0.00725191	WHiTe (Drosophila) related ABC transporter [Source:RefSeq peptide;Acc:NP_494495]
WBGene00005002	C54G6.5	spp-17	-0.806023	7.29745	17.5521	0.000183654	0.00251435	SaPosin-like Protein family [Source:RefSeq peptide;Acc:NP_740777]
WBGene00044169	C06C3.10	C06C3.10	-0.80401	1.56731	7.64864	0.00906275	0.0435391
WBGene00010876	M05D6.3	M05D6.3	-0.803929	1.42951	7.76782	0.00858841	0.0418041
WBGene00015759	C14C6.5a	C14C6.5	-0.803659	6.71937	12.6456	0.00112085	0.0097938
WBGene00010181	F57A8.6	F57A8.6	-0.800393	2.04185	14.552	0.000540322	0.00569245
WBGene00007239	C01G10.14	C01G10.14	-0.800001	1.38334	12.3952	0.00123247	0.0104756	Major sperm protein [Source:RefSeq peptide;Acc:NP_506723]
WBGene00016358	C33F10.12	C33F10.12	-0.799906	4.29346	14.2277	0.00060996	0.0061981
WBGene00006936	Y87G2A.5	vars-2	-0.799607	8.21973	65.2448	1.83473e-09	2.40623e-07	Valine--tRNA ligase [Source:UniProtKB/Swiss-Prot;Acc:Q9U1Q4]
WBGene00020914	W01B11.2	sulp-6	-0.799013	3.79917	10.4229	0.00273086	0.0186664	SULfate Permease family [Source:RefSeq peptide;Acc:NP_491138]
WBGene00020977	W03B1.8	oac-52	-0.798991	1.03125	8.89759	0.00521356	0.0297856	O-ACyltransferase homolog [Source:RefSeq peptide;Acc:NP_500546]
WBGene00011322	T01C3.5	irld-14	-0.798956	2.68403	11.6251	0.00167298	0.0132713	Insulin/EGF-Receptor L Domain protein [Source:RefSeq peptide;Acc:NP_506689]
WBGene00019405	K05F1.1	K05F1.1	-0.798674	1.15911	7.39127	0.0101861	0.047473
WBGene00019084	F59A6.2	F59A6.2	-0.797724	2.34025	11.0783	0.00208652	0.0156494
WBGene00013053	Y50E8A.10	Y50E8A.10	-0.797432	2.12058	16.1941	0.000296612	0.00362405
WBGene00017775	F25B5.3a	F25B5.3	-0.796305	8.09525	23.5256	2.601e-05	0.000546796	Putative cytosolic 5'-nucleotidase 3 [Source:UniProtKB/Swiss-Prot;Acc:Q09315]
WBGene00015246	B0545.3	scl-23	-0.794689	2.31886	15.0123	0.000455659	0.00502693	SCP-Like extracellular protein [Source:RefSeq peptide;Acc:NP_499859]
WBGene00050940	C25D7.16	C25D7.16	-0.794482	1.42485	13.8884	0.000693135	0.00682608
WBGene00008821	F14H3.2	best-12	-0.79445	1.90164	10.4894	0.00265679	0.0183388	Bestrophin homolog 12 [Source:UniProtKB/Swiss-Prot;Acc:O45363]
WBGene00018745	F53C3.1	F53C3.1	-0.794441	2.82669	12.642	0.00111895	0.00978336
WBGene00000389	R05H5.2	cdc-25.4	-0.79247	2.18976	12.7009	0.00109353	0.00962702	Cell Division Cycle related [Source:RefSeq peptide;Acc:NP_496197]
WBGene00015360	C02G6.2	C02G6.2	-0.792348	1.85063	8.37144	0.00656292	0.0350447
WBGene00012120	T28C6.5	T28C6.5	-0.791426	2.65083	12.4623	0.00120043	0.0103221
WBGene00009492	F36H1.3	F36H1.3	-0.790899	3.48581	22.7487	3.31109e-05	0.000660946	Protein-tyrosine-phosphatase [Source:RefSeq peptide;Acc:NP_502058]
WBGene00045306	ZC250.5	ZC250.5	-0.790874	2.299	10.643	0.00249355	0.0175486
WBGene00020688	T22D1.11	T22D1.11	-0.790402	1.86059	14.2782	0.000598501	0.0061082
WBGene00008949	F19B6.3	F19B6.3	-0.790226	1.80119	8.42148	0.00641974	0.0345695
WBGene00235297	F56D6.20	F56D6.20	-0.789396	1.20389	8.07934	0.00747022	0.0383009
WBGene00015690	C10G11.10	C10G11.10	-0.789038	0.842554	12.3979	0.00123119	0.0104711
WBGene00003730	B0495.4	nhx-2	-0.786954	6.05107	15.8084	0.000340787	0.00404591	Na(+)/H(+) exchanger protein 2 [Source:UniProtKB/Swiss-Prot;Acc:Q8T5S1]
WBGene00017131	E04F6.15	E04F6.15	-0.786245	3.31158	11.0787	0.00208611	0.0156494
WBGene00012720	Y39E4B.11	Y39E4B.11	-0.784904	2.69425	12.3116	0.00127368	0.0107542
WBGene00014103	ZK849.5	best-26	-0.784719	2.23852	10.0624	0.00317346	0.0206363	Bestrophin homolog 26 [Source:UniProtKB/Swiss-Prot;Acc:O18304]
WBGene00016461	C35E7.9	C35E7.9	-0.782677	4.04869	8.27283	0.00685571	0.0360593	Major sperm protein [Source:RefSeq peptide;Acc:NP_492824]
WBGene00012627	Y38H6C.15	Y38H6C.15	-0.782331	2.29132	12.5981	0.0011383	0.00988474
WBGene00019667	K12B6.2	K12B6.2	-0.782128	2.63757	10.1274	0.00308841	0.0202711
WBGene00013747	Y113G7A.10	spe-19	-0.781594	1.59032	7.51392	0.00963312	0.0454545
WBGene00011919	T22C1.9	T22C1.9	-0.780645	3.10824	22.629	3.43769e-05	0.000678496
WBGene00008661	F10G8.1a	F10G8.1	-0.78039	3.49794	11.3751	0.00185002	0.0143274	Protein-tyrosine-phosphatase [Source:RefSeq peptide;Acc:NP_001251277]
WBGene00021996	Y59E9AL.6	Y59E9AL.6	-0.777926	5.44947	12.7323	0.0010822	0.0095572
WBGene00003541	T11F9.6	nas-22	-0.776044	2.42129	10.037	0.00320746	0.0208188	Zinc metalloproteinase nas-22 [Source:UniProtKB/Swiss-Prot;Acc:Q22398]
WBGene00018232	F40E3.5.1	F40E3.5	-0.776024	3.14307	15.7086	0.000353328	0.0041631
WBGene00044333	C01G12.13	C01G12.13	-0.775936	1.59833	10.094	0.00313185	0.0204796
WBGene00000003	F07C3.7	aat-2	-0.775813	3.74398	16.4748	0.000268316	0.00337887	Amino Acid Transporter [Source:RefSeq peptide;Acc:NP_505394]
WBGene00014665	C04G2.3	C04G2.3	-0.774868	4.46542	10.1385	0.00307409	0.0202244
WBGene00020177	T02H6.7	T02H6.7	-0.77345	1.75184	9.17757	0.0046197	0.0271817
WBGene00017690	F22A3.5	ceh-60	-0.772598	3.69501	13.1594	0.000915537	0.00841371	C. Elegans Homeobox [Source:RefSeq peptide;Acc:NP_509101]
WBGene00007368	C06B8.2a.1	C06B8.2	-0.772128	3.15582	7.61071	0.00921954	0.044036
WBGene00001247	Y53F4B.2	elo-9	-0.772075	3.85292	11.0588	0.00210309	0.0157439	Elongation of very long chain fatty acids protein [Source:RefSeq peptide;Acc:NP_497086]
WBGene00022760	ZK546.3	ZK546.3	-0.771038	2.98788	8.07726	0.00747715	0.0383084
WBGene00006644	F59G1.2	tsp-18	-0.770491	1.36795	7.88225	0.00815806	0.0404245	TetraSPanin family [Source:RefSeq peptide;Acc:NP_495178]
WBGene00010829	M02B1.4	M02B1.4	-0.77022	3.0111	11.3919	0.00183749	0.014254
WBGene00011808	T16G12.7	T16G12.7	-0.768586	2.88138	9.7892	0.00355984	0.0224531	Serine/threonine-protein phosphatase [Source:RefSeq peptide;Acc:NP_499229]
WBGene00021889	Y54G2A.24	Y54G2A.24	-0.768067	1.81229	8.37653	0.0065482	0.0350194
WBGene00008556	F07D3.3	F07D3.3	-0.767653	2.105	7.97881	0.00781291	0.0393958
WBGene00020531	T15B12.2	T15B12.2	-0.766727	3.39597	11.8463	0.00153143	0.0124366
WBGene00016356	C33F10.8	C33F10.8	-0.765185	3.35396	9.87907	0.00342748	0.0218238
WBGene00020984	W03D8.1	W03D8.1	-0.764967	1.58857	16.4115	0.000274432	0.00343236
WBGene00013478	Y69E1A.8	Y69E1A.8	-0.764646	3.49324	14.9032	0.000474351	0.00515215
WBGene00015230	B0511.4	tag-344	-0.764249	3.08224	14.0362	0.000655503	0.0065471
WBGene00003443	C34F11.4	msp-50	-0.764201	5.79221	11.7146	0.00161895	0.0129821	Major sperm protein 19/31/40/45/50/51/53/59/61/65/81/113/142 [Source:UniProtKB/Swiss-Prot;Acc:P53017]
WBGene00002271	R07B1.10	lec-8	-0.764067	7.20718	12.3484	0.00125728	0.0106542	Probable galaptin lec-8 [Source:UniProtKB/Swiss-Prot;Acc:Q09610]
WBGene00014102	ZK849.4	best-25	-0.763776	2.51062	7.72228	0.00876643	0.0424497	Bestrophin homolog 25 [Source:UniProtKB/Swiss-Prot;Acc:O18303]
WBGene00015050	B0218.6a	clec-51	-0.762973	4.05853	13.5586	0.000785626	0.00752025	C-type LECtin [Source:RefSeq peptide;Acc:NP_501369]
WBGene00013999	ZK550.5	ZK550.5	-0.762351	4.78452	17.8062	0.000168164	0.00233684
WBGene00010574	K04H4.5	K04H4.5	-0.762274	4.61107	33.1425	1.69725e-06	6.13852e-05
WBGene00018424	F44E7.2	F44E7.2	-0.76151	3.41595	11.5582	0.00171855	0.0135333
WBGene00012249	W04E12.4	W04E12.4	-0.76079	2.54249	10.8663	0.00227503	0.0165075
WBGene00009416	F35E2.9	F35E2.9	-0.760496	4.14196	12.8786	0.0010205	0.00915646
WBGene00010991	R03D7.5a	R03D7.5	-0.760196	1.79701	11.2506	0.00194554	0.0149077	Putative serine/threonine-protein kinase R03D7.5 [Source:UniProtKB/Swiss-Prot;Acc:Q09595]
WBGene00006979	F42F12.2	zig-2	-0.759895	1.55144	7.96327	0.00786737	0.0395567	2 (Zwei) IG domain protein [Source:RefSeq peptide;Acc:NP_510069]
WBGene00020715	T23B7.1	nspd-4	-0.759615	3.8784	22.0828	4.08375e-05	0.000777575	Nematode Specific Peptide family, group D [Source:RefSeq peptide;Acc:NP_494871]
WBGene00020315	T07E3.4a	T07E3.4	-0.759097	4.87623	8.61654	0.0059041	0.0325293
WBGene00011200	R10E4.3	R10E4.3	-0.758853	1.58373	9.64086	0.00379044	0.023557
WBGene00008272	C53B4.2	C53B4.2	-0.758813	1.93	12.9378	0.000997348	0.00900051
WBGene00008186	C49A1.3	best-11	-0.758768	2.38375	7.28764	0.01068	0.0492029	BESTrophin (chloride channel) homolog [Source:RefSeq peptide;Acc:NP_493482]
WBGene00015500	C06A5.2	C06A5.2	-0.757488	1.86521	8.83401	0.00535951	0.03029
WBGene00017386	F11G11.8	nspd-5	-0.755827	4.66627	23.2333	2.84715e-05	0.000584978	Nematode Specific Peptide family, group D [Source:RefSeq peptide;Acc:NP_494871]
WBGene00008484	E04D5.5	E04D5.5	-0.755554	2.35611	8.16378	0.00719484	0.0373116
WBGene00194691	ZK1098.12	ZK1098.12	-0.755221	1.39668	9.49106	0.00403962	0.0246899
WBGene00044667	ZK622.5	ZK622.5	-0.752675	1.16459	8.63227	0.00585238	0.0323332
WBGene00010265	F58G1.3	F58G1.3	-0.75219	4.5059	16.7809	0.000240691	0.00309874	Serine/threonine-protein phosphatase [Source:RefSeq peptide;Acc:NP_496754]
WBGene00003457	ZK1248.6	msp-64	-0.75213	5.91743	14.3451	0.000583712	0.0060053	Major sperm protein 19/31/40/45/50/51/53/59/61/65/81/113/142 [Source:UniProtKB/Swiss-Prot;Acc:P53017]
WBGene00008658	F10F2.6	clec-152	-0.750504	2.39005	8.25607	0.00690628	0.0362302
WBGene00018253	F40H6.1	F40H6.1	-0.749284	3.40598	13.8925	0.000692061	0.00682608
WBGene00004123	F39D8.1a	pqn-36	-0.748962	4.01065	8.00807	0.00771146	0.0390668	Prion-like-(Q/N-rich)-domain-bearing protein [Source:RefSeq peptide;Acc:NP_510545]
WBGene00013279	Y57A10B.7	Y57A10B.7	-0.748807	2.50474	10.4713	0.00267671	0.0184219
WBGene00022644	ZK6.10a	dod-19	-0.748702	7.70186	8.70306	0.0056937	0.0316811	Downstream Of DAF-16 (regulated by DAF-16) [Source:RefSeq peptide;Acc:NP_503193]
WBGene00013886	ZC412.5	ZC412.5	-0.748519	1.96791	9.99915	0.00325877	0.0210158
WBGene00010114	F55D12.6	F55D12.6	-0.747693	3.17491	16.6303	0.000253881	0.00323002
WBGene00018318	F41H10.5	F41H10.5	-0.747361	2.21571	8.77295	0.00550381	0.0309762
WBGene00019785	M70.3a	M70.3	-0.747337	4.66152	16.037	0.000313826	0.00377695
WBGene00010421	H32K16.1	slc-36.4	-0.745907	2.30795	13.2405	0.000887393	0.00824142	SLC (SoLute Carrier) homolog [Source:RefSeq peptide;Acc:NP_492453]
WBGene00008811	F14F7.4	F14F7.4	-0.74572	3.30132	10.1443	0.00306661	0.020207
WBGene00010900	M28.9.1	M28.9	-0.745444	4.67778	12.3643	0.00124753	0.0105972
WBGene00000005	T13A10.10a	aat-4	-0.744403	3.64104	9.61822	0.00382702	0.0236824	Amino Acid Transporter [Source:RefSeq peptide;Acc:NP_001023382]
WBGene00017201	F07C4.7	grsp-4	-0.742533	4.5624	11.2203	0.00196955	0.0150047	Glycine Rich Secreted Protein [Source:RefSeq peptide;Acc:NP_504970]
WBGene00009753	F46A8.10	scrm-6	-0.742178	2.23091	11.3288	0.00188495	0.0145658	SCRaMblase (phospholipid scramblase) [Source:RefSeq peptide;Acc:NP_492890]
WBGene00021720	Y49F6B.8	Y49F6B.8	-0.740857	3.23827	13.9226	0.000684226	0.0067761
WBGene00008650	F10D11.4	F10D11.4	-0.740803	1.71375	7.92502	0.00800319	0.0399818
WBGene00020313	T07E3.2	T07E3.2	-0.740753	0.922532	11.1657	0.00201365	0.0152661
WBGene00010466	K01D12.7.1	K01D12.7	-0.740522	2.76425	9.61863	0.00382636	0.0236824
WBGene00016756	C49A9.2	C49A9.2	-0.739744	4.57473	16.1868	0.000297388	0.00362572
WBGene00018394	F43E2.6a	F43E2.6	-0.739313	1.6491	10.0193	0.0032313	0.0209036
WBGene00019229	H23L24.2	ipla-5	-0.73904	1.93909	9.89338	0.00340689	0.0217313	Intracelllar PhosphoLipase A family [Source:RefSeq peptide;Acc:NP_501497]
WBGene00021639	Y47G6A.13	Y47G6A.13	-0.738292	3.45396	13.7506	0.000730284	0.00712615
WBGene00010547	K03H1.12	K03H1.12	-0.736055	2.82043	13.5643	0.000783926	0.0075091
WBGene00001303	F32D8.6	emo-1	-0.736026	7.77435	10.5059	0.00264257	0.0182676	Protein transport protein Sec61 subunit gamma [Source:UniProtKB/Swiss-Prot;Acc:Q19967]
WBGene00003449	K07F5.3	msp-56	-0.733266	4.72525	16.9107	0.000229906	0.00299614	Major sperm protein 10/36/56/76 [Source:UniProtKB/Swiss-Prot;Acc:P05634]
WBGene00011351	T01H3.5	T01H3.5	-0.732677	1.57795	13.5858	0.000777521	0.00746303
WBGene00013473	Y69E1A.1.1	Y69E1A.1	-0.732331	5.79536	18.4216	0.000136117	0.00199595
WBGene00019586	K09F6.3	K09F6.3	-0.731963	5.24325	12.0205	0.00142893	0.0117539	Protein-tyrosine-phosphatase [Source:RefSeq peptide;Acc:NP_494221]
WBGene00009929	F52D10.1	abts-2	-0.731914	2.85287	37.4729	5.66289e-07	2.68471e-05	Anion/Bicarbonate TranSporter family [Source:RefSeq peptide;Acc:NP_509936]
WBGene00017393	F12A10.4	nep-5	-0.731111	2.50322	8.89877	0.0052109	0.0297856	NEPrilysin metallopeptidase family [Source:RefSeq peptide;Acc:NP_495044]
WBGene00003562	F09G8.4	ncr-2	-0.730399	3.72391	14.0476	0.000652681	0.0065282	Niemann-Pick C1 protein homolog 2 [Source:UniProtKB/Swiss-Prot;Acc:P34389]
WBGene00011478	T05D4.5	T05D4.5	-0.730037	3.61066	10.187	0.00301242	0.0199968	Major sperm protein [Source:RefSeq peptide;Acc:NP_499807]
WBGene00017417	F13B6.2	F13B6.2	-0.729535	2.64871	7.75059	0.00865529	0.0420232
WBGene00016287	C31H1.2	C31H1.2	-0.728567	0.828389	8.05209	0.00756147	0.0385574
WBGene00014179	ZK1010.5	ZK1010.5	-0.728567	5.44525	13.3717	0.00084382	0.00792592
WBGene00010988	R03D7.1	metr-1	-0.728146	8.31539	11.9143	0.00149052	0.0121678	Probable methionine synthase [Source:UniProtKB/Swiss-Prot;Acc:Q09582]
WBGene00021271	Y23H5A.4a	spe-47	-0.728113	3.53192	7.85454	0.0082601	0.0407574	Major sperm protein [Source:RefSeq peptide;Acc:NP_491010]
WBGene00011290	R102.3	R102.3	-0.727692	1.97055	7.35362	0.0103626	0.0480676
WBGene00002227	W02B12.7	klp-17	-0.726525	3.25111	10.5999	0.00253816	0.0177207	Kinesin-like protein [Source:RefSeq peptide;Acc:NP_496446]
WBGene00015004	B0034.4	B0034.4	-0.726475	0.704133	10.0814	0.00314837	0.0205398
WBGene00008917	F17C11.6.1	F17C11.6	-0.725581	2.87317	9.35048	0.00428946	0.025779
WBGene00015630	C09B9.7	C09B9.7	-0.725341	3.74662	8.49129	0.00622555	0.0337831
WBGene00007641	C17E4.1a	C17E4.1	-0.723825	1.77512	12.2974	0.00128079	0.0107883
WBGene00012307	W06F12.3	W06F12.3	-0.723771	2.41048	12.6045	0.00113546	0.00986663
WBGene00044434	Y18H1A.15	Y18H1A.15	-0.723078	2.9227	8.06617	0.00751417	0.038425
WBGene00008124	C47A4.3	C47A4.3	-0.722985	2.75598	8.44071	0.0063656	0.0343439	Serine/threonine-protein phosphatase [Source:RefSeq peptide;Acc:NP_502650]
WBGene00012138	T28F4.3	T28F4.3	-0.722858	3.11133	12.5709	0.00115047	0.00994733	Protein-tyrosine-phosphatase [Source:RefSeq peptide;Acc:NP_492100]
WBGene00020117	R155.3	R155.3	-0.722487	3.86716	10.4019	0.00275479	0.0187758	Protein-tyrosine-phosphatase [Source:RefSeq peptide;Acc:NP_497485]
WBGene00016174	C27H5.4a	C27H5.4	-0.722077	3.75299	10.4206	0.00273355	0.0186685
WBGene00019912	R06B10.1	R06B10.1	-0.721613	4.50039	7.30007	0.0106318	0.0490618
WBGene00003214	C05D11.11a.1	mel-32	-0.721344	8.90397	19.8123	8.52561e-05	0.00138955	Serine hydroxymethyltransferase [Source:UniProtKB/Swiss-Prot;Acc:P50432]
WBGene00008912	F17C8.7	F17C8.7	-0.720822	3.52977	8.50942	0.00617617	0.0336061
WBGene00004728	F21H11.2a	sax-2	-0.719854	6.44081	22.2874	3.82786e-05	0.00073685	Sensory AXon guidance [Source:RefSeq peptide;Acc:NP_741131]
WBGene00007559	C14A4.8	C14A4.8	-0.719839	1.95547	11.4565	0.0017903	0.0139651	Major sperm protein [Source:RefSeq peptide;Acc:NP_496287]
WBGene00020893	T28C12.6	T28C12.6	-0.719295	1.60281	7.32727	0.0104881	0.0485406
WBGene00017213	F07E5.8	F07E5.8	-0.719109	2.59508	9.66965	0.00374447	0.0233746
WBGene00009798	F46G10.4	F46G10.4	-0.71885	3.5548	15.5489	0.000374418	0.00434591
WBGene00016445	C35D10.8	C35D10.8	-0.717636	2.47184	23.2733	2.81204e-05	0.000583563
WBGene00004963	C17D12.6a	spe-9	-0.716731	2.29724	8.32332	0.00670385	0.0355	Sperm transmembrane protein 9 [Source:UniProtKB/Swiss-Prot;Acc:Q9TVY6]
WBGene00016010	C23G10.1a	C23G10.1	-0.716305	2.98261	8.47107	0.00628114	0.034019	Putative serine/threonine-protein phosphatase C23G10.1 [Source:UniProtKB/Swiss-Prot;Acc:P48459]
WBGene00007306	C04G2.5	C04G2.5	-0.716241	2.8815	11.8716	0.00151608	0.0123263
WBGene00015860	C16D9.5	C16D9.5	-0.715926	1.87224	11.4849	0.00176991	0.0138523
WBGene00016898	C53C9.2	C53C9.2	-0.714114	6.98898	21.3981	5.08109e-05	0.000921227
WBGene00010920	M117.4	M117.4	-0.711749	3.80367	10.9498	0.00219873	0.0161468
WBGene00013138	Y53C10A.10	Y53C10A.10	-0.710522	3.71601	18.3246	0.000140702	0.00204608
WBGene00004238	F46G10.5a	ptr-24	-0.70985	6.07539	13.1278	0.00092675	0.00850422	PaTched Related family [Source:RefSeq peptide;Acc:NP_001257220]
WBGene00019164	H06H21.8a	H06H21.8	-0.709805	5.29681	9.62889	0.00381631	0.0236443
WBGene00010989	R03D7.2	R03D7.2	-0.709315	3.89574	10.9655	0.00218463	0.0161182
WBGene00018165	F38A5.8	F38A5.8	-0.70895	0.669745	7.82445	0.00837245	0.0410179
WBGene00019169	H06I04.5	H06I04.5	-0.708657	3.90223	9.11924	0.00473715	0.0277101	Protein-tyrosine-phosphatase [Source:RefSeq peptide;Acc:NP_497652]
WBGene00009057	F22E10.5a	cept-1	-0.708346	5.12197	9.61319	0.00383923	0.0237234	Choline/EthanolaminePhosphoTransferase [Source:RefSeq peptide;Acc:NP_001257200]
WBGene00003463	ZK1251.6	msp-76	-0.708268	6.40224	20.2838	7.29696e-05	0.0012352	Major sperm protein 10/36/56/76 [Source:UniProtKB/Swiss-Prot;Acc:P05634]
WBGene00008141	C47E8.1	C47E8.1	-0.70693	2.28905	10.4288	0.00272426	0.0186577
WBGene00012012	T25B9.6a	T25B9.6	-0.706866	4.46024	14.2162	0.000612593	0.00621585
WBGene00009896	F49E11.11	scl-3	-0.706236	2.75809	7.85646	0.00825299	0.0407366	SCP-Like extracellular protein [Source:RefSeq peptide;Acc:NP_502504]
WBGene00003996	C34G6.4a	pgp-2	-0.704808	6.26443	11.2101	0.00198093	0.0150751	P-GlycoProtein related [Source:RefSeq peptide;Acc:NP_491707]
WBGene00020269	T05H4.6a	erfa-1	-0.703893	7.64335	23.7195	2.45027e-05	0.000520192	Eukaryotic peptide chain release factor subunit 1 [Source:UniProtKB/Swiss-Prot;Acc:O16520]
WBGene00019562	K09C6.8a	K09C6.8	-0.703794	1.83052	8.4127	0.00644461	0.0346623
WBGene00022072	Y67D8C.8	cpg-9	-0.702597	6.78257	7.82576	0.00839807	0.0411201	Chondroitin proteoglycan 9 [Source:UniProtKB/Swiss-Prot;Acc:Q95XP7]
WBGene00017413	F13A2.4	F13A2.4	-0.701905	1.24992	11.0464	0.00211374	0.0157777
WBGene00012207	W02B12.12a	W02B12.12	-0.70178	5.57679	18.9789	0.00011266	0.00174115
WBGene00015141	B0310.5	ugt-46	-0.701462	6.09373	9.98149	0.00329079	0.0211639	Putative UDP-glucuronosyltransferase ugt-46 [Source:UniProtKB/Swiss-Prot;Acc:Q10941]
WBGene00044605	F22A3.7	ttr-36	-0.701083	4.41991	15.4511	0.000387979	0.00447739	TransThyretin-Related family domain [Source:RefSeq peptide;Acc:NP_001033541]
WBGene00021645	Y47G6A.19a	Y47G6A.19	-0.701066	6.32742	8.26788	0.00689688	0.0362215
WBGene00007740	C26C6.6	C26C6.6	-0.701023	0.860884	7.89655	0.00810592	0.0403109
WBGene00007335	C05C12.1	C05C12.1	-0.700981	3.11463	14.639	0.000523126	0.00553622
WBGene00022732	ZK418.2a	ZK418.2	-0.700552	3.71365	9.90225	0.00339419	0.0216601
WBGene00003429	R05F9.13	msp-31	-0.700443	6.23771	16.1661	0.000299603	0.00364327	Major sperm protein 19/31/40/45/50/51/53/59/61/65/81/113/142 [Source:UniProtKB/Swiss-Prot;Acc:P53017]
WBGene00016235	C29H12.2.1	C29H12.2	-0.700094	7.15135	16.6184	0.000254954	0.0032378
WBGene00017736	F23C8.7	F23C8.7	-0.699028	3.38581	9.14396	0.00468699	0.0274739	Tyrosine-protein kinase [Source:RefSeq peptide;Acc:NP_490975]
WBGene00018980	F56F4.3	F56F4.3	-0.698471	2.49169	12.8686	0.0010245	0.00918646	Transporter [Source:RefSeq peptide;Acc:NP_491770]
WBGene00017026	D1037.5	ipla-4	-0.6977	3.28393	15.9059	0.000328994	0.00394259	Intracelllar PhosphoLipase A family [Source:RefSeq peptide;Acc:NP_491201]
WBGene00009458	F36A2.11	F36A2.11	-0.697654	2.84074	9.69326	0.00370721	0.0231833
WBGene00012582	Y38E10A.4	clec-8	-0.697165	3.45977	7.91232	0.00804886	0.0400957	C-type LECtin [Source:RefSeq peptide;Acc:NP_496687]
WBGene00022032	Y65B4A.9a	Y65B4A.9	-0.695787	3.32693	16.7202	0.000245918	0.00315687
WBGene00015855	C16C8.18	C16C8.18	-0.695194	3.93514	9.3755	0.00424381	0.0255962
WBGene00016413	C34F11.1	C34F11.1	-0.695032	1.50751	10.8965	0.0022471	0.0163725
WBGene00006510	C01G6.6a.1	mtrr-1	-0.694999	6.71314	16.2697	0.000288691	0.00357308	Putative methionine synthase reductase [Source:UniProtKB/Swiss-Prot;Acc:Q17574]
WBGene00007382	C06C6.8	C06C6.8	-0.694792	0.844775	8.89592	0.00521735	0.0297864
WBGene00043705	Y55F3AM.7a	egrh-2	-0.694354	2.52296	40.215	2.92704e-07	1.57376e-05	EGR (Early Growth factor Response factor) Homolog [Source:RefSeq peptide;Acc:NP_001294399]
WBGene00010728	K09G1.2	K09G1.2	-0.693293	2.50858	11.2262	0.00196483	0.0149769
WBGene00021026	W04C9.4	W04C9.4	-0.693219	5.31995	22.3238	3.78408e-05	0.000732441
WBGene00022834	ZK973.8	ZK973.8	-0.693061	3.14329	13.1598	0.000915409	0.00841371
WBGene00011438	T04F3.3	T04F3.3	-0.69255	3.36704	14.0773	0.00064543	0.00647414
WBGene00007049	C53A5.4	tag-191	-0.69254	2.75663	8.09148	0.00742992	0.038178
WBGene00044312	K04C2.8	K04C2.8	-0.69192	2.23147	11.4289	0.00181033	0.0141057
WBGene00008660	F10F2.8	clec-153	-0.691499	3.1415	14.7493	0.000502135	0.00537085	C-type LECtin [Source:RefSeq peptide;Acc:NP_497946]
WBGene00018999	F57B9.8	F57B9.8	-0.691315	3.08554	7.97716	0.00781869	0.0394108	Tyrosine-protein kinase [Source:RefSeq peptide;Acc:NP_498511]
WBGene00008743	F13D12.9.1	F13D12.9	-0.690264	5.44553	7.27706	0.0107668	0.049473
WBGene00021968	Y57G7A.5	Y57G7A.5	-0.68994	3.48927	14.9656	0.000463564	0.00507821
WBGene00009471	F36D3.5	F36D3.5	-0.687867	3.74769	10.6497	0.00248664	0.0175088
WBGene00022541	ZC190.7	ZC190.7	-0.687552	1.48237	7.95875	0.0078833	0.0395801
WBGene00014141	ZK899.2	ZK899.2	-0.686753	5.5489	17.333	0.000198231	0.00266644
WBGene00044005	F37C12.18	F37C12.18	-0.686657	3.07989	14.4545	0.000560326	0.00582444
WBGene00015106	B0280.11	B0280.11	-0.685713	2.98942	14.7197	0.000507693	0.0054055	Putative tyrosine-protein phosphatase B0280.11 [Source:UniProtKB/Swiss-Prot;Acc:P42083]
WBGene00008312	C54G4.2	C54G4.2	-0.684839	2.92871	11.0515	0.00210939	0.0157645
WBGene00010906	M88.3	M88.3	-0.684593	3.20928	11.6415	0.00166206	0.0132279
WBGene00003470	ZK546.6	msp-152	-0.684257	5.28347	11.2829	0.00192025	0.0147735	Major sperm protein 152 [Source:UniProtKB/Swiss-Prot;Acc:Q23519]
WBGene00020377	T09B4.3a	T09B4.3	-0.683546	1.7178	11.5554	0.00172048	0.0135334
WBGene00018120	F36H12.4	F36H12.4	-0.683226	2.54321	14.4528	0.000560673	0.00582444
WBGene00012781	Y43C5A.1.1	nspd-7	-0.682088	5.38036	20.0568	7.86308e-05	0.00130154	Nematode Specific Peptide family, group D [Source:RefSeq peptide;Acc:NP_501882]
WBGene00006409	C09G9.4	hdl-2	-0.680283	3.54134	11.5594	0.00171771	0.0135333	Histidine Decarboxyase Like [Source:RefSeq peptide;Acc:NP_501539]
WBGene00008460	E02H4.2	E02H4.2	-0.679688	0.762633	7.88756	0.00813865	0.0403568
WBGene00003467	K07F5.1	msp-81	-0.679115	6.58102	13.8592	0.00070084	0.00688236	Major sperm protein 19/31/40/45/50/51/53/59/61/65/81/113/142 [Source:UniProtKB/Swiss-Prot;Acc:P53017]
WBGene00021908	Y55B1AR.4	Y55B1AR.4	-0.679111	2.80411	11.9231	0.00148533	0.0121409
WBGene00009403	F35C11.4	F35C11.4	-0.678532	3.15997	10.7536	0.00238262	0.0170266
WBGene00007639	C17D12.5	C17D12.5	-0.678284	1.87804	7.58638	0.0093217	0.0444483
WBGene00194912	ZK856.18	ZK856.18	-0.678133	3.06687	9.36312	0.00426634	0.0256951
WBGene00012402	Y6E2A.9a	sfxn-1.3	-0.678021	1.93931	7.82695	0.00836307	0.0410153	SideroFleXiN (mitochondrial iron transporter) [Source:RefSeq peptide;Acc:NP_001024282]
WBGene00000022	Y39D8C.1	abt-4	-0.677883	5.92924	16.4534	0.000270362	0.00339659	ABC Transporter family [Source:RefSeq peptide;Acc:NP_503175]
WBGene00013238	Y56A3A.21.1	trap-4	-0.677758	8.08655	7.80328	0.00846499	0.0413703	TRanslocon-Associated Protein [Source:RefSeq peptide;Acc:NP_499554]
WBGene00013854	ZC116.2	cyc-2.2	-0.676213	4.60125	13.5018	0.000802842	0.00765283	Probable cytochrome c 2.2 [Source:UniProtKB/Swiss-Prot;Acc:Q23240]
WBGene00009434	F35E12.10	F35E12.10	-0.676206	5.29077	12.9395	0.000996724	0.00900051
WBGene00008508	F01G10.5	F01G10.5	-0.676158	3.98115	8.62339	0.00587517	0.0324081
WBGene00195178	ZC581.10	ZC581.10	-0.67614	2.24146	11.6982	0.00162477	0.013007
WBGene00017300	F09F7.3.1	rpc-2	-0.67592	7.59471	29.2917	4.80214e-06	0.000139232	DNA-directed RNA polymerase [Source:RefSeq peptide;Acc:NP_498192]
WBGene00008077	C43F9.10	oac-8	-0.675823	0.468082	7.43223	0.00999772	0.0468284	O-ACyltransferase homolog [Source:RefSeq peptide;Acc:NP_001023061]
WBGene00013516	Y73F4A.3	Y73F4A.3	-0.674613	2.30883	9.77519	0.00358096	0.022525
WBGene00019810	R01H2.2	R01H2.2	-0.673586	2.77597	12.0089	0.00143555	0.0117945
WBGene00014031	ZK637.14	ZK637.14	-0.673482	2.56601	14.574	0.00053592	0.00565031	Uncharacterized RING finger protein ZK637.14 [Source:UniProtKB/Swiss-Prot;Acc:P30631]
WBGene00020042	R13A1.3	R13A1.3	-0.673159	2.23057	10.3306	0.00283753	0.0191346
WBGene00021878	Y54G2A.13	Y54G2A.13	-0.673091	3.88446	10.5547	0.002586	0.0179917
WBGene00012172	W01B6.5	W01B6.5	-0.673008	2.73321	13.4961	0.000804596	0.00765987	Tyrosine-protein kinase [Source:RefSeq peptide;Acc:NP_501826]
WBGene00195147	F14E5.8	F14E5.8	-0.672852	1.34071	7.66012	0.00901586	0.0434049
WBGene00000967	T02E1.5a	dhs-3	-0.672814	6.36007	16.9102	0.000229946	0.00299614	DeHydrogenases, Short chain [Source:RefSeq peptide;Acc:NP_001122508]
WBGene00008649	F10D11.3	F10D11.3	-0.672127	2.17373	7.84896	0.00828081	0.0407797
WBGene00011174	R09E10.4a	R09E10.4	-0.672034	1.48013	7.86633	0.0082165	0.0406136
WBGene00000931	C25A1.10a	dao-5	-0.671576	8.42397	51.0626	2.6951e-08	2.21171e-06	Dauer or Aging adult Overexpression [Source:RefSeq peptide;Acc:NP_001021004]
WBGene00011214	R10E9.2	R10E9.2	-0.670791	6.03405	19.1209	0.0001074	0.0016746
WBGene00009463	F36D1.4	F36D1.4	-0.670773	2.22804	9.68718	0.00371677	0.0232223
WBGene00007308	C04G2.9	C04G2.9	-0.670715	7.4025	12.1557	0.00135445	0.0112632
WBGene00017816	F26B1.2a	F26B1.2	-0.670619	7.34739	54.3086	1.40227e-08	1.27779e-06
WBGene00011128	R07H5.8	R07H5.8	-0.670581	8.71572	29.9173	4.03763e-06	0.00012167
WBGene00016826	C50E10.2a	C50E10.2	-0.669264	2.7581	10.867	0.0022744	0.0165075
WBGene00001487	T04B2.2a	frk-1	-0.668947	3.62795	12.0547	0.00140971	0.0116231	Fer-related kinase 1 [Source:UniProtKB/Swiss-Prot;Acc:Q22146]
WBGene00020947	W02F12.2	W02F12.2	-0.66882	3.85435	9.35842	0.00427492	0.0257357	Alkaline ceramidase [Source:UniProtKB/Swiss-Prot;Acc:O45145]
WBGene00007244	C01G12.3	C01G12.3	-0.667005	3.0514	19.9202	8.22631e-05	0.00135175
WBGene00010634	K07F5.6	K07F5.6	-0.666798	3.00189	8.33697	0.00666355	0.0353935
WBGene00016843	C50F7.3	C50F7.3	-0.665107	2.48899	11.9112	0.00149238	0.0121759
WBGene00015241	B0524.2	B0524.2	-0.664729	1.49703	10.9955	0.00215805	0.0159979
WBGene00044911	H38K22.6	H38K22.6	-0.664266	1.14274	9.15433	0.00466612	0.0273974
WBGene00014813	M176.9	M176.9	-0.664014	3.58854	14.5343	0.000543893	0.00572147
WBGene00006589	T08B1.2a	tnt-4	-0.663732	6.14236	21.4339	5.023e-05	0.000913054	TropoNin T [Source:RefSeq peptide;Acc:NP_001263832]
WBGene00017700	F22D3.4	F22D3.4	-0.663542	1.49072	9.8779	0.00342917	0.0218238
WBGene00013475	Y69E1A.3	Y69E1A.3	-0.663374	2.16887	8.17614	0.00715544	0.0371553	Tyrosine-protein kinase [Source:RefSeq peptide;Acc:NP_502040]
WBGene00017853	F27C1.3	F27C1.3	-0.663338	2.72883	11.1531	0.00202396	0.0153195
WBGene00044777	T02B11.9	T02B11.9	-0.663136	2.57071	12.4288	0.00121631	0.0104039
WBGene00016327	C32E12.1.1	C32E12.1	-0.662718	3.95768	10.7683	0.00236831	0.016965
WBGene00015944	C18A3.7	C18A3.7	-0.66207	2.42252	11.0072	0.00214775	0.0159383
WBGene00022201	Y71H10B.1a.1	Y71H10B.1	-0.661593	6.76734	18.4566	0.000134497	0.00198256
WBGene00018135	F37A4.5.1	F37A4.5	-0.661175	4.29078	8.1341	0.00729035	0.03764
WBGene00009239	F28H7.6	irld-6	-0.660224	2.7749	8.05551	0.00754996	0.0385128	Insulin/EGF-Receptor L Domain protein [Source:RefSeq peptide;Acc:NP_505745]
WBGene00044209	Y32F6A.6	Y32F6A.6	-0.658704	3.06455	13.085	0.000942165	0.00861329
WBGene00017513	F16F9.1	F16F9.1	-0.65771	2.9069	10.9576	0.00219174	0.0161283
WBGene00194816	ZK616.61	ZK616.61	-0.657331	3.15176	8.09825	0.00740756	0.0381049
WBGene00022754	ZK484.8	nspd-1	-0.657226	5.91307	14.0526	0.000651457	0.00652527	Nematode Specific Peptide family, group D [Source:RefSeq peptide;Acc:NP_491759]
WBGene00018862	F55A12.1	wago-2	-0.655636	6.48606	21.8122	4.45053e-05	0.000832725	Piwi-like protein [Source:RefSeq peptide;Acc:NP_491579]
WBGene00015893	C17C3.11.1	C17C3.11	-0.655544	0.703816	7.83466	0.00833414	0.0409499
WBGene00015306	C01G5.4a	C01G5.4	-0.655541	4.01608	9.48611	0.00404815	0.0247205
WBGene00020282	T06A4.2	mps-3	-0.655194	3.00018	9.69035	0.00371178	0.0232015	MiRP K channel accessory Subunit [Source:RefSeq peptide;Acc:NP_490778]
WBGene00014174	ZK970.8	ZK970.8	-0.65519	2.45717	7.48993	0.00973867	0.0458446
WBGene00007610	C15H7.3	C15H7.3	-0.654913	3.77192	14.0269	0.000657793	0.0065653	Putative tyrosine-protein phosphatase C15H7.3 [Source:UniProtKB/Swiss-Prot;Acc:P34337]
WBGene00017802	F26A1.3	F26A1.3	-0.654675	3.19362	10.5178	0.00262573	0.018187
WBGene00001038	T15H9.7a	dnj-20	-0.654488	8.61296	14.3332	0.000586299	0.00602391	DnaJ homolog dnj-20 [Source:UniProtKB/Swiss-Prot;Acc:Q8MPX3]
WBGene00020915	W01B11.3.1	nol-5	-0.654132	8.49921	37.6115	5.47367e-07	2.6038e-05	NucleOLar protein [Source:RefSeq peptide;Acc:NP_491134]
WBGene00020802	T25D10.5	btb-2	-0.652619	3.0114	11.4244	0.00181356	0.014123	BTB (Broad/complex/Tramtrack/Bric a brac) domain protein [Source:RefSeq peptide;Acc:NP_871995]
WBGene00009685	F44D12.8a	F44D12.8	-0.652274	3.55468	10.1518	0.003057	0.0201687
WBGene00022860	ZK1193.4	ZK1193.4	-0.652017	3.46306	12.517	0.00117498	0.0101281
WBGene00006625	ZC581.6	try-7	-0.650394	2.55347	12.5735	0.00114929	0.00994324	TRYpsin-like protease [Source:RefSeq peptide;Acc:NP_491910]
WBGene00022094	Y69A2AR.23	Y69A2AR.23	-0.64992	1.8369	7.9211	0.00801726	0.0400235
WBGene00016414	C34F11.2	C34F11.2	-0.649775	3.17974	15.6094	0.000366265	0.00429031
WBGene00008590	F08H9.2	F08H9.2	-0.649283	4.67085	12.308	0.00127547	0.0107629
WBGene00019672	K12B6.8.1	K12B6.8	-0.649224	2.40008	14.8813	0.000478207	0.005174
WBGene00021398	Y38C1AA.7	Y38C1AA.7	-0.649028	6.31576	11.6267	0.00167192	0.0132704
WBGene00021709	Y49C4A.8a.1	ugt-29	-0.648922	4.72466	8.25955	0.00689565	0.0362215	UDP-GlucuronosylTransferase [Source:RefSeq peptide;Acc:NP_503298]
WBGene00020293	T06D4.4	nep-20	-0.648485	2.90793	8.27278	0.00685536	0.0360593	NEPrilysin metallopeptidase family [Source:RefSeq peptide;Acc:NP_494530]
WBGene00016753	C48E7.8	oac-9	-0.648422	3.31916	13.2233	0.000893291	0.00826884	O-ACyltransferase homolog [Source:RefSeq peptide;Acc:NP_491809]
WBGene00017027	D1044.1	D1044.1	-0.647964	2.65386	9.98996	0.00327136	0.0210776	Uncharacterized kinase-like protein D1044.1 [Source:UniProtKB/Swiss-Prot;Acc:P41949]
WBGene00011771	T14G8.3a	T14G8.3	-0.647783	7.09624	8.81619	0.00540724	0.0305289
WBGene00019949	R08C7.5a	R08C7.5	-0.646919	3.53699	11.2341	0.00195856	0.0149697
WBGene00235383	ZK616.65a	ZK616.65	-0.646886	3.36696	7.30783	0.0105818	0.0488788
WBGene00011401	T03F6.6.1	T03F6.6	-0.64687	4.37836	16.9885	0.000223693	0.00294197	Receptor expression-enhancing protein [Source:RefSeq peptide;Acc:NP_499756]
WBGene00010679	K08F4.5	K08F4.5	-0.646267	3.79637	10.3828	0.00277672	0.0188696
WBGene00015094	B0261.6a	B0261.6	-0.644958	4.49383	12.4381	0.00121192	0.010389
WBGene00008854	F15D3.4	F15D3.4	-0.644711	3.2721	8.91399	0.00517662	0.0296989
WBGene00011554	T07A5.1	T07A5.1	-0.643625	3.68064	9.37575	0.00424336	0.0255962
WBGene00010474	K01D12.15	K01D12.15	-0.64326	2.12905	10.0002	0.00325727	0.0210157
WBGene00023490	F36A2.14	F36A2.14	-0.643246	3.95906	13.1624	0.000914466	0.00841371
WBGene00010246	F58D5.7	F58D5.7	-0.642672	4.23196	10.0726	0.00315998	0.0205963
WBGene00015917	C17G10.3	C17G10.3	-0.642639	3.24829	11.4899	0.00176637	0.01384
WBGene00021110	W09C3.2	W09C3.2	-0.642144	3.01212	8.26558	0.00687726	0.0361497
WBGene00007394	C06H5.6a	C06H5.6	-0.641691	4.9102	7.6243	0.00916508	0.0438505
WBGene00044410	F48E8.8a	F48E8.8	-0.641437	1.17394	9.27779	0.00442512	0.0263461
WBGene00044300	D1022.9a	D1022.9	-0.641205	2.46502	10.7434	0.00239268	0.0170526
WBGene00006051	T28H11.5	ssq-2	-0.64023	7.22956	15.3345	0.000404854	0.00462648	Sperm-Specific family, class Q [Source:RefSeq peptide;Acc:NP_500698]
WBGene00022890	ZK1290.9	fbxa-224	-0.638788	1.30256	10.5428	0.00259878	0.0180628	F-box A protein 224 [Source:UniProtKB/Swiss-Prot;Acc:Q09336]
WBGene00020890	T28C12.3	fbxa-202	-0.638389	2.93534	8.92397	0.00515426	0.0296191	F-box A protein [Source:RefSeq peptide;Acc:NP_504615]
WBGene00015051	B0218.7	B0218.7	-0.638314	4.67342	19.3881	9.81933e-05	0.00155876
WBGene00010869	M05B5.1	M05B5.1	-0.637952	3.84875	10.4751	0.00267253	0.0184202
WBGene00008001	C38C10.3	C38C10.3	-0.637611	2.81389	10.9285	0.00221787	0.0162403
WBGene00001423	T01C3.7.1	fib-1	-0.636897	8.81897	25.2586	1.53702e-05	0.000355338	rRNA 2'-O-methyltransferase fibrillarin [Source:UniProtKB/Swiss-Prot;Acc:Q22053]
WBGene00009674	F44A6.1a	nucb-1	-0.636122	6.34229	7.92427	0.00802127	0.0400293	NUCleoBindin homolog [Source:RefSeq peptide;Acc:NP_741885]
WBGene00006675	T01B4.2a	twk-22	-0.635997	3.1408	13.2124	0.000897038	0.00828167	TWiK family of potassium channels [Source:RefSeq peptide;Acc:NP_001123173]
WBGene00018235	F40E12.2	F40E12.2	-0.634158	3.60198	10.7889	0.00234834	0.0168823
WBGene00015931	C17H12.5	C17H12.5	-0.634067	4.08107	18.1927	0.000147207	0.00212526
WBGene00020084	R105.1	R105.1	-0.633777	4.62557	14.3329	0.00058638	0.00602391
WBGene00007631	C16C10.12	wht-3	-0.6334	1.68513	7.93523	0.00796669	0.0398419	ABC transporter ATP-binding protein/permease wht-3 [Source:UniProtKB/Swiss-Prot;Acc:Q09466]
WBGene00018178	F38E1.3	F38E1.3	-0.633265	2.60131	8.13114	0.00729996	0.0376758
WBGene00012481	Y18D10A.11	Y18D10A.11	-0.632697	6.33128	10.3746	0.00278618	0.0189064
WBGene00019081	F59A3.8	F59A3.8	-0.632519	3.45631	9.64781	0.00377929	0.0235105	Tyrosine-protein kinase [Source:RefSeq peptide;Acc:NP_491620]
WBGene00011910	T22B3.2a	alg-3	-0.631969	6.1552	11.1594	0.00201885	0.0152972	Argonaute (plant)-Like Gene [Source:RefSeq peptide;Acc:NP_502218]
WBGene00003464	F32B6.6	msp-77	-0.631447	4.82626	14.722	0.000507253	0.00540492	Major sperm protein 77/79 [Source:UniProtKB/Swiss-Prot;Acc:Q9TVW5]
WBGene00015941	C18A3.3	C18A3.3	-0.630412	6.25051	58.812	5.8928e-09	6.41036e-07	Probable rRNA-processing protein EBP2 homolog [Source:UniProtKB/Swiss-Prot;Acc:Q09958]
WBGene00009028	F21H7.2.1	F21H7.2	-0.629844	4.33594	16.2692	0.000288739	0.00357308
WBGene00018036	F35C8.5	F35C8.5	-0.628815	5.24599	29.0236	5.17555e-06	0.000147919	Cholesterol 25-hydroxylase-like protein [Source:UniProtKB/Swiss-Prot;Acc:Q20027]
WBGene00077569	F53F4.18	F53F4.18	-0.628643	2.0932	8.00917	0.00770766	0.0390668
WBGene00015661	C09H5.7	C09H5.7	-0.627586	2.24786	8.43937	0.00636936	0.034351	Serine/threonine-protein phosphatase [Source:RefSeq peptide;Acc:NP_505086]
WBGene00007512	C10C6.3a	C10C6.3	-0.627269	2.27963	11.2716	0.00192908	0.014809
WBGene00007478	C09F9.1	C09F9.1	-0.626967	1.74817	8.68598	0.00571659	0.0317765
WBGene00018773	F53G12.8	F53G12.8	-0.626702	2.88951	18.8265	0.000118617	0.00180733
WBGene00011133	R08A2.2	R08A2.2	-0.625816	3.13955	8.4052	0.00646594	0.0347207	Serine/threonine-protein phosphatase [Source:RefSeq peptide;Acc:NP_506632]
WBGene00008781	F14B4.3	rpoa-2	-0.624744	6.76703	27.9097	7.08982e-06	0.000191698	DNA-directed RNA polymerase [Source:RefSeq peptide;Acc:NP_492476]
WBGene00010373	H08M01.1	H08M01.1	-0.624641	3.15058	10.5356	0.00260643	0.018098
WBGene00019626	K10C9.7	K10C9.7	-0.624628	3.23883	8.00203	0.00773227	0.0391187
WBGene00018895	F55F8.7	F55F8.7	-0.623181	3.82301	10.1681	0.0030363	0.0200888	Protein-tyrosine-phosphatase [Source:RefSeq peptide;Acc:NP_491657]
WBGene00006626	F10G7.2	tsn-1	-0.623103	9.24906	9.24014	0.00449717	0.0266057	Tudor Staphylococcal Nuclease homolog [Source:RefSeq peptide;Acc:NP_494839]
WBGene00020627	T20F5.5	T20F5.5	-0.623088	4.07056	8.81131	0.00541267	0.0305289
WBGene00023424	C53D6.10	C53D6.10	-0.623056	3.30061	15.5983	0.000367749	0.00430084
WBGene00013299	Y57G11B.7	irld-18	-0.622996	1.83604	7.27836	0.0107254	0.0493592	Insulin/EGF-Receptor L Domain protein [Source:RefSeq peptide;Acc:NP_001023519]
WBGene00044684	T08G11.2	T08G11.2	-0.622125	3.10174	11.9308	0.00148076	0.0121164
WBGene00021073	W07E6.1	nol-1	-0.621609	7.10474	44.5688	1.07917e-07	7.19738e-06	NucleOLar protein [Source:RefSeq peptide;Acc:NP_493742]
WBGene00017550	F18A12.1	nep-6	-0.621583	3.39953	10.0268	0.00322118	0.0208597	NEPrilysin metallopeptidase family [Source:RefSeq peptide;Acc:NP_494537]
WBGene00003435	C33F10.9	msp-40	-0.621335	5.97996	10.6864	0.00244937	0.0173158	Major sperm protein 19/31/40/45/50/51/53/59/61/65/81/113/142 [Source:UniProtKB/Swiss-Prot;Acc:P53017]
WBGene00000023	Y53C10A.9	abt-5	-0.620123	4.42982	7.65146	0.00905118	0.0434984	ABC Transporter family [Source:RefSeq peptide;Acc:NP_493041]
WBGene00012345	W08E3.4	W08E3.4	-0.619616	2.5512	7.36798	0.0102949	0.0478054
WBGene00008074	C43F9.6	nkb-2	-0.619128	4.0385	14.495	0.000551916	0.00577127	Na+/K+ ATPase, Beta subunit [Source:RefSeq peptide;Acc:NP_501958]
WBGene00020105	R148.7	R148.7	-0.618191	3.76855	16.2193	0.000293951	0.0036121
WBGene00020116	R155.2	moa-1	-0.617242	4.96084	10.698	0.0024377	0.017242	Modifier Of Apl-1 activity [Source:RefSeq peptide;Acc:NP_497484]
WBGene00009413	F35E2.6	oac-19	-0.616163	2.35733	7.94535	0.00793069	0.039749	O-ACyltransferase homolog [Source:RefSeq peptide;Acc:NP_492984]
WBGene00018575	F47F6.5	clec-119	-0.615581	3.75065	10.5756	0.00256372	0.0178566	C-type LECtin [Source:RefSeq peptide;Acc:NP_493933]
WBGene00009641	F42G4.2	F42G4.2	-0.614871	4.07146	8.49149	0.00622502	0.0337831
[truncated: 755 more rows]

## Sheet: nuo-6 UP
Number of genes:	3311
[truncated: 3,312 more rows]

## Sheet: nuo-6 DOWN
Number of genes:	1995
[truncated: 1,996 more rows]

## Sheet: daf-2 UP
Number of genes:	2594
[truncated: 2,595 more rows]

[truncated: 3 more sheets: daf-2 DOWN, sod-2 UP, sod-2 DOWN]
