# Supplementary material for: Activation of DAF-16/FOXO by reactive oxygen species contributes to longevity in long-lived mitochondrial mutants in Caenorhabditis elegans
Source: PLoS Genet. 2018 Mar 9;14(3):e1007268. doi: 10.1371/journal.pgen.1007268 (PMC5862515; doi:10.1371/journal.pgen.1007268)
Supplement: S2 Table — Individual data points for all lifespan graphs are provided. (XLSX) [file pgen.1007268.s010.xlsx]

## Sheet: Fig. 5
	WT - EV	WT - daf-16	clk-1 - EV	clk-1 - daf-16	isp-1 - EV	isp-1 - daf-16	nuo-6 - EV	nuo-6 - daf-16	daf-2 - EV	daf-2 - daf-16	glp-1 - EV	glp-1 - daf-16
Average Lifespan	17.2652	12.6515	25.3636	15.1008	29.125	14.9457	31.6356	17.3053	46.4682	14.8	24.1757	13.7941
SEM of lifespans	0.0209281	0.0148591	0.0361843	0.0144001	0.119342	0.0330384	0.0649261	0.0210634	0.0527151	0.02575	0.0421059	0.0374696
Number of deaths recorded	132	132	132	129	88	92	118	131	173	75	74	34
Max 10 lifespans	22.7	16	32.2	18.4	46.8	20.4	45.5	23	63.6	17	29.2	15.2
SEM of max 10 lifespans	1.33749	0	1.22927	0.843274	2.85968	1.42984	2.50555	1.33333	1.89737	1.82574	2.09762	0.632456
	25	16	35	19	52	23	49	25	66	22	34	17
	24	16	33	19	52	23	49	25	65	17	30	15
	23	16	33	19	47	20	47	23	65	17	30	15
	23	16	32	19	47	20	47	23	65	17	30	15
	23	16	32	19	45	20	45	23	65	17	29	15
	23	16	32	19	45	20	45	23	64	16	29	15
	23	16	32	18	45	20	45	23	62	16	29	15
	21	16	31	18	45	20	44	23	62	16	27	15
	21	16	31	17	45	19	42	21	61	16	27	15
	21	16	31	17	45	19	42	21	61	16	27	15
	21	16	31	17	44	19	42	21	61	16	27	15
	21	16	31	17	42	19	41	20	61	16	27	15
	21	16	31	17	41	19	41	20	59	16	27	15
	21	16	31	17	41	19	41	20	59	16	27	14
	21	16	31	17	39	19	39	20	59	16	27	14
	21	16	31	17	39	19	39	20	59	16	27	14
	21	16	31	17	39	18	39	20	59	16	27	14
	21	16	31	17	37	18	39	20	59	16	26	14
	20	16	31	17	37	18	38	20	58	16	26	13
	20	16	30	17	37	16	38	20	57	16	26	13
	20	16	30	17	37	16	38	20	57	16	26	13
	20	14	30	17	37	16	38	20	57	16	26	13
	20	14	30	17	37	16	38	19	57	16	26	13
	20	14	30	17	37	16	38	19	57	16	25	13
	20	14	30	17	37	16	37	19	57	16	25	13
	20	14	30	17	37	16	37	19	56	15	25	13
	19	14	30	17	35	16	37	19	56	15	25	13
	19	14	30	17	35	16	37	19	56	15	25	13
	19	14	30	17	35	16	37	19	55	15	25	12
	19	14	30	17	35	16	37	19	55	15	25	12
	19	14	30	17	32	16	37	19	55	15	25	12
	19	14	30	16	32	16	37	19	55	15	25	12
	19	14	30	16	32	16	37	19	55	15	25	12
	19	14	30	16	32	16	37	19	55	15	24	12
	19	14	30	16	32	16	37	19	55	15	24
	19	14	30	16	32	16	37	19	55	15	24
	19	14	28	16	32	16	37	19	54	15	24
	19	14	28	16	31	16	35	19	54	15	24
	19	14	28	16	31	16	35	19	54	15	24
	19	14	28	16	30	16	35	19	54	15	24
	19	14	28	16	30	16	35	19	54	15	24
	19	14	28	16	30	16	35	19	54	15	24
	19	14	28	16	30	16	35	19	54	15	24
	19	14	27	16	30	16	35	19	54	15	24
	18	14	27	16	30	14	33	19	54	15	23
	18	13	27	16	30	14	33	18	52	15	23
	18	13	27	16	27	14	33	18	52	15	23
	18	13	27	16	27	14	33	18	52	15	23
	18	13	27	16	27	14	33	18	52	15	23
	18	13	27	16	27	14	32	18	52	15	23
	18	13	27	16	27	14	32	18	52	15	23
	18	13	27	16	27	14	32	18	52	15	23
	18	13	27	16	27	14	32	18	52	15	23
	18	13	27	16	27	14	32	18	52	14	23
	18	13	27	16	25	14	32	18	52	14	22
	18	13	27	16	25	14	32	18	52	14	22
	17	13	27	16	25	14	32	18	52	14	22
	17	12	27	16	25	14	32	18	52	14	22
	17	12	26	16	25	14	32	18	51	14	22
	17	12	26	16	25	14	31	18	51	14	22
	17	12	26	16	23	14	31	18	51	14	21
	17	12	26	16	23	14	31	18	50	14	20
	17	12	26	16	23	14	31	18	50	14	20
	17	12	25	16	23	14	30	17	50	14	20
	17	12	25	16	21	13	30	17	50	14	20
	17	12	25	16	20	13	30	17	50	13	20
	17	12	25	16	19	13	30	17	50	13	20
	17	12	25	16	19	12	30	17	50	13	20
	17	12	25	14	19	12	30	17	50	13	20
	17	12	25	14	19	12	30	17	50	12	20
	16	12	25	14	19	12	30	17	49	12	20
	16	12	25	14	18	12	30	17	49	10	20
	16	12	25	14	17	12	30	17	49	10	18
	16	12	25	14	17	12	30	17	49	8	17
	16	12	25	14	17	12	30	17	48	8
	16	12	25	14	17	12	30	17	47
	16	12	25	14	17	12	30	17	47
	16	12	25	14	17	12	30	17	47
	16	12	25	14	14	12	30	17	47
	16	12	25	14	14	12	30	17	47
	16	12	24	14	14	12	30	17	47
	16	12	24	14	14	12	30	17	47
	16	12	24	14	13	12	30	16	47
	16	12	24	14	12	11	30	16	47
	16	12	24	14	12	11	28	16	47
	16	12	24	14	12	10	27	16	47
	16	12	24	14	12	10	27	16	47
	16	12	23	14	10	10	27	16	47
	16	12	23	14		10	27	16	46
	16	12	23	14		10	27	16	46
	16	12	23	14		10	27	16	46
	16	12	23	14		10	27	16	45
	16	12	23	14			26	16	45
	16	12	23	14			26	16	45
	16	12	23	14			25	16	45
	16	12	23	14			25	16	45
	16	12	23	14			25	16	45
	16	12	23	14			25	16	45
	16	12	23	14			25	16	45
	16	12	23	14			25	16	45
	16	12	23	14			25	16	45
	16	12	23	13			25	16	45
	16	12	23	13			24	16	44
	16	10	21	13			23	16	44
	16	10	21	13			23	14	43
	16	10	21	13			20	14	43
	16	10	21	13			20	14	43
	16	10	21	13			20	14	43
	16	10	21	13			19	14	43
	16	10	21	13			19	14	43
	14	10	20	13			19	14	43
	14	10	20	13			17	14	43
	14	10	20	13			17	14	43
	14	10	20	13			17	14	43
	14	10	20	13			17	14	43
	13	10	20	13			14	14	43
	13	10	20	13			14	14	43
	13	10	19	13			12	14	43
	13	10	19	12				13	43
	13	10	19	12				13	41
	13	10	19	12				13	41
	13	10	19	12				13	41
	13	10	19	12				13	41
	13	10	19	12				13	41
	13	10	19	12				13	41
	13	10	18	12				13	41
	13	10	18	12				12	41
	13	10	18	12				12	41
	13	10	18	12				12	41
	12	10	18					12	40
	12	10	16					12	40
	12	10	0						40
									38
									38
									38
									38
									38
									38
									38
									37
									37
									37
									36
									36
									36
									36
									36
									36
									36
									36
									35
									35
									34
									34
									34
									34
									34
									34
									34
									34
									34
									34
									33
									31
									31
									31
									31
									31
									31
									29
									27
									27
									26

## Sheet: Fig. 6
	WT	daf-16	clk-1	clk-1;daf-16	isp-1	isp-1;daf-16	daf-2	daf-2; daf-16		WT	daf-16(m26)	isp-1	isp-1;daf-16(m26)
Average Lifespan	14.7462	15.4139	19.8043	13.8264	24.5072	12.7778	34.8976	14.3793		16.1515	14.8378	31.0444	19.9408
SEM of lifespans	0.0250006	0.0108358	0.0322866	0.0197673	0.0749865	0.022899	0.0613789	0.0291334		0.0552154	0.0395338	0.0565499	0.0204233
Number of deaths recorded	130	273	138	144	138	180	166	87		33	37	135	169
Max 10 lifespans	20.8	21.7	29.5	18.8	43.8	23	51.4	18.7		18.2	16.5	43.6	25.1
SEM of max 10 lifespans	3.3928	0.483046	4.57651	0.918937	1.61933	1.24722	3.02581	1.25167		1.0328	1.08012	0.843274	0.875595
	26	22	35	20	47	25	58	22		20	18	45	27
	26	22	35	20	46	25	56	19		19	18	45	26
	25	22	35	20	44	23	51	19		19	17	44	25
	19	22	33	19	44	23	50	19		19	17	44	25
	19	22	30	19	44	23	50	18		18	17	43	25
	19	22	26	18	43	23	50	18		18	16	43	25
	19	22	26	18	43	23	50	18		18	16	43	25
	19	21	25	18	43	22	50	18		17	16	43	25
	18	21	25	18	42	22	50	18		17	15	43	24
	18	21	25	18	42	21	49	18		17	15	43	24
	18	21	25	18	41	21	49	17		17	15	43	24
	18	21	24	18	41	21	49	17		17	15	43	24
	18	21	24	18	41	20	49	17		17	15	43	24
	17	21	24	18	41	20	49	17		17	15	41	24
	17	20	24	17	41	19	48	17		17	15	41	24
	17	20	24	17	39	19	48	17		16	15	41	24
	17	19	24	17	39	19	48	17		16	15	41	23
	17	19	24	17	38	18	48	17		16	15	41	23
	17	19	24	17	38	18	48	17		16	15	41	23
	17	19	24	17	38	18	48	16		15	15	40	23
	17	19	24	17	38	18	48	16		15	15	39	23
	17	19	24	17	38	18	48	15		15	15	38	23
	17	19	24	17	36	18	48	15		15	15	38	23
	17	19	24	17	36	18	48	15		15	15	38	23
	17	19	24	16	35	18	47	15		15	14	38	23
	17	19	24	16	35	18	47	15		15	14	38	23
	17	19	24	16	35	18	47	15		15	14	38	23
	17	19	24	16	35	18	47	15		15	14	37	23
	17	19	24	16	35	18	47	15		14	14	37	23
	17	19	24	16	35	18	47	15		14	14	37	23
	17	19	24	16	33	17	47	15		13	14	37	23
	17	19	23	16	33	17	46	15		13	14	36	23
	17	19	23	16	32	17	46	15		13	13	36	23
	17	19	23	16	32	17	46	15			13	36	23
	17	19	23	16	32	17	45	15			13	36	23
	17	19	23	16	32	17	45	15			12	36	23
	17	19	23	16	32	16	45	15			11	36	23
	17	19	23	16	30	16	45	15				36	23
	17	19	22	16	30	16	45	15				36	22
	17	19	22	15	30	16	45	15				36	22
	17	19	22	15	30	16	44	15				36	22
	17	19	22	15	30	15	44	15				35	22
	17	19	22	15	30	15	44	15				35	22
	16	19	22	15	30	15	43	15				35	22
	16	19	22	15	29	14	43	15				35	22
	16	19	22	15	29	14	43	15				35	22
	16	19	21	15	29	14	43	15				34	22
	16	19	21	15	29	14	43	15				34	22
	16	19	21	15	29	14	42	15				33	22
	16	19	21	15	29	14	42	15				33	22
	16	19	21	15	29	14	42	14				33	22
	16	19	21	15	29	14	42	14				33	22
	16	19	21	15	29	14	42	14				33	22
	16	19	21	15	26	14	42	14				33	22
	16	19	21	15	26	14	41	14				33	22
	16	19	21	15	26	14	41	14				32	22
	16	19	20	15	26	14	41	14				31	21
	16	18	20	15	25	14	41	14				31	21
	16	18	20	15	25	14	41	12				31	21
	16	18	20	15	25	14	41	12				31	21
	16	18	20	15	25	14	40	12				31	21
	15	18	20	14	24	14	40	12				31	21
	15	18	20	14	24	13	38	12				31	21
	15	18	20	14	24	13	38	12				31	21
	15	18	20	14	24	13	37	12				31	21
	15	18	20	14	24	13	37	12				31	21
	15	18	19	14	24	13	37	12				31	21
	15	18	19	14	23	13	37	12				31	21
	15	17	19	14	23	13	36	12				31	21
	15	17	19	14	23	12	36	12				31	21
	15	17	19	14	23	12	36	12				31	21
	15	17	19	14	23	12	36	12				30	21
	15	17	19	14	23	12	36	12				30	21
	15	17	19	14	23	12	36	12				30	21
	15	17	19	14	23	12	36	12				30	21
	15	17	19	14	23	12	35	12				29	21
	15	17	19	14	23	12	35	12				29	21
	15	17	19	14	23	12	35	12				29	21
	15	17	19	14	23	12	35	12				29	21
	14	17	19	14	23	12	35	10				29	21
	14	17	18	14	21	12	35	10				29	21
	14	17	18	14	21	12	34	10				29	21
	14	17	18	14	21	12	34	10				29	21
	14	17	18	14	21	12	34	10				29	21
	14	17	18	14	21	12	34	10				29	21
	13	17	17	14	21	12	34	10				29	21
	13	17	17	14	21	12	34	10				29	21
	13	17	17	14	19	12	34					29	21
	13	17	17	14	18	12	34					29	21
	13	17	17	13	18	12	33					28	21
	13	17	17	13	17	12	33					28	21
	13	17	17	13	15	12	32					28	21
	12	17	17	13	15	12	32					28	21
	12	17	17	13	15	12	32					28	21
	12	17	17	13	15	12	32					28	20
	12	17	17	13	15	12	32					28	20
	12	16	17	13	15	12	32					28	20
	12	16	17	13	15	11	32					28	20
	12	16	17	13	15	11	32					28	20
	12	16	17	13	15	11	32					28	20
	12	16	17	12	15	11	32					27	20
	12	16	17	12	15	11	32					27	20
	12	16	17	12	15	11	32					27	20
	12	16	17	12	15	11	32					27	20
	12	16	17	12	15	11	31					26	20
	12	16	17	12	15	11	31					26	20
	12	16	17	12	14	11	31					25	20
	12	16	16	12	14	11	31					25	20
	12	16	16	12	14	11	31					25	20
	12	16	16	12	14	11	31					25	20
	11	16	16	12	14	11	30					25	20
	11	16	16	11	14	11	30					24	20
	11	16	16	11	14	11	30					24	20
	11	16	16	11	14	11	30					24	19
	11	16	16	11	14	11	30					24	19
	11	16	16	11	14	11	29					24	19
	10	16	16	11	14	11	29					24	19
	10	15	16	11	14	11	29					24	19
	10	15	16	11	14	11	29					24	19
	10	15	16	11	14	11	28					24	19
	10	15	15	11	14	11	28					24	19
	10	15	15	11	14	11	27					23	19
	10	15	15	11	14	11	27					23	19
	10	15	15	11	14	11	27					22	19
	9	15	15	11	14	11	26					22	19
	9	15	15	10	14	10	26					21	18
	9	15	15	10	14	10	26					21	18
	9	15	15	10	14	10	26					20	18
	8	15	15	10	14	10	26					19	18
	6	15	15	10	14	10	26					15	18
		15	15	10	14	10	26					13	18
		15	13	10	8	10	26					11	18
		15	13	9	8	10	26					10	18
		15	12	9	7	10	26					8	18
		15	12	9	7	10	25					7	17
		15	11	9	7	10	24						17
		15	11	9	7	10	24						17
		15	11	9	7	10	24						17
		15		9		10	24						17
		15		9		10	23						17
		15		7		10	23						17
		15		7		10	23						17
		15		7		10	23						17
		15		7		10	23						17
		15				9	23						16
		15				9	23						16
		15				9	22						16
		15				9	22						16
		15				9	21						15
		15				9	21						15
		15				9	20						15
		15				9	20						14
		15				9	20						14
		15				9	20						14
		15				9	20						14
		15				9	19						14
		15				9	19						14
		15				9	18						14
		15				9	18						14
		15				9	17						13
		15				9	17						13
		15				9	16						13
		15				9	16						13
		15				8	16						12
		15				8	15						11
		15				8	13						11
		15				8							10
		15				8							10
		15				8							8
		15				8
		15				7
		15				7
		15				7
		15				7
		15				7
		15				7
		15				7
		15				7
		14				5
		14				5
		14
		14
		14
		14
		14
		14
		14
		14
		14
		14
		14
		14
		14
		14
		14
		14
		14
		14
		13
		13
		13
		13
		13
		13
		13
		13
		13
		13
		13
		13
		13
		13
		13
		13
		13
		13
		13
		13
		13
		12
		12
		12
		12
		12
		12
		12
		12
		12
		12
		12
		12
		12
		12
		12
		12
		12
		12
		12
		12
		12
		12
		12
		12
		12
		12
		12
		12
		12
		12
		12
		12
		11
		11
		11
		11
		11
		11
		11
		11
		11
		10
		10
		10
		10
		10
		10
		10
		10
		10
		10
		9
		9
		9

## Sheet: Fig. 7
	WT - EV	WT - daf-16	sod-2 - EV	sod-2 - daf-16
Average Lifespan	17.2652	12.6515	19.8617	13.1739
SEM of lifespans	0.0209281	0.0148591	0.0372333	0.0190398
Number of deaths recorded	132	132	94	92
Max 10 lifespans	22.7	16	25.2	15.9
SEM of max 10 lifespans	1.33749	0	2.20101	1.37032
	25	16	31	17
	24	16	26	17
	23	16	26	17
	23	16	25	17
	23	16	24	17
	23	16	24	16
	23	16	24	16
	21	16	24	14
	21	16	24	14
	21	16	24	14
	21	16	24	14
	21	16	24	14
	21	16	24	14
	21	16	24	14
	21	16	24	14
	21	16	24	14
	21	16	24	14
	21	16	24	14
	20	16	23	14
	20	16	23	14
	20	16	23	14
	20	14	23	14
	20	14	23	14
	20	14	23	14
	20	14	23	14
	20	14	21	14
	19	14	21	14
	19	14	21	14
	19	14	21	14
	19	14	21	14
	19	14	21	14
	19	14	21	14
	19	14	21	14
	19	14	21	14
	19	14	21	14
	19	14	21	14
	19	14	21	14
	19	14	21	14
	19	14	21	14
	19	14	21	14
	19	14	21	14
	19	14	20	14
	19	14	20	14
	19	14	20	14
	18	14	20	14
	18	13	20	14
	18	13	20	14
	18	13	20	14
	18	13	19	14
	18	13	19	13
	18	13	19	13
	18	13	19	13
	18	13	19	13
	18	13	19	13
	18	13	19	13
	18	13	19	13
	17	13	19	13
	17	12	19	13
	17	12	19	13
	17	12	19	13
	17	12	19	12
	17	12	19	12
	17	12	19	12
	17	12	19	12
	17	12	19	12
	17	12	19	12
	17	12	19	12
	17	12	19	12
	17	12	19	12
	17	12	19	12
	16	12	17	12
	16	12	17	12
	16	12	17	12
	16	12	17	12
	16	12	17	12
	16	12	17	12
	16	12	17	12
	16	12	17	12
	16	12	16	12
	16	12	16	12
	16	12	16	12
	16	12	16	12
	16	12	16	12
	16	12	16	12
	16	12	16	12
	16	12	14	10
	16	12	14	10
	16	12	14	10
	16	12	14	10
	16	12	14	10
	16	12	14	7
	16	12	13	7
	16	12	13
	16	12	10
	16	12
	16	12
	16	12
	16	12
	16	12
	16	12
	16	12
	16	12
	16	12
	16	10
	16	10
	16	10
	16	10
	16	10
	16	10
	16	10
	14	10
	14	10
	14	10
	14	10
	14	10
	13	10
	13	10
	13	10
	13	10
	13	10
	13	10
	13	10
	13	10
	13	10
	13	10
	13	10
	13	10
	13	10
	13	10
	12	10
	12	10
	12	10

## Sheet: Fig. 8
	WT - EV	WT - math-33	clk-1 - EV	clk-1 - math-33	isp-1 - EV	isp-1 - math-33	nuo-6 - EV	nuo-6 - math-33	daf-2 - EV	daf-2 - math-33	glp-1 - EV	glp-1 - math-33
Average Lifespan	20.3983	12.6927	27.7714	16.9035	28.3165	15.25	29.1096	14.6	42.6493	23.0138	22.8025	13.8723
SEM of lifespans	0.00846902	0.0117195	0.0114317	0.016151	0.0465103	0.0183188	0.0212422	0.0128156	0.0413852	0.0346927	0.0179739	0.0732512
Number of deaths recorded	354	218	398	259	237	236	374	235	288	145	243	47
Max 10 lifespans	27.9	19.5	38.2	25.2	47.6	26	44.6	20.3	63.4	33.5	31.5	19.3
SEM of max 10 lifespans	1.59513	0.849837	0.421637	2.14994	1.26491	2.86744	2.36643	0.948683	1.64655	2.91548	1.35401	1.33749
	32	21	39	30	50	33	49	23	66	39	34	21
	29	20	39	28	49	29	47	20	65	38	33	21
	28	20	38	26	48	26	46	20	64	35	32	20
	28	20	38	24	48	25	46	20	64	33	32	20
	27	20	38	24	48	25	45	20	64	33	32	20
	27	19	38	24	47	25	43	20	64	32	31	19
	27	19	38	24	47	25	43	20	63	32	31	19
	27	19	38	24	47	24	43	20	62	31	30	18
	27	19	38	24	46	24	42	20	61	31	30	18
	27	18	38	24	46	24	42	20	61	31	30	17
	27	17	38	24	46	22	41	20	61	31	30	16
	26	17	38	24	45	22	41	19	60	31	30	16
	26	17	38	24	45	22	41	19	60	31	30	15
	26	17	38	24	45	22	41	18	59	31	30	15
	25	16	35	24	45	22	41	18	59	30	30	15
	25	16	35	24	45	22	41	18	59	30	30	15
	25	16	34	23	45	21	41	18	59	30	30	15
	25	16	34	23	45	21	40	18	58	30	29	15
	25	16	33	23	45	21	40	18	58	29	29	14
	25	16	33	23	45	21	40	18	57	29	28	14
	25	16	33	23	43	21	40	18	57	29	28	14
	25	16	33	23	43	21	40	18	57	29	28	14
	24	16	33	23	43	21	40	18	57	28	28	14
	24	16	33	23	43	21	39	18	57	28	28	14
	24	16	33	23	43	20	38	18	57	28	28	14
	24	16	33	23	43	20	38	18	57	28	27	12
	24	16	33	23	43	20	38	18	56	27	27	12
	24	16	33	22	42	20	38	18	56	26	27	12
	24	16	33	22	42	20	38	18	56	26	27	12
	24	16	33	22	42	19	38	18	56	26	27	12
	24	16	33	22	42	19	38	18	56	26	27	12
	24	16	33	22	42	19	38	18	55	26	27	11
	24	16	33	22	41	19	38	18	55	26	27	11
	24	16	33	22	41	19	37	18	55	26	27	11
	24	16	33	22	41	18	37	17	55	26	27	11
	24	16	33	21	41	18	37	17	55	26	27	11
	24	16	33	21	41	18	37	17	55	26	27	11
	24	15	33	21	41	18	37	17	55	26	27	11
	24	15	33	21	41	18	37	17	54	25	27	11
	24	15	33	21	40	18	37	17	54	25	27	11
	24	15	33	21	40	18	37	17	54	25	27	10
	24	15	33	21	40	18	37	17	54	25	27	10
	24	15	33	21	40	18	37	17	54	25	27	10
	24	15	33	21	40	18	37	17	54	24	27	10
	24	15	33	20	40	18	37	17	54	24	26	10
	23	15	33	20	39	18	37	17	54	24	26	9
	23	15	33	20	39	18	37	17	54	24	26	9
	23	15	32	20	39	18	37	17	54	24	26
	23	15	32	20	39	18	37	17	54	24	26
	23	15	32	20	38	18	37	17	54	24	26
	23	15	32	20	38	18	37	17	54	24	26
	23	15	32	20	38	18	37	17	54	24	26
	23	15	32	20	38	18	37	17	54	24	26
	23	14	32	20	38	18	37	17	54	24	26
	23	14	32	20	38	17	37	17	54	24	26
	23	14	32	20	38	17	37	17	54	24	26
	23	14	32	20	38	17	37	17	54	24	25
	23	14	32	20	38	17	37	17	54	24	25
	23	14	32	20	38	17	37	17	53	24	25
	23	14	32	19	38	17	37	17	53	24	25
	23	14	32	19	38	17	37	17	53	24	25
	23	14	32	19	38	17	37	17	53	24	25
	23	14	32	19	38	17	37	17	53	24	25
	23	14	32	19	37	17	37	17	53	24	25
	23	14	32	19	37	17	37	17	53	24	25
	23	14	31	19	37	17	37	17	53	24	25
	23	14	31	19	37	17	37	17	52	24	25
	23	14	31	19	37	17	37	17	52	24	25
	23	13	31	19	37	17	37	17	52	23	25
	23	13	31	19	37	17	37	17	52	23	25
	23	13	31	19	37	17	37	16	52	23	25
	23	13	31	19	37	17	37	16	52	23	25
	23	13	31	19	37	17	37	16	52	23	25
	23	13	31	19	37	17	37	16	52	23	25
	23	13	31	19	37	17	37	16	52	23	25
	23	13	31	19	37	17	37	16	52	22	25
	23	13	31	19	37	17	37	16	52	22	25
	23	13	31	19	36	17	37	16	52	22	25
	23	13	31	19	36	17	37	16	52	22	25
	23	13	31	19	36	17	37	16	52	22	25
	23	13	31	19	36	17	37	16	52	22	25
	23	13	31	19	36	17	37	16	51	22	25
	23	13	31	19	36	17	36	16	51	22	25
	23	13	31	19	36	17	36	16	51	22	25
	23	13	31	19	36	17	36	16	51	22	25
	23	13	31	19	36	17	36	16	51	22	25
	23	13	31	19	36	17	36	16	51	22	25
	23	13	31	19	33	17	36	16	50	22	25
	23	13	31	19	33	17	36	16	50	22	25
	23	13	31	19	33	17	36	16	50	22	25
	23	13	31	19	32	17	36	16	50	22	25
	23	13	31	19	32	17	36	16	50	22	24
	23	13	31	19	32	17	36	16	50	21	24
	23	13	31	19	32	17	36	16	50	21	24
	23	13	31	19	32	17	36	16	50	21	24
	22	13	31	19	32	17	36	16	50	21	24
	22	13	31	19	32	17	36	16	50	21	24
	22	12	31	19	31	17	36	16	50	21	24
	22	12	31	19	31	16	36	16	50	21	24
	22	12	31	19	31	16	36	16	50	21	24
	22	12	31	19	31	16	36	16	49	21	24
	22	12	31	19	31	16	36	16	49	21	24
	22	12	31	19	31	16	36	16	49	21	24
	22	12	31	19	30	16	36	15	49	20	24
	22	12	31	19	30	16	36	15	49	20	24
	22	12	31	19	30	16	36	15	49	20	24
	22	12	31	19	30	16	36	15	49	20	24
	22	12	31	19	29	16	36	15	49	19	24
	22	12	31	19	29	16	36	15	49	19	24
	22	12	31	19	29	16	36	15	48	19	24
	22	12	31	19	29	16	36	15	48	19	24
	22	12	31	19	29	16	36	15	48	19	24
	22	12	31	19	29	16	36	15	48	19	24
	21	12	31	18	29	16	36	15	48	19	24
	21	12	31	18	29	16	36	15	48	19	24
	21	12	31	18	29	16	36	15	48	19	23
	21	12	31	18	29	16	36	15	48	19	23
	21	12	31	18	29	16	33	15	48	19	23
	21	11	31	18	28	16	33	15	48	19	23
	21	11	31	18	28	16	33	15	48	18	23
	21	11	30	18	28	16	33	15	48	18	23
	21	11	30	18	27	16	33	15	48	18	23
	21	11	30	18	27	16	33	15	48	18	23
	21	11	30	18	27	16	33	15	47	18	23
	21	11	30	18	27	16	33	15	47	18	23
	21	11	30	18	27	16	33	15	47	17	23
	21	11	30	17	26	15	33	15	47	17	23
	21	11	30	17	26	15	33	14	47	17	23
	21	11	30	17	25	15	33	14	47	17	23
	21	11	30	17	25	15	33	14	47	17	23
	21	11	30	17	24	15	33	14	47	17	23
	21	11	30	17	24	15	33	14	47	16	23
	21	11	30	17	24	15	33	14	47	16	23
	21	11	30	17	24	15	33	14	45	16	23
	21	11	30	17	24	15	33	14	45	16	23
	21	11	30	17	24	15	32	14	45	16	23
	21	11	30	17	24	15	32	14	45	16	23
	21	11	30	17	24	15	32	14	45	15	23
	21	11	30	17	24	15	32	14	45	15	23
	21	11	30	17	24	14	32	14	45	15	23
	21	11	30	17	24	14	32	14	45	15	23
	21	11	30	16	24	14	32	13	45	14	22
	21	11	30	16	23	14	32	13	44	14	22
	20	11	30	16	23	14	32	13	44	12	22
	20	11	30	16	23	14	32	13	44	12	22
	20	11	30	16	23	14	32	13	44		22
	20	11	30	16	23	14	32	13	44		22
	20	11	30	16	23	14	32	13	44		22
	20	11	30	16	23	14	32	13	44		22
	20	11	30	16	23	13	32	13	44		22
	20	11	30	16	22	13	32	13	43		22
	20	11	30	16	22	13	32	13	43		22
	20	11	30	15	22	13	32	13	43		22
	20	11	30	15	22	13	31	13	42		22
	20	11	30	15	22	13	31	13	42		22
	20	11	30	15	22	13	31	13	42		22
	20	11	30	15	22	13	31	13	42		22
	20	11	30	15	22	13	31	13	42		22
	20	11	30	15	22	13	31	13	42		22
	20	11	29	15	22	13	31	13	42		22
	20	11	29	15	22	13	31	13	42		22
	20	11	29	15	22	13	31	13	42		22
	20	11	29	15	22	13	31	13	42		22
	20	11	29	15	22	13	31	13	42		22
	20	11	29	15	22	13	31	13	42		21
	20	11	29	15	21	13	31	13	42		21
	20	11	29	15	21	13	31	13	42		21
	20	11	29	15	21	13	31	13	42		20
	20	11	29	15	20	13	31	13	41		20
	20	11	29	15	20	13	31	13	41		20
	20	11	29	15	20	13	31	13	41		20
	20	11	29	15	20	13	31	13	41		20
	20	11	29	15	20	13	31	13	41		20
	20	11	29	15	20	13	31	13	41		20
	20	11	29	15	20	13	31	13	40		20
	20	11	29	15	20	13	31	13	40		20
	20	11	29	15	20	13	31	13	40		20
	20	11	29	15	19	13	30	13	40		20
	20	11	29	15	19	13	30	13	40		20
	20	11	29	15	18	13	30	13	39		20
	20	11	29	15	18	13	30	13	39		20
	20	11	29	15	18	13	30	13	39		20
	20	11	29	15	18	13	30	13	39		20
	20	11	29	15	18	13	30	13	39		20
	20	11	29	15	18	13	30	13	39		20
	20	11	29	15	18	13	30	13	39		20
	20	10	29	15	18	13	30	13	39		20
	20	10	29	15	18	13	30	13	39		20
	20	10	29	15	17	12	30	13	39		20
	20	10	28	15	17	12	30	13	39		20
	20	10	28	15	17	12	30	13	39		20
	20	10	28	14	17	12	30	13	39		20
	20	10	28	14	17	12	30	13	39		20
	20	10	28	14	17	12	30	13	39		20
	20	10	28	14	17	12	30	13	39		20
	20	10	28	14	17	12	30	13	39		20
	20	10	28	14	17	12	30	13	39		20
	20	10	28	14	17	12	30	13	39		20
	20	10	28	14	17	11	30	13	39		20
	20	10	28	14	17	11	30	12	39		20
	20	10	28	14	17	11	30	12	39		20
	20	10	28	14	17	11	30	12	38		20
	20	10	28	14	16	11	30	12	38		20
	20	10	28	14	16	11	29	12	38		20
	20	10	28	13	15	11	29	11	38		20
	20	10	28	13	15	11	29	11	38		19
	20	10	28	13	15	11	29	11	38		19
	20	9	28	13	15	11	29	11	38		19
	20	9	28	13	15	11	29	11	38		19
	20	9	28	13	14	11	29	11	38		18
	20	9	28	13	14	9	29	11	38		18
	20	9	28	13	14	9	29	11	38		18
	20	9	28	13	14	9	29	11	38		18
	20	9	28	13	14	9	29	11	38		17
	20	9	28	13	13	8	29	11	35		17
	20	9	27	13	13	8	29	10	35		17
	20	9	27	13	13	8	29	10	35		16
	20	9	27	13	13	8	29	9	34		16
	20		27	13	13	8	29	9	34		16
	20		27	13	13	8	29	8	33		16
	20		27	13	13	8	29	8	33		16
	20		27	12	13	8	29	8	33		16
	20		27	12	12	8	29	8	33		16
	20		27	12	12	8	29	8	33		16
	20		27	12	12	7	29	8	33		16
	20		27	12	12	7	29	8	33		16
	20		27	12	12	7	29	8	32		15
	20		27	12	11	7	29	8	32		15
	20		27	11	11	7	29	8	32		15
	20		27	11	11	7	29	8	32		15
	20		27	11	10	6	29	7	31		14
	20		27	11	8	6	29	7	31		14
	20		27	11	8	6	28	7	31		14
	20		27	11	7	6	28	7	31		14
	20		27	10	7	6	28	7	31		14
	20		27	10	7	6	28		31		14
	20		27	10	7		28		30		14
	20		27	10			28		30		13
	20		27	10			28		30		13
	20		27	10			28		30		13
	20		27	10			28		29		11
	20		27	10			28		29		11
	20		26	10			28		27		9
	20		26	10			28		27
	20		26	10			27		26
	20		26	10			27		26
	19		26	10			27		26
	19		26	10			27		26
	19		26	9			27		26
	19		26	9			27		26
	19		26	9			27		26
	19		26	9			26		26
	19		26	9			26		25
	19		26	9			26		25
	19		26	9			26		25
	19		26	8			26		24
	19		26	8			25		24
	19		26	8			25		24
	19		26	8			25		24
	19		26				25		23
	19		26				25		23
	19		26				24		23
	19		26				24		23
	19		26				24		22
	19		26				24		22
	19		26				24		22
	19		26				24		22
	19		26				24		22
	19		26				24		22
	19		26				24		22
	19		26				24		22
	19		26				24		21
	19		26				24		21
	19		26				24		20
	19		26				24		20
	19		26				24		20
	19		26				23		20
	19		26				23		20
	19		26				23		20
	19		26				23		19
	19		26				22		19
	18		26				22		18
	18		26				22		18
	18		26				22		18
	18		26				22		17
	18		26				22		16
	18		26				22		16
	18		26				22		15
	18		26				22
	18		26				22
	18		26				22
	18		26				22
	18		26				22
	18		26				22
	18		26				22
	18		26				21
	18		26				21
	18		25				21
	18		25				21
	18		25				21
	18		25				21
	18		25				21
	17		25				21
	17		25				21
	17		25				21
	17		25				21
	17		25				21
	17		25				21
	17		25				21
	17		25				21
	17		25				20
	17		25				20
	17		24				20
	17		24				20
	17		24				20
	17		24				20
	16		24				20
	16		24				20
	16		24				20
	16		24				20
	16		24				20
	16		24				20
	16		24				20
	16		24				20
	16		24				19
	16		24				18
	16		24				18
	16		24				18
	16		24				18
	16		24				18
	16		24				18
	16		24				18
	16		24				18
	16		24				18
	16		24				18
	16		24				18
	16		24				17
	15		24				17
	15		24				17
	15		24				17
	15		23				17
	15		23				17
	15		23				17
	15		23				17
	14		23				17
	14		23				17
	14		23				17
	13		23				16
	13		23				16
	13		23				16
	13		23				15
	12		23				15
	11		22				14
	10		22				14
			22				14
			22				14
			22				14
			22				14
			22				14
			22				13
			22				13
			22				13
			22				13
			22				13
			22				13
			22				13
			22				13
			22				13
			22				13
			22				12
			21				12
			21				12
			21				11
			21				11
			21
			19
			19
			19
			19
			19
			19
			19
			19
			18
			18
			18
			18
			18
			18
			17
			17
			16
			16
			15
			15
			15
			13
			8

## Sheet: Fig. 9
	WT - EV	WT - pqm-1	clk-1 - EV	clk-1 - pqm-1	isp-1 - EV	isp-1 - pqm-1	nuo-6 - EV	nuo-6 - pqm-1	daf-2 - EV	daf-2 - pqm-1	glp-1 - EV	glp-1 - pqm-1
Average Lifespan	17.2067	17.1293	27.7026	21.8905	34.3025	23.9919	31.5634	23.5	46.4682	39.5739	24.1757	21.0577
SEM of lifespans	0.0145178	0.0165346	0.0222096	0.0186736	0.0814116	0.0496757	0.0493811	0.0561308	0.0527151	0.0842529	0.0421059	0.0569221
Number of deaths recorded	150	116	195	201	119	124	142	104	173	115	74	52
Max 10 lifespans	21.5	20.3	36.4	29.5	49.4	34.7	44.2	32.8	63.6	55.7	29.2	24.8
SEM of max 10 lifespans	0.849837	0.948683	1.50555	1.2693	3.50238	2.83039	2.78089	2.82056	1.89737	3.62246	2.09762	1.54919
	23	22	39	33	57	40	49	40	66	64	34	27
	23	21	37	30	54	37	48	34	65	58	30	27
	22	21	37	29	50	37	45	33	65	57	30	26
	21	21	37	29	50	35	45	33	65	56	30	25
	21	20	37	29	48	35	45	33	65	56	29	25
	21	20	37	29	47	35	43	32	64	55	29	25
	21	20	36	29	47	33	43	31	62	55	29	24
	21	20	36	29	47	33	42	31	62	52	27	23
	21	19	34	29	47	31	42	31	61	52	27	23
	21	19	34	29	47	31	40	30	61	52	27	23
	20	19	34	29	47	31	40	29	61	52	27	23
	20	19	34	29	47	31	40	29	61	52	27	23
	20	19	33	28	47	31	40	29	59	51	27	22
	20	19	33	28	47	31	39	29	59	51	27	22
	20	19	33	28	47	31	39	29	59	50	27	22
	20	19	33	28	45	31	39	29	59	50	27	22
	20	19	33	28	45	31	39	29	59	50	27	22
	19	19	33	28	45	31	39	29	59	50	26	22
	19	19	33	28	45	31	39	29	58	50	26	22
	19	19	33	28	44	31	39	29	57	50	26	22
	19	19	33	28	44	31	38	29	57	49	26	22
	19	19	33	26	43	31	38	29	57	49	26	22
	19	19	33	26	42	30	37	29	57	49	26	22
	19	19	33	26	42	30	37	29	57	49	25	22
	19	19	32	26	41	30	37	28	57	47	25	22
	19	19	32	26	41	30	37	28	56	47	25	22
	19	19	32	26	41	30	37	28	56	47	25	22
	19	19	32	26	41	30	37	28	56	47	25	22
	19	19	32	26	40	29	37	28	55	47	25	22
	19	19	32	26	40	29	37	28	55	47	25	21
	19	19	32	26	40	29	37	28	55	47	25	21
	19	19	32	26	40	29	37	28	55	47	25	21
	19	19	32	26	39	29	37	28	55	47	25	21
	19	19	32	26	39	29	37	26	55	46	24	21
	19	19	32	25	39	29	37	26	55	46	24	21
	19	19	31	25	39	28	37	26	55	46	24	21
	19	18	31	25	38	28	37	26	54	45	24	20
	19	18	31	25	38	28	37	26	54	44	24	20
	19	18	31	25	38	27	37	26	54	44	24	20
	19	18	31	25	38	27	36	26	54	44	24	20
	19	18	31	25	38	27	36	26	54	44	24	20
	19	18	31	25	38	26	36	26	54	43	24	18
	19	18	31	25	38	26	36	26	54	43	24	18
	19	18	31	25	38	26	36	26	54	43	24	17
	19	18	31	25	38	26	36	25	54	43	23	17
	19	17	31	25	37	26	36	25	52	43	23	17
	19	17	31	24	37	26	36	25	52	41	23	17
	19	17	31	24	37	26	35	25	52	41	23	16
	19	17	31	24	37	26	35	25	52	41	23	15
	19	17	31	24	37	26	34	25	52	41	23	15
	19	17	31	24	36	26	34	24	52	40	23	15
	18	17	30	24	36	26	34	24	52	40	23	15
	18	17	30	24	36	26	34	24	52	40	23
	18	17	30	24	36	25	34	24	52	40	23
	18	17	30	24	36	25	34	24	52	38	22
	18	17	30	24	36	25	34	24	52	38	22
	18	17	30	24	36	25	34	24	52	38	22
	18	17	29	24	36	25	34	23	52	38	22
	18	17	29	24	36	24	34	23	51	38	22
	18	17	29	24	36	24	34	23	51	38	22
	18	17	29	24	36	24	33	23	51	38	21
	18	17	29	24	36	24	33	22	50	38	20
	17	17	29	24	36	24	33	22	50	38	20
	17	17	29	24	36	23	33	22	50	38	20
	17	17	29	24	35	23	33	22	50	38	20
	17	17	29	24	35	23	33	21	50	38	20
	17	17	29	24	35	23	32	21	50	38	20
	17	16	29	24	35	23	32	21	50	38	20
	17	16	29	24	33	23	32	21	50	38	20
	17	16	29	24	33	23	32	21	50	38	20
	17	16	29	24	33	23	32	21	49	37	20
	17	16	29	24	33	23	32	21	49	37	20
	17	16	29	24	33	23	32	20	49	37	18
	17	16	29	24	33	23	32	20	49	37	17
	17	16	29	23	33	23	32	20	48	37
	17	16	29	23	33	23	32	20	47	36
	17	16	29	23	33	23	32	19	47	36
	17	16	29	23	33	22	32	19	47	36
	17	16	29	23	33	22	31	19	47	36
	17	16	29	23	31	22	31	19	47	35
	17	16	29	23	31	22	31	19	47	35
	17	16	29	23	31	22	31	19	47	34
	17	16	29	23	31	21	31	18	47	34
	17	16	29	23	31	21	31	18	47	34
	17	16	29	23	31	21	31	18	47	34
	17	16	29	23	31	21	30	18	47	34
	17	16	29	23	31	21	30	17	47	34
	17	16	29	23	30	21	30	16	47	34
	17	16	29	23	30	19	30	16	46	34
	17	16	28	23	30	19	30	16	46	34
	17	16	28	23	29	19	30	16	46	34
	16	16	28	23	29	19	29	16	45	33
	16	16	28	22	29	19	29	16	45	32
	16	16	28	22	29	19	29	16	45	31
	16	16	28	22	29	19	29	16	45	31
	16	16	28	22	27	19	29	15	45	31
	16	16	28	22	27	19	28	15	45	31
	16	16	28	22	26	19	28	14	45	31
	16	16	28	21	26	17	28	14	45	29
	16	15	28	21	25	17	28	14	45	29
	16	15	28	21	25	17	28	12	45	29
	16	15	28	21	24	17	28	12	45	29
	16	15	28	21	24	17	28	11	44	27
	16	15	28	21	22	17	28	9	44	27
	16	15	28	21	19	17	28		43	27
	16	15	28	21	17	17	28		43	27
	16	15	28	21	17	17	28		43	27
	16	15	28	21	17	17	28		43	26
	16	14	28	21	17	17	26		43	21
	16	14	28	21	17	17	26		43	20
	16	14	28	21	17	17	26		43	20
	16	14	28	21	17	17	26		43	17
	16	14	28	21	17	16	26		43	17
	16	14	28	21	17	15	26		43	17
	16	14	28	21	17	15	26		43	15
	16	9	28	21	15	15	26		43
	16		28	21	15	15	26		43
	16		28	21	8	15	26		43
	16		28	21	8	15	25		43
	15		28	21		15	25		41
	15		26	21		12	25		41
	15		26	20		12	25		41
	15		26	20		12	24		41
	15		26	20		8	24		41
	15		26	20			23		41
	15		26	20			23		41
	15		26	20			23		41
	15		26	20			21		41
	15		26	20			21		41
	15		26	20			21		40
	15		26	20			20		40
	15		26	20			19		40
	15		26	20			19		38
	14		26	20			19		38
	14		26	20			19		38
	14		26	20			19		38
	14		25	20			18		38
	14		25	20			18		38
	14		25	19			17		38
	14		25	19			17		37
	14		25	19			16		37
	14		25	19			9		37
	14		25	19					36
	14		25	19					36
	14		25	19					36
	14		25	19					36
	13		25	19					36
	13		25	19					36
	12		24	19					36
	11		24	19					36
			24	19					35
			24	19					35
			24	19					34
			24	19					34
			24	19					34
			24	19					34
			24	19					34
			24	19					34
			24	19					34
			24	19					34
			24	19					34
			24	19					34
			24	19					33
			24	19					31
			24	19					31
			23	19					31
			23	19					31
			23	19					31
			23	18					31
			23	18					29
			23	18					27
			23	18					27
			23	18					26
			23	18
			22	17
			22	17
			21	17
			21	17
			21	17
			21	17
			21	17
			21	17
			21	17
			21	17
			21	16
			21	16
			21	16
			21	16
			20	16
			20	16
			19	16
			19	16
			19	16
			17	16
			9	16
				16
				16
				16
				16
				14
				14

## Sheet: Fig. 10 + S8 Fig
	WT - EV	WT - imb-2	clk-1 - EV	clk-1 - imb-2	isp-1 - EV	isp-1 - imb-2	nuo-6 - EV	nuo-6 - imb-2	daf-2 - EV	daf-2 - imb-2	glp-1 - EV	glp-1 - imb-2		WT -EV	WT - cst-1/2	clk-1 - EV	clk-1 - cst-1/2	isp-1 - EV	isp-1 - cst-1/2	nuo-6 - EV	nuo-6 - cst-1/2	daf-2 - EV	daf-2 - cst-1/2	glp-1 - EV	glp-1 - cst-1/2		WT - EV	WT - bar-1	sod-2 - EV	sod-2 - bar-1	clk-1 - EV	clk-1 - bar-1	isp-1 - EV	isp-1 - bar-1	nuo-6 - EV	nuo-6 - bar-1	daf-2 - EV	daf-2 - bar-1
Average Lifespan	17.7069	15.2893	26.0074	19.6127	31.9573	23.7607	28.2571	21.6635	45.0661	41.0367	24.299	21.25	Average	19.9521	16.3495	28.3077	22.9933	30.8154	19.031	31.694	25.678	47.9426	31.125	23.4634	19.6	Average	21.3537	21.9246	22.1783	20.7755	24.9871	23.5	30.8818	27.1863	28.4056	25.7527	41.8378	39.5
SEM of lifespans	0.0233823	0.0120156	0.0255106	0.0138751	0.0855319	0.022907	0.0314852	0.0203382	0.0907131	0.0811208	0.0280429	0.0695575	SEM	0.0227711	0.0278185	0.0213027	0.0314841	0.0604767	0.0702833	0.0395548	0.107585	0.0796955	0.489349	0.0897974	0.21187	SEM	0.0307007	0.0224329	0.0245988	0.0190275	0.0308708	0.023622	0.0816719	0.0535667	0.0398035	0.0349892	0.230876	0.156179
Number of deaths recorded	116	159	136	204	117	234	140	208	121	109	97	56	Number	146	103	182	149	130	129	134	59	122	32	41	10	Number	147	199	129	196	155	218	110	161	143	182	37	62
Max 10 lifespans	23	19	32.7	26	47.2	34.2	37.5	33.4	66.3	54.4	29.6	25.7	Max 10	27.6	21.2	35.4	31.5	45.3	36.8	42.2	34.6	61.5	52	27.2	19.6	Max 10	30.3	30.2	28.6	30.5	33.1	32.4	42.5	41.4	37.1	36.2	50.4	50.7
SEM of max 10 lifespans	1.41421	0	1.82878	1.69967	1.54919	1.93218	2.87711	1.77639	4.16467	2.67499	1.57762	1.33749	SEM	2.17051	0.632456	1.3499	2.41523	2.66875	1.93218	3.19026	2.50333	4.42844	3.82971	1.54919	2.1187	SEM	2.79086	2.09762	2.01108	4.17	1.19722	0.843274	1.58114	2.67499	1.85293	2.09762	2.36643	2.62679
	26	19	37	29	49	39	43	37	75	58	33	28		32	23	38	36	48	40	47	39	73	59	29	22		35	35	32	36	35	34	46	48	41	39	54	54
	24	19	34	29	49	35	40	35	70	57	31	28		29	21	36	34	48	40	47	39	64	55	29	21		34	32	32	36	34	34	43	43	39	39	54	54
	24	19	34	27	49	35	40	35	69	57	31	26		29	21	36	34	46	37	46	36	62	55	29	21		32	32	29	35	34	32	43	42	39	39	51	54
	24	19	32	25	49	34	38	33	67	56	29	26		28	21	36	31	46	37	42	34	62	55	29	21		32	29	29	34	34	32	43	41	36	36	51	51
	22	19	32	25	46	34	37	33	66	55	29	25		28	21	36	31	46	37	41	33	59	52	26	21		29	29	29	29	34	32	43	41	36	36	51	51
	22	19	32	25	46	34	37	33	65	54	29	25		28	21	36	31	46	37	40	33	59	50	26	21		29	29	27	27	32	32	43	41	36	36	51	51
	22	19	32	25	46	33	37	33	65	54	29	25		26	21	34	31	46	35	40	33	59	50	26	18		29	29	27	27	32	32	41	41	36	35	48	48
	22	19	32	25	46	33	35	32	62	51	29	25		26	21	34	29	46	35	40	33	59	48	26	18		29	29	27	27	32	32	41	39	36	34	48	48
	22	19	31	25	46	33	34	32	62	51	28	25		25	21	34	29	41	35	40	33	59	48	26	17		27	29	27	27	32	32	41	39	36	34	48	48
	22	19	31	25	46	32	34	31	62	51	28	24		25	21	34	29	40	35	39	33	59	48	26	16		27	29	27	27	32	32	41	39	36	34	48	48
	22	19	31	25	46	32	34	31	62	51	28	24		25	21	34	29	40	33	39	32	59	41	26			27	27	27	27	32	32	41	39	36	34	48	48
	22	19	29	25	46	32	33	30	59	50	26	24		25	21	34	29	40	33	39	32	57	36	26			27	27	27	27	32	29	41	39	36	34	48	48
	22	19	29	25	46	32	33	29	59	50	26	24		25	19	34	27	40	33	39	32	57	34	26			27	27	27	27	32	29	41	39	36	32	45	48
	21	19	29	25	44	32	32	29	59	50	26	24		24	19	34	27	39	33	39	30	57	31	26			27	27	27	25	32	29	39	39	36	32	45	48
	21	19	29	25	44	32	32	28	58	50	26	24		24	19	34	27	39	33	39	30	57	24	26			27	27	25	25	29	29	39	39	36	32	45	48
	21	19	29	25	44	32	32	28	58	49	26	24		24	19	34	27	39	33	39	30	57	22	26			27	27	25	25	29	29	39	39	35	32	45	48
	21	18	29	25	44	32	32	28	58	49	26	24		24	19	34	27	39	33	39	30	57	22	24			27	27	25	25	29	29	39	39	35	32	45	45
	21	18	29	25	42	31	32	27	55	49	26	24		23	19	34	27	39	33	39	29	57	20	24			25	27	25	25	29	29	39	39	34	32	45	45
	21	18	29	23	42	31	32	27	55	49	26	24		23	19	34	27	39	33	37	29	57	20	24			25	27	25	25	29	29	39	39	34	32	45	45
	21	17	29	23	42	31	32	27	55	49	26	24		23	19	34	27	39	33	37	29	57	20	24			25	27	25	25	29	29	39	37	34	32	45	45
	21	17	29	23	42	31	32	27	55	49	26	24		23	19	34	27	39	33	37	29	57	20	24			25	27	25	25	29	29	39	37	34	32	42	45
	20	17	29	23	42	31	32	27	54	49	26	24		23	19	34	27	39	30	36	28	57	20	24			25	27	25	24	29	29	39	37	34	32	42	45
	20	17	29	23	42	31	32	27	53	49	26	23		23	18	34	27	37	30	36	28	57	20	24			25	27	25	24	29	29	39	36	34	32	42	45
	20	17	29	23	42	31	32	26	52	49	26	23		22	18	34	27	37	30	36	28	55	20	24			25	27	25	24	29	29	39	36	34	32	42	45
	20	17	29	23	42	31	32	26	52	49	26	23		22	18	34	27	37	30	36	28	55	17	24			25	27	25	24	29	29	39	36	34	32	42	45
	19	17	29	22	42	30	32	26	52	47	26	23		22	18	34	27	37	30	36	28	55	17	22			25	27	25	24	29	29	39	36	34	32	39	45
	19	17	29	22	42	29	31	26	52	47	26	22		22	18	34	27	37	28	36	28	55	17	22			25	27	25	24	29	29	39	36	34	32	39	45
	19	17	29	22	42	29	31	26	52	47	26	22		22	18	34	27	37	28	36	28	55	15	22			25	27	25	24	29	29	39	36	34	32	37	45
	19	17	29	22	42	29	31	25	51	47	26	22		22	18	34	27	37	28	35	27	55	15	22			25	27	25	24	29	29	37	36	34	32	37	42
	19	17	29	22	41	29	31	25	51	47	26	22		22	18	31	27	37	28	35	27	55	15	22			25	27	25	24	29	29	37	36	34	32	37	42
	19	17	29	22	41	29	31	25	51	47	26	22		22	18	31	27	36	28	35	26	55	15	22			25	27	25	24	29	29	37	36	34	32	32	42
	19	17	29	22	39	29	31	25	51	47	26	22		22	18	31	27	36	27	35	26	55	15	22			25	27	24	24	29	29	36	36	34	32	29	42
	19	17	29	22	39	29	31	25	51	47	26	22		22	18	31	27	36	26	35	26	55		22			25	27	24	24	29	29	36	36	34	32	29	42
	19	17	29	22	39	29	31	25	51	46	26	22		22	18	31	27	36	26	35	25	55		22			25	27	24	24	29	29	36	36	34	32	27	42
	19	17	29	22	38	29	31	25	51	46	25	21		21	18	31	27	35	26	35	25	55		22			25	27	24	24	29	29	36	36	34	32	24	42
	19	17	29	22	38	29	31	25	51	46	25	21		21	18	31	27	35	26	35	23	55		19			25	27	24	24	29	29	36	35	32	32	24	42
	19	17	29	22	37	29	31	25	50	46	25	21		21	18	31	27	35	23	35	23	55		17			24	27	24	24	29	29	36	35	32	32	24	39
	19	17	29	22	37	29	31	25	50	46	25	20		21	18	31	27	35	23	35	23	55		17			24	27	24	24	29	29	36	35	32	32		39
	18	17	29	22	37	29	31	25	49	44	24	19		21	18	31	27	35	23	35	23	55		15			24	27	24	24	29	29	36	35	32	32		39
	18	17	29	22	37	29	31	25	49	44	24	19		21	17	31	27	35	23	35	21	55		15			24	25	24	24	29	29	36	35	32	32		39
	18	17	29	21	37	29	31	25	49	44	24	17		21	17	31	27	35	21	34	21	55		15			24	25	24	24	29	29	36	34	32	32		39
	18	17	29	21	35	29	30	25	49	44	24	17		21	17	31	27	35	21	34	20	55					24	25	24	24	29	29	36	34	32	29		35
	18	17	29	21	35	29	30	25	49	44	24	17		21	17	31	27	35	21	34	20	55					24	25	24	24	29	29	36	34	32	29		35
	18	17	29	21	35	29	30	25	48	44	24	17		21	17	31	27	35	21	34	20	55					24	25	24	24	29	29	35	34	32	29		35
	18	17	29	21	35	29	30	25	48	44	24	17		21	17	31	27	35	21	34	20	55					24	25	24	22	29	29	35	34	32	29		35
	18	17	29	21	35	29	30	25	48	44	24	17		21	17	31	27	35	21	34	20	55					24	25	24	22	27	29	35	34	32	29		35
	18	15	29	21	35	28	30	25	47	44	24	17		21	17	31	27	35	21	34	20	52					24	25	24	22	27	29	35	34	32	29		35
	17	15	29	21	35	28	29	25	47	43	24	17		21	17	31	27	35	21	34	19	52					24	25	24	22	27	29	35	34	32	29		29
	17	15	26	21	35	28	29	25	46	43	24	17		21	16	31	27	35	19	33	19	52					24	25	24	22	27	29	34	34	32	29		29
	17	15	26	21	35	27	29	25	46	43	24	17		21	16	31	27	35	18	33	18	52					24	25	22	22	27	27	34	32	32	29		29
	17	15	26	21	34	27	29	25	46	43	24	17		21	16	31	27	34	18	33	18	52					24	25	22	22	27	27	34	32	32	29		29
	17	15	26	21	34	27	29	25	46	43	24	17		21	16	31	27	34	18	33	18	50					24	25	22	22	27	27	34	32	32	29		29
	17	15	26	21	34	27	29	25	46	43	24	16		21	16	31	27	34	18	33	18	50					24	25	22	22	27	27	34	32	29	29		27
	17	15	26	21	32	27	29	25	46	43	24	12		21	16	31	24	34	18	33	18	50					24	25	22	22	27	27	34	32	29	29		27
	17	15	26	21	32	27	29	25	46	43	24	12		21	16	31	24	33	16	33	18	50					24	25	22	22	27	27	34	32	29	29		24
	17	15	26	21	32	27	29	24	46	41	24	12		21	16	31	24	33	16	33	18	50					22	25	22	22	27	27	34	32	29	29		24
	17	15	26	21	32	27	29	24	46	41	24			21	16	29	24	33	15	33	15	50					22	25	22	22	27	27	32	32	29	29		24
	17	15	26	21	32	27	29	24	46	41	24			21	16	29	24	33	15	33	13	50					22	25	22	22	27	27	32	32	29	29		24
	17	15	26	21	32	27	29	24	46	41	24			21	16	29	24	33	15	32	13	50					22	25	22	22	27	27	32	32	29	29		21
	17	15	26	20	31	27	29	24	46	41	24			21	16	29	24	33	15	32		50					22	25	22	22	27	27	32	32	29	29		21
	17	15	26	20	31	27	29	23	44	41	24			21	16	29	24	33	15	32		50					22	24	22	22	27	27	32	32	29	29		18
	17	15	26	20	31	27	29	23	44	41	24			21	16	29	24	33	15	32		50					22	24	22	22	27	27	32	32	29	29		18
	17	15	26	20	31	27	29	23	44	41	23			21	16	29	24	33	15	32		50					22	24	22	22	27	27	32	29	29	29
	17	15	26	20	30	27	29	23	44	41	23			21	16	29	24	32	15	32		50					22	24	22	22	27	27	32	29	29	27
	17	15	26	20	30	27	29	23	44	41	23			21	16	29	24	32	15	32		50					22	24	22	22	27	27	32	29	29	27
	17	15	26	20	30	27	29	23	44	41	23			21	16	29	24	32	15	32		50					22	24	22	22	27	27	32	29	29	27
	17	15	26	20	30	27	29	23	44	41	23			21	16	29	24	32	15	32		50					22	24	22	21	27	27	32	29	29	27
	17	15	26	20	30	27	29	23	44	40	23			21	16	29	24	32	15	32		48					22	24	22	21	27	27	29	29	29	27
	17	15	26	20	29	27	29	23	44	40	23			21	15	29	24	32	15	32		48					22	24	22	21	27	27	29	29	29	27
	17	15	26	20	29	27	29	22	44	38	22			21	15	29	24	32	15	32		48					22	24	22	21	27	27	29	29	29	27
	17	15	26	20	29	27	29	22	44	38	22			21	15	29	24	32	15	32		48					22	24	21	21	27	27	29	29	29	27
	17	15	26	20	29	27	29	22	43	38	22			21	15	29	24	32	15	30		48					22	24	21	21	27	27	29	29	29	27
	17	15	26	20	29	27	29	22	43	38	22			21	14	29	24	30	15	30		48					22	24	21	21	27	27	29	29	29	27
	16	15	26	20	29	27	29	22	43	38	22			21	14	29	24	30	15	30		48					22	24	21	21	27	27	29	29	29	27
	16	15	26	20	28	27	29	22	42	38	22			21	14	29	22	30	15	30		48					21	24	21	21	25	27	29	29	29	27
	16	15	26	20	28	27	28	22	42	38	22			21	14	29	22	30	15	30		48					21	24	21	21	25	27	29	29	29	27
	16	15	26	20	28	27	28	22	42	38	22			19	14	29	22	30	15	30		48					21	24	21	21	25	27	27	29	29	27
	16	15	26	20	28	27	28	22	42	38	22			19	14	29	22	29	15	30		48					21	24	21	21	25	25	27	29	29	27
	16	15	26	20	28	26	28	22	42	38	22			19	14	29	22	29	15	30		48					21	24	21	21	25	25	27	29	27	27
	16	15	26	20	28	26	28	22	42	38	22			19	14	29	22	29	15	30		48					21	24	21	21	25	25	27	27	27	27
	16	15	26	20	28	26	28	22	42	38	22			19	14	29	22	28	15	30		48					21	24	21	21	25	25	27	27	27	27
	16	15	26	20	27	26	28	22	42	38	22			19	14	29	22	28	15	30		48					20	24	21	21	25	25	27	27	27	27
	16	15	25	20	27	26	28	22	41	38	22			19	14	29	22	28	14	30		48					20	24	20	21	25	25	27	27	27	27
	16	15	25	20	27	26	28	22	40	37	22			19	14	29	22	28	13	30		48					20	24	20	21	25	25	25	27	27	27
	16	15	25	20	27	26	28	22	40	34	22			19	14	29	22	27	13	30		48					20	22	20	21	25	25	25	27	27	27
	16	15	25	20	27	26	28	22	39	34	22			19	14	29	22	27	13	29		43					20	22	20	21	25	25	25	27	27	27
	16	15	25	20	27	25	28	22	39	34	22			19	14	29	22	27	13	29		43					20	22	20	21	25	25	22	27	27	27
	16	15	25	20	25	25	28	22	39	32	22			18	14	29	22	27	13	29		43					20	22	20	21	25	25	22	27	27	27
	16	15	25	20	25	25	28	21	39	32	22			18	14	29	22	27	13	29		41					20	22	20	21	25	25	22	27	27	27
	16	15	24	20	25	25	28	21	39	32	21			18	14	29	22	26	13	29		41					20	22	20	21	25	25	22	27	27	27
	16	15	24	20	25	25	28	21	38	32	21			18	14	29	22	26	13	29		41					20	22	20	21	25	25	22	27	27	27
	16	15	24	20	24	25	26	21	37	32	21			18	14	29	20	26	13	29		41					20	22	20	21	25	25	20	27	27	27
	16	14	24	20	24	25	26	20	37	32	21			18	11	29	20	26	13	29		41					20	22	20	20	25	25	20	25	27	27
	16	14	24	20	24	25	26	20	37	30	20			18	11	29	20	26	13	29		41					20	22	20	20	25	25	20	25	27	27
	16	14	24	20	24	25	26	20	37	30	20			18	11	29	20	26	13	28		41					20	22	20	20	25	25	18	25	27	27
	16	14	24	20	23	25	26	20	37	30	20			18	11	29	20	25	13	28		38					20	22	20	20	24	25	18	25	27	27
	16	14	24	20	23	25	26	20	37	30	14			18	11	29	20	25	13	28		38					20	22	20	20	24	25	18	24	27	27
	16	14	24	20	23	25	26	20	37	29				18	11	29	20	25	13	28		38					20	22	20	20	24	25	15	24	27	27
	16	14	24	20	23	25	26	20	37	29				18	11	29	20	25	13	28		38					20	22	20	20	24	25	15	24	27	27
	16	14	24	20	22	25	26	20	37	28				18	11	27	20	25	13	28		36					20	22	20	20	24	25	15	24	25	27
	16	14	24	20	22	25	26	20	37	28				18	11	27	20	23	13	28		36					20	22	20	20	24	25	15	24	25	27
	16	14	23	20	21	25	26	20	35	25				18	11	27	20	23	13	28		36					20	22	20	20	24	25	13	24	25	27
	16	14	23	19	21	25	26	20	35	25				18	11	27	20	23	13	28		36					20	22	20	20	24	25	13	24	25	27
	16	14	23	19	20	25	26	20	35	25				18		27	20	22	13	28		36					20	22	20	20	24	25	13	24	25	27
	15	14	23	19	20	25	26	20	35	25				18		27	20	22	13	28		34					20	22	20	20	24	25	13	24	25	27
	15	14	23	19	18	25	26	20	35	21				18		27	20	21	13	27		34					18	22	20	20	24	25	13	24	25	27
	15	14	23	19	17	25	26	20	35	18				18		27	20	21	12	27		34					18	22	20	20	24	25	13	24	25	27
	15	14	23	19	17	25	25	20	34	18				18		27	20	21	11	27		34					18	22	20	20	22	24	13	24	25	27
	14	14	23	19	16	25	25	20	34	16				18		27	20	21	11	27		34					18	22	20	20	22	24	11	24	25	27
	14	14	23	19	16	25	25	20	32					18		27	20	21	11	27		34					18	22	20	20	22	24	11	24	25	27
	14	14	23	19	16	25	25	20	32					18		27	20	21	11	27		34					18	22	18	20	22	24		24	25	27
	14	14	23	19	16	25	25	20	30					18		27	20	20	8	26		31					18	22	18	20	22	24		22	25	27
	14	14	23	19	15	25	24	20	30					18		27	20	20	8	26		31					18	22	18	20	22	24		22	25	27
	14	14	23	19	14	25	24	20	27					18		27	20	20	8	26		31					18	22	18	20	22	24		22	25	27
	12	14	23	19	6	25	24	20	23					18		27	20	20	8	26		31					18	22	18	20	22	24		22	25	25
	7	14	23	19	6	25	24	20	21					18		27	20	20	8	26		31					18	22	18	20	22	24		22	24	25
		14	22	19	3	24	24	20	21					18		27	20	20	8	26		29					18	22	18	20	22	24		20	24	25
		14	22	19		24	24	20	21					17		27	20	20	8	26		29					18	22	18	20	22	24		20	24	25
		14	22	19		24	24	20	21					17		27	20	20	8	26		27					18	22	18	20	22	24		20	24	25
		14	22	19		24	24	20	20					17		27	20	20	8	26		27					18	21	18	20	22	24		20	24	25
		14	22	19		24	24	20	18					17		27	20	20	8	26		27					18	21	18	20	20	24		20	24	25
		14	21	19		24	24	20						17		27	20	20	8	26		22					18	21	18	20	20	24		20	24	25
		14	21	19		24	24	20						17		27	20	19	8	25							18	21	18	20	20	24		20	24	25
		14	21	19		24	23	20						17		27	20	19	8	25							18	21	18	20	20	24		20	24	25
		14	21	19		23	23	20						16		27	20	18	8	25							18	20	18	20	20	24		18	24	25
		14	21	19		23	23	20						16		27	20	18	8	23							18	20	18	20	20	24		18	24	25
		14	21	19		23	23	20						16		27	20	18	8	23							16	20	18	20	20	24		18	22	25
		14	21	19		23	23	20						16		27	20	18	8	23							16	20	16	20	20	24		18	22	25
		14	21	19		23	23	20						16		27	20	14	7	23							16	20	14	20	20	24		18	22	24
		14	21	19		23	23	20						16		27	20	13		23							16	20		20	20	22		18	22	24
		14	21	19		23	23	20						16		27	20			23							15	20		20	20	22		18	21	24
		14	21	19		23	22	20						16		27	20			22							15	20		20	20	22		18	21	24
		14	19	19		22	21	20						16		27	20			22							15	20		20	20	22		18	20	24
		14	19	19		22	21	20						16		27	17			18							15	20		20	20	22		15	18	24
		14	18	19		22	20	20						16		27	17										15	20		20	20	22		15	18	24
		14	17	19		22	19	20						16		27	17										15	20		20	20	22		15	18	24
		14		19		22	18	20						16		27	17										14	20		20	20	22		15	16	24
		14		19		22	18	20						15		27	17										14	20		20	20	22		15	15	24
		14		19		22	16	20						15		24	17										13	20		20	20	22		15	15	22
		14		19		22	16	20						14		24	15										13	20		18	18	22		15	15	22
		14		19		22		20						14		24	15										13	20		18	18	22		15	13	22
		14		19		22		20						14		24	13										13	20		18	18	22		15	11	22
		14		18		22		20						14		24	13										13	20		18	18	22		15	11	22
		14		18		22		20						14		24	13										13	20		18	18	22		15		22
		14		18		22		20						14		24	13										11	20		18	18	22		15		22
		14		18		22		19						14		24	13										11	20		18	18	22		15		21
		14		18		22		19								24	13										11	20		18	18	22		15		21
		14		18		22		19								24	10											20		18	16	22		15		21
		14		18		22		19								24	8											20		18	15	21		15		21
		14		18		22		19								24												20		18	15	21		15		20
		14		18		22		19								24												20		18	13	21		15		20
		14		18		22		19								24												20		18	13	21		15		20
		14		18		22		19								24												20		18	13	21		15		20
		14		18		22		19								24												20		18	13	20		13		20
		13		18		22		19								24												20		18	11	20		13		18
		13		18		22		19								24												20		18		20		13		18
		13		18		22		19								24												18		18		20		13		18
		13		18		21		19								24												18		18		20		13		18
		4		18		21		19								24												18		18		20		13		16
				18		21		19								24												18		18		20		11		16
				18		21		19								24												18		18		20		11		15
				18		21		19								24												18		18		20				15
				18		21		19								24												18		18		20				15
				18		21		19								24												18		18		20				15
				17		21		18								24												18		18		20				15
				17		21		18								24												18		18		20				15
				17		20		18								22												18		18		20				15
				17		20		18								22												18		18		20				15
				17		20		18								22												18		18		20				15
				17		20		18								22												18		18		20				15
				17		20		18								22												18		18		20				13
				17		20		18								22												18		18		20				13
				17		20		18								22												16		18		20				13
				17		20		18								22												15		18		20				13
				17		20		18								22												15		18		18				11
				17		20		18								22												15		18		18				11
				17		20		18								22												15		18		18				11
				17		20		18								22												15		18		18				11
				17		20		18								22												15		18		18				11
				17		20		18								20												15		18		18				9
				17		20		18								20												15		16		18				8
				17		20		18								17												15		15		18				8
				17		20		18																				15		15		18
				17		20		18																				15		15		18
				17		20		18																				14		15		18
				17		20		18																				14		15		18
				17		20		18																				13		15		18
				17		20		18																				13		15		18
				15		20		18																				13		15		18
				15		20		18																				13		14		18
				15		20		18																				13		13		18
				15		20		18																				13		13		18
				15		20		18																				13		13		18
				15		20		18																				13		13		18
				15		20		18																				13		13		18
				15		20		18																				13		11		16
				15		20		15																				13				15
				14		20		15																				11				15
				14		20		15																				11				15
				14		20		15																								15
				14		19		15																								15
				14		19		15																								15
				14		18		15																								14
				8		18		15																								14
						18		14																								13
						18		14																								13
						18		14																								13
						18		14																								13
						18																										13
						18																										13
						18																										13
						18																										13
						18																										13
						18																										13
						18																										13
						17																										11
						16																										11
						16																										11
						16
						15
						15
						15
						15
						14
						13
						13
						13
						13
						13
						13
						13
						6
						4
						4

## Sheet: S2 Fig + S4 Fig
	WT 20°C 100 uM FUdR	daf-16 20°C 100 uM FUdR	WT 20°C 0 uM FUdR	daf-16 20°C 0 uM FUdR	WT 25°C 100 uM FUdR	daf-16 25°C 100 uM FUdR		WT	daf-16	clk-1	clk-1;daf-16	isp-1	isp-1;daf-16	zcIs356	daf-16;zcIs356	clk-1;zcIs356	isp-1;zcIs356	nuo-6	nuo-6;zcIs356	daf-2	daf-2;zcIs356
Average Lifespan	15.5911	14.7973	14.536	13.1732	13.9189	9.30488		16.3813	14.1102	23.0099	18.11	29.649	18.5153	24.3989	25.5928	35.7389	38.6705	28.651	33.6536	40.1456	39.2566
SEM of lifespans	0.010163	0.00477102	0.0280008	0.0237694	0.00826122	0.00359806		0.0131461	0.00617256	0.0190724	0.0114082	0.0444133	0.0132389	0.0184016	0.0210639	0.0328454	0.0521913	0.0379889	0.0690452	0.10889	0.060104
Number of deaths recorded	269	518	125	127	185	164		139	245	203	209	151	196	183	194	180	173	149	153	103	226
Max 10 lifespans	22.3	21.7	21	18.7	16.7	10.4		20.5	17	31.3	23.6	41.4	22.8	31.4	33.2	44.9	50.6	38.7	49.1	56.2	63.2
SEM of max 10 lifespans	2.49666	0.483046	0.816497	0.948683	0.674949	0.843274		1.08012	1.1547	1.33749	1.50555	1.17379	1.0328	2.01108	1.31656	1.72884	1.3499	2.00278	1.19722	2.93636	2.61619
	26	22	22	21	18	12		22	18	33	26	43	24	36	36	47	52	43	50	62	67
	26	22	22	19	17	12		22	18	32	25	43	24	33	34	47	52	40	50	60	67
	25	22	21	19	17	10		22	18	32	25	43	24	32	34	46	52	39	50	58	65
	22	22	21	19	17	10		20	18	32	24	41	24	31	34	46	52	39	50	56	65
	22	22	21	19	17	10		20	17	32	24	41	22	31	33	46	50	39	50	56	62
	22	22	21	18	17	10		20	17	32	24	41	22	31	33	45	50	39	50	55	62
	20	22	21	18	16	10		20	17	31	22	41	22	31	32	43	50	38	48	54	62
	20	21	21	18	16	10		20	17	31	22	41	22	31	32	43	50	38	48	54	62
	20	21	21	18	16	10		20	15	29	22	40	22	29	32	43	50	36	48	54	60
	20	21	19	18	16	10		19	15	29	22	40	22	29	32	43	48	36	47	53	60
	20	21	19	18	16	10		19	15	29	22	39	22	29	32	43	48	36	47	53	60
	20	21	19	17	16	10		19	15	29	22	39	22	29	32	43	48	36	47	53	60
	19	21	19	17	16	10		19	15	29	22	39	22	29	32	43	48	36	47	53	60
	19	21	19	17	16	10		19	15	29	22	39	22	29	32	43	48	36	47	53	60
	19	20	19	17	16	10		18	15	29	22	39	22	29	32	43	47	36	47	53	58
	19	20	19	17	15	10		18	15	29	22	39	22	29	32	41	47	36	47	52	58
	19	19	19	17	15	10		18	15	29	22	39	22	29	32	41	47	36	46	52	58
	19	19	19	17	15	10		18	15	29	22	38	22	29	32	41	47	36	46	52	58
	19	19	18	16	15	10		18	15	29	22	38	22	29	32	41	47	36	46	51	58
	19	19	18	16	15	10		18	15	29	20	38	22	29	32	41	47	34	46	51	58
	19	19	18	16	15	10		18	15	29	20	36	22	29	32	41	46	34	46	51	58
	19	19	18	16	15	10		18	15	29	20	36	22	29	31	41	46	34	45	51	57
	18	19	18	16	15	10		18	15	29	20	36	22	29	31	40	46	33	45	51	57
	18	19	18	16	15	10		18	15	27	20	36	22	29	31	40	46	33	45	50	57
	18	19	18	16	15	10		18	15	27	20	36	22	29	29	40	46	33	45	50	56
	18	19	18	16	15	10		18	15	27	20	36	22	29	29	40	46	33	45	49	56
	18	19	17	15	15	10		18	15	27	20	36	22	27	29	40	46	33	45	49	56
	18	19	17	15	15	10		18	15	27	20	36	22	27	29	40	46	33	45	49	55
	18	19	17	15	15	10		18	15	27	20	36	22	27	29	40	46	33	45	49	54
	18	19	17	15	15	10		18	15	27	20	36	22	27	29	40	46	33	45	49	54
	18	19	17	15	15	10		18	15	27	20	36	22	27	29	40	46	33	45	49	53
	18	19	17	15	15	10		18	15	27	20	36	22	27	29	40	45	33	45	47	53
	18	19	17	15	15	10		18	15	27	20	34	22	27	29	40	45	33	45	47	53
	18	19	17	15	15	10		18	15	27	20	34	22	27	29	40	45	32	45	46	53
	18	19	16	15	15	10		18	15	26	20	34	22	27	29	40	45	32	43	46	53
	18	19	16	15	15	10		18	15	26	20	34	20	27	29	40	45	32	43	46	53
	18	19	16	15	15	10		18	15	26	20	34	20	27	29	40	45	32	43	46	53
	18	19	15	15	15	10		18	15	26	20	34	20	26	29	40	45	32	43	46	53
	18	19	15	15	15	10		18	15	26	20	34	20	26	29	40	45	32	43	45	53
	18	19	15	15	15	10		17	15	26	20	34	20	26	29	40	45	32	43	45	53
	18	19	15	15	15	10		17	15	26	20	33	20	26	29	40	45	32	43	45	52
	18	19	15	15	15	10		17	15	26	20	33	20	26	29	40	45	32	43	44	52
	18	19	15	15	15	10		17	15	26	20	33	20	26	29	40	45	32	43	44	52
	18	19	15	15	15	10		17	15	26	20	33	20	26	29	40	45	32	43	44	51
	18	19	15	15	15	10		17	15	26	20	33	20	26	29	40	45	32	41	44	51
	18	19	15	15	15	10		17	15	25	20	33	20	26	29	40	45	32	41	44	51
	18	19	15	15	15	10		17	15	25	20	33	20	26	29	40	45	32	41	44	51
	18	19	15	15	15	10		17	15	25	19	33	20	26	29	40	43	32	41	44	51
	18	19	15	15	15	10		17	15	25	19	33	20	26	29	40	43	31	40	44	51
	18	19	15	15	15	10		17	15	25	19	33	20	26	29	40	43	31	40	43	51
	18	19	15	15	15	10		17	15	25	19	33	20	26	29	40	43	31	40	43	51
	18	19	15	15	15	9		17	15	25	19	32	20	26	29	39	43	31	39	42	51
	17	19	15	14	15	9		17	15	25	19	32	20	26	29	39	43	31	39	41	51
	17	19	15	14	15	9		17	15	25	19	32	20	26	29	39	43	31	39	40	51
	17	19	15	14	15	9		17	15	25	19	32	20	26	29	39	43	31	39	40	50
	17	19	15	14	15	9		17	15	25	19	32	20	26	29	39	43	31	39	40	50
	17	19	15	14	15	9		17	15	25	19	32	20	26	29	39	43	31	39	39	50
	17	18	15	14	15	9		17	15	25	19	32	20	26	29	39	43	31	39	39	50
	17	18	15	14	15	9		17	15	25	19	32	19	25	29	39	43	31	38	38	50
	17	18	15	14	15	9		17	15	25	19	31	19	25	29	39	43	31	38	38	50
	17	18	15	14	15	9		17	15	25	19	31	19	25	29	39	43	29	38	37	50
	17	18	15	14	15	9		17	15	25	19	31	19	25	27	39	43	29	38	37	50
	17	18	15	14	15	9		17	15	25	19	31	19	25	27	39	43	29	38	37	49
	17	18	15	12	15	9		17	15	25	19	31	19	25	27	39	43	29	38	37	49
	17	18	15	12	15	9		17	15	25	19	31	19	25	27	39	43	29	38	37	49
	17	18	15	12	15	9		15	15	25	19	31	19	25	27	39	43	29	38	37	49
	17	18	15	12	15	9		15	15	25	19	31	19	25	27	39	43	29	36	37	49
	17	18	15	12	15	9		15	15	25	19	31	19	25	27	39	43	29	36	36	48
	17	18	15	12	15	9		15	15	25	19	31	19	25	27	38	43	29	36	35	48
	17	18	15	12	15	9		15	15	24	19	31	19	25	27	38	43	29	36	35	48
	17	18	15	12	15	9		15	15	24	19	29	19	25	27	38	43	29	36	35	48
	17	18	15	12	15	9		15	15	24	19	29	19	25	27	38	43	29	36	35	48
	17	17	15	12	15	9		15	15	24	19	29	19	25	27	38	43	29	36	35	48
	17	17	15	12	15	9		15	15	24	19	29	19	25	27	38	43	29	36	35	48
	17	17	14	12	15	9		15	15	24	19	29	19	25	27	38	43	29	36	34	47
	17	17	14	12	15	9		15	15	24	19	29	19	25	26	38	43	29	36	33	47
	17	17	14	12	15	9		15	15	24	19	29	19	25	26	38	43	29	36	33	47
	17	17	14	12	15	9		15	15	24	19	29	19	25	26	38	43	29	34	32	47
	17	17	14	12	14	9		15	15	24	19	29	19	25	26	38	43	29	34	32	46
	17	17	14	12	14	9		15	15	24	19	29	19	25	26	38	43	29	34	31	46
	17	17	14	12	14	9		15	15	24	19	29	19	25	26	38	43	29	34	30	46
	17	17	14	12	14	9		15	15	24	19	29	19	25	26	38	43	29	34	30	46
	17	17	14	12	14	9		15	15	24	19	29	19	25	26	38	43	29	33	29	46
	17	17	14	12	14	9		15	15	24	19	29	19	25	26	38	43	29	33	29	46
	17	17	14	12	14	9		15	15	24	18	29	19	25	26	38	41	29	33	28	46
	17	17	14	12	14	9		15	15	24	18	29	19	25	26	38	41	29	33	28	46
	17	17	14	12	14	9		15	15	24	18	29	19	25	26	38	41	29	33	28	46
	17	17	12	12	14	9		15	15	22	18	29	19	25	26	36	41	29	33	27	46
	17	17	12	12	14	9		15	15	22	18	29	19	25	26	36	41	29	33	25	46
	17	17	12	11	14	9		15	15	22	18	29	19	25	26	36	41	29	33	25	46
	17	17	12	11	14	9		15	15	22	18	29	19	25	26	36	41	29	33	25	46
	17	17	12	11	14	9		15	15	22	18	29	19	25	26	36	40	29	33	25	45
	17	17	12	11	14	9		15	15	22	18	29	19	24	26	36	40	29	32	25	45
	17	17	12	10	14	9		15	15	22	18	29	19	24	26	36	40	29	32	24	45
	17	17	12	10	14	9		15	15	22	18	29	19	24	26	36	40	29	32	23	45
	17	17	12	10	14	9		15	15	22	18	29	19	24	26	36	40	27	32	23	45
	17	17	12	10	14	9		15	15	22	18	29	19	24	26	36	40	27	31	22	45
	17	17	11	10	14	9		15	15	22	18	27	19	24	26	36	40	27	31	21	44
	17	17	11	10	14	9		15	15	22	18	27	19	24	26	36	40	26	31	18	44
	17	17	11	10	14	9		15	15	22	18	26	19	24	26	36	40	26	29	17	44
	17	17	11	10	14	9		15	15	22	18	26	19	24	26	36	40	26	29	16	44
	17	17	11	10	14	9		15	15	22	18	26	19	24	26	36	40	26	29	16	44
	17	17	11	10	14	9		15	15	22	18	26	19	24	25	36	40	26	29	15	44
	17	17	11	10	14	9		15	15	22	18	26	19	24	25	36	40	26	29		44
	17	16	11	10	14	9		15	15	22	18	26	19	24	25	36	40	26	29		44
	17	16	10	10	14	9		15	15	22	18	26	19	24	25	36	40	26	27		44
	17	16	10	10	14	9		15	15	22	18	26	19	24	25	36	40	26	27		44
	17	16	10	10	14	9		15	15	22	18	26	19	24	25	36	40	26	27		44
	16	16	10	10	14	9		15	15	22	18	26	18	24	25	36	39	26	27		42
	16	16	10	10	14	9		15	15	22	18	26	18	24	25	36	39	26	26		42
	16	16	10	10	14	9		15	15	22	18	26	18	24	25	36	39	26	25		42
	16	16	10	10	14	9		15	15	22	18	26	18	24	25	36	39	25	25		42
	16	16	10	10	14	9		15	15	22	18	26	18	24	25	36	39	25	25		42
	16	16	10	10	14	9		15	15	22	18	26	18	24	25	36	39	25	25		42
	16	16	10	10	14	9		15	15	22	18	25	18	24	25	36	39	25	25		42
	16	16	9	9	14	9		15	15	22	18	25	18	24	25	36	39	25	25		41
	16	16	9	9	14	9		15	15	22	18	25	18	24	25	36	39	25	24		41
	16	16	8	9	14	9		15	15	22	18	25	18	24	25	36	38	25	24		41
	16	16	8	9	14	9		15	15	22	18	25	18	24	25	36	38	25	22		41
	16	16	8	9	14	9		15	15	22	18	25	18	24	25	34	38	24	22		41
	16	16	8	8	14	9		15	15	22	18	25	18	24	24	34	38	24	22		41
	16	16	8	8	14	9		15	15	22	18	25	18	24	24	34	38	24	22		40
	16	16	8	8	14	9		15	15	22	18	25	18	24	24	34	38	24	22		39
	16	16	8	8	14	9		15	15	22	18	25	18	24	24	34	38	24	22		39
	16	16	8	8	14	9		15	15	22	18	25	18	24	24	34	36	24	22		38
	16	15		8	14	9		15	15	22	18	25	18	24	24	34	36	22	22		37
	15	15		8	14	9		15	15	22	18	25	18	22	24	34	36	22	22		37
	15	15			14	9		15	15	22	18	24	18	22	24	33	36	22	22		37
	15	15			14	9		15	15	22	18	24	18	22	24	33	36	22	20		37
	15	15			14	9		15	15	22	18	24	18	22	24	33	36	22	20		37
	15	15			14	9		15	15	22	18	24	18	22	24	33	36	22	20		37
	15	15			14	9		15	15	22	18	24	18	22	24	33	34	22	20		37
	15	15			14	9		15	15	22	18	22	18	22	24	33	34	22	20		36
	15	15			12	9		15	15	22	18	22	17	22	24	33	34	22	19		36
	15	15			12	9		15	15	22	18	22	17	22	24	33	34	22	19		36
	15	15			12	9		15	15	22	18	22	17	22	24	33	34	22	19		36
	15	15			12	9		15	15	22	18	22	17	22	24	33	33	20	19		34
	15	15			12	9		13	15	22	18	22	17	22	22	33	33	19	18		34
	15	15			12	9		11	15	22	18	22	17	22	22	33	32	19	18		34
	15	15			12	9			15	22	18	22	17	22	22	33	32	19	18		34
	15	15			12	9			15	22	18	20	17	22	22	33	31	19	18		34
	15	15			12	9			15	22	18	20	17	22	22	32	31	19	17		34
	15	15			12	9			15	22	18	19	17	22	22	32	31	17	17		34
	15	15			12	9			15	22	18	17	17	22	22	32	29	17	17		33
	15	15			12	9			15	22	18	17	17	22	22	32	29	17	17		33
	15	15			12	9			15	22	17	15	17	22	22	32	29	15	15		33
	15	15			12	9			15	22	17	15	17	22	22	32	29	15	15		32
	15	15			12	9			15	22	17	13	17	22	22	31	29	15	15		32
	15	15			12	9			15	22	17	12	17	22	22	31	29	10	15		32
	15	15			12	9			15	22	17	8	17	22	22	29	27		15		32
	15	15			12	9			15	22	17	8	17	22	22	29	26		15		31
	15	15			12	9			15	22	17		17	22	22	29	26		11		31
	15	15			12	9			15	22	17		17	22	22	29	25		10		31
	15	15			12	9			15	22	17		17	22	22	29	25				31
	15	15			12	9			15	22	17		17	22	22	29	25				31
	15	15			12	9			15	22	17		17	22	22	29	25				30
	15	15			12	9			15	20	17		17	22	22	29	25				30
	15	15			12	9			13	20	17		17	22	22	29	24				30
	15	15			12	9			13	20	17		17	22	22	29	22				29
	15	15			12	8			13	20	17		17	22	22	29	22				29
	15	15			12	8			13	20	17		17	22	22	29	22				29
	15	15			12	8			13	20	17		17	22	22	29	22				28
	15	15			12	8			13	20	17		17	22	22	29	22				28
	15	15			12	8			13	20	17		17	22	22	29	22				28
	15	15			12				13	19	17		17	22	22	29	20				28
	15	15			12				13	19	17		17	20	22	29	20				28
	15	15			12				13	19	17		17	20	22	27	19				27
	15	15			12				13	19	15		17	20	22	27	17				27
	15	15			12				13	19	15		17	19	22	26	15				26
	15	15			12				13	19	15		15	19	22	25	15				26
	15	15			12				13	19	15		15	19	22	24	8				25
	15	15			12				13	19	15		15	18	20	24	8				25
	15	15			12				13	19	15		15	18	20	24	8				25
	15	15			12				13	19	15		15	18	20	22					25
	15	15			12				13	19	15		15	17	20	22					25
	15	15			12				13	19	15		15	17	20	20					25
	15	15			12				13	19	15		15	17	19	20					25
	15	15			11				13	19	15		15	17	19	20					25
	15	15			11				13	19	15		15	17	19	15					25
	15	15			11				13	19	15		15	17	19	8					25
	15	15			11				13	19	15		15	17	19						24
	15	15			11				13	19	15		15	15	19						24
	15	15			11				13	19	15		15	15	19						24
	15	15			10				13	19	15		15		19						24
	15	15			9				13	19	15		15		19						24
	15	15							13	19	15		15		19						23
	15	15							13	19	15		15		18						23
	15	15							13	18	15		15		18						23
	15	15							13	18	15		15		18						23
	15	15							13	18	15		15		18						23
	15	15							13	17	15		15		18						23
	15	15							13	17	15		12		17						23
	15	15							13	17	15		11		17						23
	15	15							13	17	15		10		15						23
	15	15							13	17	15		8								23
	15	15							13	17	15		8								22
	15	15							13	15	15										22
	15	15							13	15	15										22
	15	15							13	15	15										22
	15	15							13	15	15										22
	15	15							12	15	15										21
	15	15							12	12	15										21
	15	15							12	8	15										21
	15	15							12		15										21
	15	15							12		15										21
	15	15							12		15										21
	15	15							12		12										20
	15	15							12		11										20
	15	15							12		8										19
	15	15							12												19
	15	15							12												19
	15	15							12												19
	15	15							12												19
	15	15							12												19
	15	15							12												18
	15	15							12												18
	14	15							12												18
	14	15							12												18
	14	15							12												18
	14	15							12												18
	14	15							12												16
	14	15							12												16
	13	15							12												15
	13	15							12												15
	13	15							12												11
	13	15							12												11
	13	15							12
	13	15							12
	13	15							12
	13	15							12
	12	15							11
	12	15							11
	12	15							11
	12	15							11
	12	15							11
	12	15							11
	12	15							11
	12	15							11
	12	15							11
	12	15							11
	12	15							11
	12	15							11
	12	15							11
	12	15							10
	12	15							10
	12	15
	12	15
	12	15
	11	15
	11	15
	11	15
	11	15
	11	15
	11	15
	11	15
	10	15
	10	15
	10	15
	10	15
	10	15
	10	15
	10	15
	10	15
	9	15
	9	15
	9	15
	9	15
	8	15
	6	15
		15
		15
		15
		15
		15
		15
		15
		15
		15
		15
		15
		15
		15
		15
		15
		15
		15
		15
		15
		15
		15
		15
		15
		15
		15
		15
		15
		15
		15
		15
		15
		15
		15
		15
		15
		15
		15
		15
		15
		15
		15
		15
		15
		15
		15
		15
		15
		15
		15
		15
		15
		15
		15
		15
		15
		15
		15
		15
		15
		15
		15
		15
		15
		15
		15
		15
		14
		14
		14
		14
		14
		14
		14
		14
		14
		14
		14
		14
		14
		14
		14
		14
		14
		14
		14
		14
		13
		13
		13
		13
		13
		13
		13
		13
		13
		13
		13
		13
		13
		13
		13
		13
		13
		13
		13
		13
		13
		13
		13
		13
		13
		13
		13
		13
		13
		13
		13
		13
		13
		13
		13
		13
		13
		13
		13
		13
		13
		13
		13
		13
		13
		13
		13
		13
		13
		13
		13
		13
		13
		13
		13
		13
		13
		13
		13
		13
		13
		13
		13
		13
		12
		12
		12
		12
		12
		12
		12
		12
		12
		12
		12
		12
		12
		12
		12
		12
		12
		12
		12
		12
		12
		12
		12
		12
		12
		12
		12
		12
		12
		12
		12
		12
		12
		12
		12
		12
		12
		12
		12
		12
		12
		12
		12
		12
		12
		12
		12
		12
		12
		12
		12
		12
		12
		12
		12
		12
		12
		12
		12
		12
		12
		12
		11
		11
		11
		11
		11
		11
		11
		11
		11
		11
		11
		11
		11
		11
		11
		11
		11
		11
		11
		11
		11
		11
		10
		10
		10
		10
		10
		10
		10
		10
		10
		10
		10
		10
		9
		9
		9

## Sheet: S7 Fig
	WT	math-33	isp-1	isp-1;math-33	nuo-6	nuo-6;math-33
Average Lifespan	15.875	17.0596	27.4087	19.006	28.8934	20.3596
SEM of lifespans	0.0272551	0.027028	0.0567985	0.0387049	0.0499956	0.04532
Number of deaths recorded	56	151	115	168	122	114
Max 10 lifespans	17.9	24.7	39.1	30.8	37.9	29.3
SEM of max 10 lifespans	0.875595	2.40601	1.91195	0.918937	1.37032	2.90784
	20	30	43	32	41	35
	18	27	41	32	38	34
	18	25	40	31	38	30
	18	25	40	31	38	29
	18	25	39	31	38	28
	18	24	38	31	38	28
	18	24	38	31	38	28
	17	23	38	30	38	27
	17	22	37	30	36	27
	17	22	37	29	36	27
	17	22	36	29	36	27
	17	22	36	29	36	27
	17	22	36	29	36	27
	17	22	36	29	36	26
	17	22	36	29	36	25
	17	22	36	29	36	25
	17	22	35	29	36	25
	16	22	35	29	36	24
	16	22	34	29	36	24
	16	22	34	29	36	24
	16	22	34	28	36	24
	16	22	33	28	36	24
	16	22	33	28	35	24
	16	22	33	28	35	24
	16	21	33	27	35	24
	16	21	33	27	35	24
	16	21	33	27	35	24
	16	21	33	27	34	24
	16	21	32	27	34	23
	16	21	31	27	34	23
	16	20	31	26	34	23
	16	20	31	26	34	23
	16	20	31	26	33	23
	16	20	31	25	33	23
	16	20	31	25	33	23
	16	20	31	25	33	23
	16	20	30	25	32	23
	15	20	29	24	32	23
	15	20	29	24	32	23
	15	20	29	24	31	23
	15	20	29	24	31	22
	15	20	29	24	31	22
	15	20	29	24	31	22
	15	20	29	24	31	22
	15	19	29	24	31	22
	15	19	29	24	31	22
	15	19	29	24	31	22
	15	19	29	23	31	22
	14	19	29	23	31	22
	14	19	29	23	30	22
	14	19	28	23	30	22
	14	19	28	23	30	22
	13	19	28	23	30	22
	13	18	28	23	30	22
	13	18	28	22	30	22
	11	18	28	22	30	22
		18	28	22	30	22
		18	28	22	29	22
		18	28	22	29	22
		18	28	21	29	22
		18	28	21	29	21
		18	28	21	29	20
		18	27	21	29	20
		18	26	21	29	20
		17	26	21	29	20
		17	26	21	29	20
		17	26	20	29	20
		17	25	20	29	20
		17	25	20	29	20
		17	25	20	29	20
		17	25	20	29	19
		17	25	20	29	19
		17	24	20	29	19
		17	24	20	28	19
		17	24	20	28	19
		17	24	19	28	18
		17	24	19	28	18
		17	24	19	28	18
		17	24	19	27	18
		17	24	19	27	18
		17	24	19	27	18
		17	24	19	27	17
		17	23	18	27	17
		16	23	18	27	17
		16	23	18	26	17
		16	23	18	26	17
		16	23	18	26	17
		16	23	18	26	17
		16	23	18	26	17
		16	22	18	26	16
		16	22	18	25	16
		16	22	18	25	16
		16	22	17	25	16
		16	22	17	25	16
		16	22	17	25	16
		16	21	17	25	16
		16	21	17	24	15
		16	21	17	24	15
		16	21	17	24	14
		16	21	17	23	14
		16	21	17	23	13
		16	21	17	23	13
		16	20	17	23	13
		16	20	17	23	13
		16	19	17	22	12
		16	18	17	22	12
		16	18	16	22	11
		15	17	16	22	11
		15	17	15	22	11
		15	17	15	21	10
		15	16	15	21	10
		15	14	15	20	10
		15	14	15	19	9
		15	13	15	19	8
		15	11	15	19
		15		15	18
		15		14	17
		15		14	17
		14		14	15
		14		14	13
		14		14	12
		14		14	11
		14		14
		14		14
		13		14
		13		14
		13		13
		13		13
		13		13
		13		13
		12		13
		12		13
		11		12
		11		12
		11		12
		10		12
		10		12
		10		12
		10		12
		10		12
		10		12
		10		11
		10		11
		10		11
		10		11
		10		11
		9		11
		9		11
		9		11
		9		11
		9		11
				11
				11
				10
				10
				10
				10
				10
				10
				10
				10
				10
				10
				9
				9
				9
				9
				8
